# Supplementary material for: Crystal structure of bis­(diiso­propyl­ammonium) molybdate
Source: Acta Crystallogr E Crystallogr Commun. 2018 Oct 31;74(Pt 11):1682–5. doi: 10.1107/S2056989018014755 (PMC6218890; doi:10.1107/S2056989018014755)
Supplement: Supplementary file 1 [file e-74-01682-sup1.cif]

##############################################################################
#                                                                            #
# This CIF contains the data in a paper accepted for publication in          #
# Acta Crystallographica Section E. It conforms to the requirements of       #
# Notes for Authors for Acta Crystallographica Section E, and has been       #
# peer reviewed under the auspices of the IUCr Commission on Journals.       #
#                                                                            #
# Full details of the Crystallographic Information File format               #
# are given in the paper "The Crystallographic Information File (CIF):       #
# a New Standard Archive File for Crystallography" by S. R. Hall, F. H.      #
# Allen and I. D. Brown [Acta Cryst. (1991), A47, 655-685].                  #
#                                                                            #
# The current version of the core CIF dictionary is obtainable from          #
# ftp://ftp.iucr.org/pub/cif_core.dic.                                       #
#                                                                            #
# Software is freely available for graphical display of the structure(s)     #
# in this CIF. For information consult the CIF software page                 #
# http://www.iucr.org/resources/cif/software.                                #
#                                                                            #
# This file may be used for bona fide research purposes within the           #
# scientific community so long as proper attribution is given to the journal # 
# article from which it was obtained.                                        #
#                                                                            #
##############################################################################
data_I
_audit_creation_method
;
Olex2 1.2
(compiled May 18 2018 14:05:52 for OlexSys, GUI svn.r5506)
;
_journal_date_recd_electronic     2018-09-21
_journal_date_accepted     2018-10-18
_journal_name_full     'Acta Crystallographica, Section E'
_journal_year     2018
_journal_volume     74
_journal_issue     11
_journal_page_first     1682
_journal_page_last     1685
_journal_paper_category     GM
_journal_paper_doi     10.1107/S2056989018014755
_journal_coeditor_code     WM5465
_publ_contact_author_name     'Bougar Sarr'
_publ_contact_author_address
;
Laboratoire de Chimie Min\'erale et Analytique,
D\'epartement de Chimie,
Facult\'e des Sciences et T\'echniques,
Universit\'e Cheikh Anta Diop,
Dakar, S\'en\'egal
;
_publ_contact_author_email     'bouks89@gmail.com'
_publ_contact_author_fax     '00221338256318'
_publ_contact_author_phone     '00221338250202'
_publ_section_title
;
Crystal structure of bis(diisopropylammonium) molybdate
;
loop_
    _publ_author_name
    _publ_author_footnote
    _publ_author_address
    'Sarr, Bougar' .
;
Laboratoire de Chimie Min\'erale et Analytique
D\'epartement de Chimie
Facult\'e des Sciences et T\'echniques
Universit\'e Cheikh Anta Diop
Dakar, Senegal
;
    'Mbaye, Abdou' .
;
Laboratoire de Chimie et Physique des Mat\'eriaux (LCPM) de \
l'Universit\'e Assane Seck de Ziguinchor (UASZ)
BP: 523 Ziguinchor, Senegal
;
    'Diop, Cheikh Abdoul Khadir' .
;
Laboratoire de Chimie Min\'erale et Analytique
D\'epartement de Chimie
Facult\'e des Sciences et T\'echniques
Universit\'e Cheikh Anta Diop
Dakar, Senegal
;
    'Melin, Frederic' .
;
Chimie de la Mati\`ere Complexe UMR 7140
Laboratoire de Bio\'electrochimie et Spectroscopie
CNRS-Universit\'e de Strasbourg
1 rue Blaise Pascal
67070 Strasbourg, France
;
    'Hellwig, Petra' .
;
Chimie de la Mati\`ere Complexe UMR 7140
Laboratoire de Bio\'electrochimie et Spectroscopie
CNRS-Universit\'e de Strasbourg
1 rue Blaise Pascal
67070 Strasbourg, France
;
    'Sidib\'e, Mamadou' .
;
Laboratoire de Chimie Min\'erale et Analytique
D\'epartement de Chimie
Facult\'e des Sciences et T\'echniques
Universit\'e Cheikh Anta Diop
Dakar, Senegal
;
    'Rousselin, Yoann' .
;
ICMUB-UMR 6302,
9 avenue Alain Savary
21000 Dijon, France
;
_publ_section_synopsis
;
The crystal structure of the title salt, (C~6~H~16~N)~2~[MoO~4~], results from
N---H...O hydrogen-bonded rings formed through interconnections between the
(<i>^i^</i>Pr~2~NH~2~)^+^ cations and [MoO~4~]^2-^ anions.
;
_chemical_name_systematic
;
Bis(diisopropylazanium tetraoxomolybdate
;
_chemical_name_common
;
Bis(diisopropylammonium) molybdate
;
_chemical_formula_moiety     '2(C6 H16 N +), Mo O4 2-'
_chemical_formula_sum     'C12 H32 Mo N2 O4'
_chemical_formula_iupac     '(C6 H16 N)2 [Mo O4]'
_chemical_formula_weight     364.33
_chemical_melting_point     ?
_chemical_absolute_configuration     ad
_space_group_crystal_system     tetragonal
_space_group_name_H-M_alt     'P 43 21 2'
_space_group_name_Hall     'P 4nw 2abw'
loop_
    _space_group_symop_operation_xyz
    'x, y, z'
    '-x, -y, z+1/2'
    '-y+1/2, x+1/2, z+3/4'
    'y+1/2, -x+1/2, z+1/4'
    '-x+1/2, y+1/2, -z+3/4'
    'x+1/2, -y+1/2, -z+1/4'
    'y, x, -z'
    '-y, -x, -z+1/2'
_cell_length_a     9.01660(10)
_cell_length_b     9.01660(10)
_cell_length_c     23.1158(3)
_cell_angle_alpha     90
_cell_angle_beta     90
_cell_angle_gamma     90
_cell_volume     1879.29(5)
_cell_formula_units_Z     4
_cell_measurement_reflns_used     49023
_cell_measurement_theta_min     3.6190
_cell_measurement_theta_max     27.7030
_cell_measurement_temperature     293
loop_
    _twin_individual_id
    _twin_individual_mass_fraction_refined
    1 0.81(7)
    2 0.19(7)
_exptl_crystal_description     prism
_exptl_crystal_colour     'clear light colourless'
_exptl_crystal_size_max     0.38
_exptl_crystal_size_mid     0.26
_exptl_crystal_size_min     0.1
_exptl_crystal_density_diffrn     1.288
_exptl_crystal_density_meas     ?
_exptl_crystal_density_method     ?
_exptl_crystal_F_000     768
_exptl_absorpt_coefficient_mu     0.708
_exptl_absorpt_correction_type     multi-scan
_exptl_absorpt_process_details
;
(<i>CrysAlis PRO</i>; Rigaku OD, 2015)
;
_exptl_absorpt_correction_T_min     0.61145
_exptl_absorpt_correction_T_max     1.00000
_diffrn_ambient_temperature     293.0
_diffrn_source     ?
_diffrn_radiation_type     MoK\a
_diffrn_radiation_wavelength     0.71073
_diffrn_measurement_device_type
                'Rigaku Oxford Diffraction SuperNova, Dual, Cu at zero, AtlasS2'
_diffrn_measurement_device     'four-circle diffractometer'
_diffrn_measurement_method     '\w scans'
_diffrn_detector_area_resol_mean     5.3048
_diffrn_reflns_number     111277
_diffrn_reflns_av_R_equivalents     0.0550
_diffrn_reflns_av_unetI/netI     0.0110
_diffrn_reflns_theta_min     3.478
_diffrn_reflns_theta_max     27.495
_diffrn_reflns_theta_full     25.242
_diffrn_measured_fraction_theta_max     0.997
_diffrn_measured_fraction_theta_full     0.996
_diffrn_reflns_limit_h_min     -11
_diffrn_reflns_limit_h_max     11
_diffrn_reflns_limit_k_min     -11
_diffrn_reflns_limit_k_max     11
_diffrn_reflns_limit_l_min     -29
_diffrn_reflns_limit_l_max     30
loop_
    _refln_index_h
    _refln_index_k
    _refln_index_l
    _refln_F_squared_meas
    _refln_F_squared_sigma
    0 0 4 5319.68 181.22
    0 0 -4 5556.63 181.87
    0 0 -4 5155.16 182.43
    0 0 4 5048.41 182.26
    0 0 4 5138.79 182.21
    0 0 5 -0.04 0.31
    0 0 5 2.59 1.75
    0 0 5 0.49 1.32
    0 0 -5 -0.04 0.28
    0 0 5 0.94 1.38
    0 0 5 0.85 1.37
    0 0 -5 0.67 1.59
    0 0 -5 4.67 1.43
    0 0 -5 0.08 0.68
    0 0 5 -0.42 0.95
    0 0 -5 0.57 1.6
    0 0 -5 0.4 0.48
    0 0 5 0.33 1.21
    0 0 -5 2.24 1.79
    0 0 5 0.23 0.62
    0 0 -6 0.02 0.34
    0 0 -6 0.81 0.75
    0 0 6 -0.26 0.62
    0 0 6 0 0.44
    0 0 -6 -0.08 0.67
    0 0 -6 -0.13 0.54
    0 0 6 0.45 0.65
    0 0 6 0.08 0.67
    0 0 6 -0.08 0.48
    0 0 6 -0.03 0.44
    0 0 -6 0.72 0.67
    0 0 -6 0.11 0.3
    0 0 6 1.55 0.86
    0 0 -6 0.26 0.66
    0 0 6 0.61 0.77
    0 0 6 -0.31 0.83
    0 0 6 0.94 0.78
    0 0 -7 -0.52 0.64
    0 0 7 0.56 0.73
    0 0 7 0.21 0.84
    0 0 7 0.33 0.43
    0 0 7 0 0.73
    0 0 -7 0.15 0.81
    0 0 -7 0.13 0.75
    0 0 7 -0.42 0.74
    0 0 7 0.14 0.59
    0 0 7 0.09 0.41
    0 0 -7 -0.14 0.74
    0 0 7 0.18 0.55
    0 0 -7 -0.07 0.59
    0 0 -7 -0.37 0.55
    0 0 -7 -0.13 0.69
    0 0 -7 0.1 0.47
    0 0 -7 0.37 0.49
    0 0 7 0.42 0.94
    0 0 7 0.27 0.52
    0 0 7 -0.04 0.68
    0 0 7 0.17 0.48
    0 0 -7 0.52 0.87
    0 0 -8 2.88 1.31
    0 0 -8 1.77 1.12
    0 0 -8 1.86 0.89
    0 0 8 3.79 1.56
    0 0 8 3.55 1.15
    0 0 8 4.98 1.52
    0 0 -8 3.45 1.38
    0 0 -8 4.17 1.48
    0 0 8 3.23 1.25
    0 0 8 3.55 0.99
    0 0 8 4.37 1.46
    0 0 8 2.45 1.16
    0 0 -8 3.27 1
    0 0 -8 2.54 1.15
    0 0 8 5.44 1.42
    0 0 -8 4.01 1.27
    0 0 -8 3.26 0.91
    0 0 8 3.27 1.07
    0 0 8 6.1 1.77
    0 0 -8 5.33 1.59
    0 0 8 3.59 1.35
    0 0 8 4.4 1.4
    0 0 -9 1.17 1.01
    0 0 9 1.03 0.95
    0 0 -9 0.38 0.94
    0 0 9 0.43 0.84
    0 0 9 1.55 1.24
    0 0 9 0.48 0.78
    0 0 -9 0.88 0.71
    0 0 9 0.52 0.8
    0 0 -9 0.45 0.55
    0 0 -9 2.22 1.4
    0 0 -9 0.77 0.98
    0 0 9 1.34 0.98
    0 0 9 0.55 0.92
    0 0 9 0.9 0.85
    0 0 -9 0.82 0.77
    0 0 -9 -0.24 0.58
    0 0 -9 0.22 0.63
    0 0 9 1.22 0.7
    0 0 -9 0.93 0.79
    0 0 9 1.91 1.19
    0 0 9 1.2 1.09
    0 0 -9 1.19 0.76
    0 0 9 0.27 0.65
    0 0 -10 0.89 0.79
    0 0 10 0.67 0.92
    0 0 -10 2.4 1.61
    0 0 10 2.86 1.33
    0 0 10 1.47 1.04
    0 0 -10 3.06 1.12
    0 0 10 4.18 1.69
    0 0 10 0.12 0.51
    0 0 -10 1.51 1.28
    0 0 10 -0.07 0.74
    0 0 -10 0.77 1.03
    0 0 10 0.79 1.06
    0 0 -10 0.97 1
    0 0 -10 0.5 0.71
    0 0 10 1.57 1.17
    0 0 10 1.62 1.3
    0 0 10 1.17 1.09
    0 0 -10 0.07 0.99
    0 0 -10 1.24 0.83
    0 0 10 0.43 0.79
    0 0 -10 0.62 0.94
    0 0 10 0.95 1.4
    0 0 -10 -0.1 0.91
    0 0 -10 1.03 1.14
    0 0 -10 1.77 1.3
    0 0 -11 6.08 2.43
    0 0 11 3.18 1.41
    0 0 -11 6.85 2.97
    0 0 -11 6.49 2.38
    0 0 -11 4.13 2.55
    0 0 11 7.75 2.6
    0 0 11 6.26 2.2
    0 0 -11 2.68 1.77
    0 0 11 6.51 2.82
    0 0 -11 6.34 2.24
    0 0 11 10.01 2.47
    0 0 -11 4.77 1.75
    0 0 11 4.05 2.93
    0 0 -11 4.12 1.49
    0 0 -11 3.75 1.7
    0 0 11 5.04 2.19
    0 0 -11 7.52 3.07
    0 0 -11 4.4 1.47
    0 0 11 5.22 2.39
    0 0 11 6.14 2.77
    0 0 -11 4.75 2.19
    0 0 11 7.46 2.48
    0 0 11 5.3 2.7
    0 0 11 3.21 2
    0 0 -11 5.27 2.78
    0 0 12 5043.26 191.45
    0 0 -12 5634.68 191.72
    0 0 -12 5310.08 191.98
    0 0 12 5434.34 191.89
    0 0 -12 5304.35 192.18
    0 0 12 5441.71 191.74
    0 0 -12 5368.56 192.37
    0 0 12 5030.43 189.34
    0 0 12 5270.37 189.87
    0 0 -12 4983.66 191.3
    0 0 -12 5252.36 189.99
    0 0 -12 5638.41 191.7
    0 0 12 5344.77 192.12
    0 0 -12 5147.46 193.84
    0 0 12 5463.16 188.05
    0 0 -12 5730.38 187.3
    0 0 12 5660.74 191.87
    0 0 -12 5544.78 191.49
    0 0 -12 5342.47 192.25
    0 0 12 5422.57 191.38
    0 0 -12 5162.34 191.36
    0 0 -12 5186.43 188.46
    0 0 12 5076.08 191.55
    0 0 12 5589.19 191.8
    0 0 12 5743.79 192.12
    0 0 -13 12.3 3.62
    0 0 -13 13.65 3.34
    0 0 -13 16.11 4.25
    0 0 13 13.96 2.51
    0 0 13 14.51 3.69
    0 0 13 10.32 3.6
    0 0 -13 16.39 4.03
    0 0 13 15.65 3.42
    0 0 -13 11.99 3.49
    0 0 13 15.27 3.39
    0 0 13 15.31 3.32
    0 0 13 12.51 3.59
    0 0 -13 17.29 3.94
    0 0 -13 7.88 2.86
    0 0 13 18.77 4.51
    0 0 -13 14.01 2.72
    0 0 -13 11.57 3.27
    0 0 -13 18.3 4.15
    0 0 13 14.15 2.9
    0 0 13 8.53 2.98
    0 0 13 22.66 4.35
    0 0 -13 16.41 2.54
    0 0 -13 14.06 3.31
    0 0 13 14.91 3.39
    0 0 -14 5.56 2.43
    0 0 14 10.13 3.1
    0 0 -14 8.08 2.35
    0 0 14 4.74 1.57
    0 0 14 4.75 2.44
    0 0 -14 5.69 2.52
    0 0 14 6.97 2.17
    0 0 -14 6.42 1.99
    0 0 -14 8.12 2.74
    0 0 14 10.88 3.2
    0 0 -14 7.15 2.71
    0 0 14 5.14 2.44
    0 0 14 8.24 2.88
    0 0 -14 8.84 1.71
    0 0 14 2.52 1.97
    0 0 -14 5.31 2.49
    0 0 -14 3.98 2.05
    0 0 -14 7.64 2.43
    0 0 14 2.56 1.66
    0 0 -14 7.82 2.62
    0 0 14 8.02 2.86
    0 0 14 2.73 1.49
    0 0 -14 6.57 2.69
    0 0 14 8.55 2.98
    0 0 14 6.19 2.57
    0 0 -14 10.56 3.09
    0 0 15 4.43 1.77
    0 0 -15 9.67 3.4
    0 0 15 11.1 3.58
    0 0 -15 9.64 2.59
    0 0 -15 10.95 3.3
    0 0 15 9.31 4.08
    0 0 -15 13.58 3.89
    0 0 -15 9.29 3.35
    0 0 15 11.42 3.19
    0 0 -15 7.37 3.64
    0 0 -15 10.82 3.05
    0 0 -15 9.06 1.83
    0 0 15 12.8 3.59
    0 0 15 22.27 4.98
    0 0 15 13.21 3.67
    0 0 -15 12.49 3.88
    0 0 -15 8.73 2.99
    0 0 15 18.44 3.69
    0 0 15 9.07 3.01
    0 0 -15 13.12 3.91
    0 0 15 7.45 3.34
    0 0 -15 13.62 3.64
    0 0 -15 14.84 3.72
    0 0 15 6.23 2.51
    0 0 -15 15.9 4.13
    0 0 -16 3499.08 131.09
    0 0 -16 3665.5 132.82
    0 0 -16 3695.7 132.95
    0 0 16 3570.66 132.89
    0 0 16 3596.15 132.79
    0 0 -16 3386.93 133.5
    0 0 16 3751.65 134.12
    0 0 -16 3662.08 132.8
    0 0 -16 3290.87 132.97
    0 0 -16 3421.22 136.34
    0 0 16 3740.76 132.44
    0 0 -16 3387.7 133.69
    0 0 -16 3921.25 126.82
    0 0 16 3649.93 135.24
    0 0 16 3268.13 130.33
    0 0 16 3677.12 133.74
    0 0 16 3515 133.99
    0 0 16 3685.29 133.03
    0 0 -16 3348.33 133.61
    0 0 -16 3471.73 129.16
    0 0 16 3375.1 130.26
    0 0 -16 3434.93 134.63
    0 0 -16 3428.42 133.96
    0 0 -16 3464.79 132.67
    0 0 16 3694.6 132.93
    0 0 16 3833.16 128.43
    0 0 -16 3700.7 130.97
    0 0 17 18.07 5.05
    0 0 -17 8.5 3.12
    0 0 17 10.36 3.54
    0 0 17 14.21 3.8
    0 0 17 11.98 3.88
    0 0 17 6.53 1.91
    0 0 17 13.21 3.74
    0 0 17 9.18 3.9
    0 0 -17 23.56 5.78
    0 0 17 15.84 3.75
    0 0 -17 10.94 3.95
    0 0 -17 6.88 2.98
    0 0 -17 8.85 3.42
    0 0 -17 12.55 4.28
    0 0 -17 14.5 3.23
    0 0 17 5.59 2.58
    0 0 -17 11.45 3.86
    0 0 17 7.09 2.98
    0 0 -17 9.35 2.98
    0 0 -17 7.14 3.04
    0 0 -17 8.83 1.83
    0 0 -17 7.65 3.08
    0 0 17 1.16 1.38
    0 0 -17 5.82 2.72
    0 0 -17 8.72 2.83
    0 0 -17 11.62 3.78
    0 0 17 14.36 3.31
    0 0 17 -0.97 0.93
    0 0 -18 0.86 1.46
    0 0 -18 0.21 0.51
    0 0 -18 0.43 1.58
    0 0 18 -1.74 1.71
    0 0 18 1.95 1.49
    0 0 18 0.78 1.39
    0 0 18 1.52 1.83
    0 0 18 -0.95 2.03
    0 0 -18 -0.21 1.12
    0 0 18 0.24 0.71
    0 0 -18 3.62 2.19
    0 0 18 -0.58 2.06
    0 0 18 -0.83 2.23
    0 0 -18 -0.41 1.93
    0 0 -18 1.84 1.65
    0 0 18 -0.33 1.19
    0 0 -18 1.68 1.69
    0 0 18 1.65 1.97
    0 0 -18 -1.51 1.88
    0 0 18 -0.15 1.64
    0 0 -18 -0.41 1.85
    0 0 -18 -0.5 1.18
    0 0 -18 1.03 1.13
    0 0 -18 0.16 1.33
    0 0 -18 0.91 1.87
    0 0 -19 2.12 1.79
    0 0 -19 1.82 1.48
    0 0 -19 4.04 2.1
    0 0 -19 4.3 2.77
    0 0 -19 2.27 2.51
    0 0 19 2.19 2.42
    0 0 -19 0.1 1.14
    0 0 19 3.25 2.78
    0 0 19 1.82 2.1
    0 0 19 -0.23 1.91
    0 0 19 0.18 1.45
    0 0 -19 3.95 2.38
    0 0 19 3.97 2.61
    0 0 19 3.49 2.08
    0 0 -19 2.38 0.96
    0 0 -19 2.21 1.93
    0 0 19 1.07 1.25
    0 0 -19 8.07 3.42
    0 0 -19 0.88 2.17
    0 0 19 4.46 2.75
    0 0 -19 0.26 1.47
    0 0 -19 2.77 1.88
    0 0 -19 2.58 2.08
    0 0 19 3.25 2.2
    0 0 -20 507.83 27.85
    0 0 -20 564.55 29.58
    0 0 -20 607.31 30.23
    0 0 -20 516.63 25.92
    0 0 20 575.76 29.53
    0 0 -20 507.42 30.59
    0 0 20 595.11 30.59
    0 0 20 496.82 29.61
    0 0 -20 575.51 29.87
    0 0 20 587.51 30.19
    0 0 20 553.3 29.62
    0 0 -20 601.25 28.59
    0 0 20 606.77 32.88
    0 0 -20 579.54 22.38
    0 0 -20 566.54 29.72
    0 0 20 558.86 31.38
    0 0 -20 524.76 30.75
    0 0 20 480.83 26.8
    0 0 20 599.38 31.6
    0 0 20 472.48 29.18
    0 0 -20 520.8 30.77
    0 0 -20 520.08 30.54
    0 0 -21 -0.43 2.13
    0 0 21 5.34 2.88
    0 0 -21 0.91 2.12
    0 0 21 0.99 2.12
    0 0 -21 2.6 0.86
    0 0 -21 3.41 2.78
    0 0 21 0.74 1.47
    0 0 21 0.29 1.64
    0 0 21 5.22 2.31
    0 0 21 6 3.24
    0 0 -21 1.01 1.9
    0 0 -21 3.9 2.85
    0 0 21 -0.43 1.82
    0 0 -21 2.49 2.1
    0 0 -21 0.93 2.1
    0 0 21 5.63 2.87
    0 0 -21 2.08 1.78
    0 0 -21 -0.52 2.04
    0 0 21 0.52 0.86
    0 0 21 4.51 2.34
    0 0 -21 6.24 2.69
    0 0 21 3.64 2.31
    0 0 -21 1.5 1.15
    0 0 -22 -1.84 2.39
    0 0 -22 -1.69 1.57
    0 0 22 -0.78 2.33
    0 0 -22 -1.02 2.94
    0 0 -22 2.4 2.77
    0 0 -22 -0.01 1.14
    0 0 22 0.62 1.89
    0 0 -22 0.44 1.72
    0 0 -22 -0.96 1.59
    0 0 22 0.44 1.73
    0 0 22 -0.02 1.76
    0 0 22 -0.17 1.4
    0 0 -22 -1.22 2.22
    0 0 22 -2.56 2.69
    0 0 -22 -0.86 2.09
    0 0 -22 -0.71 2.7
    0 0 -22 -0.77 1.89
    0 0 22 -1.93 1.97
    0 0 22 -1.27 2.11
    0 0 22 -2.07 1.5
    0 0 -22 2.39 1.74
    0 0 22 -2.36 2.42
    0 0 -23 2.69 2.7
    0 0 -23 4.18 3.15
    0 0 23 -0.94 2.02
    0 0 23 -0.9 2.15
    0 0 -23 0.79 1.85
    0 0 23 2.77 2.63
    0 0 23 0.01 1.77
    0 0 23 0.93 2.28
    0 0 23 4.64 3.21
    0 0 -23 1.98 2.12
    0 0 23 1.73 2.02
    0 0 23 1.54 1.65
    0 0 -23 3.59 2.34
    0 0 -23 1.27 2.1
    0 0 -24 236.7 18.2
    0 0 -24 226.07 17.92
    0 0 24 223.9 17.91
    0 0 24 242.65 18.97
    0 0 -24 261.49 18.97
    0 0 24 239.53 20.2
    0 0 24 260.43 20.69
    0 0 -24 235.39 16.95
    0 0 -24 225.3 17.79
    0 0 24 227.02 16.29
    0 0 24 203.16 17.16
    0 0 -24 198.38 20.23
    0 0 24 209.58 17.41
    0 0 24 218.23 20
    0 0 25 2.47 2.35
    0 0 25 -1.41 2.66
    0 0 25 -1.7 2.85
    0 0 -25 -2.1 2.98
    0 0 25 2.88 2.27
    0 0 25 2.04 2.65
    0 0 25 2.59 2.75
    0 0 25 4.56 3.49
    0 0 -25 3.09 3.22
    0 0 -25 -1.56 2.94
    0 0 -25 0.99 1.6
    0 0 -25 -2.35 2.98
    0 0 -26 1.99 2.63
    0 0 -26 -1.07 1.87
    0 0 -26 1.14 1.92
    0 0 26 -0.79 2.3
    0 0 26 0.14 2.92
    0 0 -26 -1.24 2.48
    0 0 26 2.44 1.7
    0 0 26 -0.67 2.67
    0 0 26 -0.14 1.88
    0 0 26 0.23 2.63
    0 0 -26 0.22 3.45
    0 0 -26 4.29 3.07
    0 0 26 1.55 2.42
    0 0 -27 0.1 2
    0 0 27 -0.73 2.83
    0 0 -27 -0.16 2.72
    0 0 -27 -0.37 2.03
    0 0 27 1.26 2.06
    0 0 -27 1.49 2.07
    0 0 27 -2.07 2.67
    0 0 27 3.12 2.34
    0 0 -27 11.59 5.6
    0 0 27 3.82 1.84
    0 0 -27 5.12 4.26
    0 0 27 0.22 1.92
    0 0 27 4.98 3.55
    0 0 -28 226.29 19.02
    0 0 -28 198.72 21.88
    0 0 -28 229.86 19.09
    0 0 -28 250.42 19.83
    0 0 28 223.08 19.1
    0 0 -28 216.17 18.64
    0 0 28 218.3 19.07
    0 0 28 233.87 19.81
    0 0 28 249.36 21.22
    0 0 -29 -2.89 3.03
    0 0 29 1.72 2.13
    0 0 -29 2.72 3.5
    0 0 29 1.6 2.62
    0 0 -29 4.4 2.3
    0 0 -29 3.08 2.92
    0 0 29 3.89 3.67
    0 0 -29 2.66 2.49
    0 0 30 -4.6 2.94
    -1 0 -3 104.38 4.79
    1 0 3 106.17 5.19
    0 1 3 106.98 5.4
    0 1 3 100.34 5.78
    -1 0 3 106.77 5.84
    1 0 -3 99.52 5.59
    -1 0 -3 99.13 4.63
    0 -1 -3 100.77 5.54
    0 1 3 100.81 5.34
    -1 0 3 106.82 6.15
    1 0 -3 99.41 5.77
    0 -1 -3 101.04 5.65
    1 0 3 104.04 5.38
    -1 0 3 98.31 5.93
    -1 0 3 104.32 6.16
    -1 0 -3 98.48 5
    1 0 3 105.4 4.39
    0 -1 -3 114.88 6.49
    -1 0 3 100.66 6
    0 -1 3 105.81 5.96
    0 -1 -3 105.14 5.53
    0 1 -3 99.82 5.22
    -1 0 -3 102.93 5.05
    0 -1 -3 102.3 6.1
    0 -1 -3 98.74 4.53
    -1 0 3 100.58 6.04
    -1 0 4 121.09 7.2
    0 -1 -4 115.11 7.24
    0 -1 -4 116.51 6.51
    -1 0 -4 111.71 5.59
    1 0 4 118.57 6.38
    0 -1 4 123.94 7.48
    -1 0 -4 115.78 6
    0 1 4 126.54 6.63
    -1 0 -4 118.79 5.88
    1 0 4 121.97 6.28
    1 0 -4 118.63 6.74
    -1 0 4 123.65 6.91
    0 -1 4 112.34 6.7
    0 1 -4 135.49 7.53
    0 -1 4 114.05 6.9
    0 1 4 124.77 6.52
    1 0 4 126.33 6.69
    0 -1 -4 118.42 6.66
    0 1 -4 130.91 7.44
    0 -1 -4 120.8 5.49
    -1 0 -4 119.62 6.03
    1 0 -4 119.39 5.74
    -1 0 4 125.07 7.18
    1 0 4 123.21 6.21
    0 1 -4 127.23 6.49
    0 1 4 130.35 6
    1 0 -4 124.54 7.37
    0 1 4 125.25 7.55
    0 1 -4 131.9 7.51
    1 0 4 119.39 5.94
    0 1 4 120.56 5.45
    0 -1 4 131.88 7.58
    0 -1 4 118.8 6.53
    0 1 4 127.93 6.75
    -1 0 -4 122.04 6.03
    1 0 -4 114.44 6.75
    -1 0 -4 125.22 6.08
    -1 0 4 110.69 6.87
    -1 0 4 121.2 6.19
    1 0 4 117.93 6.19
    -1 0 4 113.93 6.99
    -1 0 4 116.87 7.01
    0 -1 -4 120.57 6.67
    1 0 -4 124.4 7.35
    1 0 4 117.84 6.16
    -1 0 -4 132.3 5.86
    -1 0 4 115.08 7.26
    -1 0 -4 121.07 5.33
    0 -1 -4 120.59 7.19
    -1 0 4 126.62 7.07
    0 -1 4 134.4 7.65
    0 -1 -4 124.01 6.61
    -1 0 4 116.13 6.7
    0 1 -4 126.12 6.31
    0 -1 5 8409.43 284.96
    0 -1 -5 8551.83 282.46
    0 -1 -5 8097.53 284.2
    0 1 5 8734.58 282.58
    0 -1 5 8338.54 284.4
    -1 0 5 8368.16 284.96
    0 1 5 8802.44 282.58
    0 -1 -5 7984.96 282.33
    1 0 -5 8243.83 283.27
    0 -1 -5 8922.74 282.59
    0 -1 -5 8007.19 284.97
    -1 0 5 8199.61 284.99
    -1 0 -5 8495.5 282.37
    0 1 5 7749.71 283.84
    -1 0 -5 8116.52 283.26
    0 -1 5 8597.19 285.84
    0 -1 -5 8762.13 282.56
    -1 0 -5 7770.27 282.73
    1 0 5 7776.38 282.68
    1 0 -5 7803.56 284.26
    0 1 -5 7870.98 285.18
    -1 0 5 8372.45 285.27
    -1 0 -5 7903.98 283.09
    0 -1 5 8560.56 285.75
    0 1 -5 8262.32 285.4
    -1 0 5 8265.19 283.19
    0 1 -5 7700.08 283.61
    -1 0 5 8022.04 283.99
    -1 0 5 8040.13 284.9
    0 1 5 8410.93 286.02
    -1 0 -5 8068.7 283.12
    0 1 5 8190.18 284.25
    -1 0 -5 8111.12 283.16
    -1 0 5 8132.61 285.07
    1 0 -5 7752.28 284.44
    0 -1 -5 8724.75 282.71
    0 -1 5 8461.45 284.37
    -1 0 -5 8540.68 282.69
    0 -1 -5 7414.5 283.84
    0 -1 -5 8660.53 282.67
    -1 0 5 7813.01 285.37
    1 0 5 8168.71 282.89
    1 0 5 8360.3 283.5
    1 0 5 8195.82 283.72
    1 0 5 8025.97 283.58
    -1 0 -5 8419.77 282.72
    0 1 5 8388.29 282.56
    0 1 5 8743 282.57
    0 1 5 7655.93 282.91
    0 -1 -5 8648.66 282.62
    1 0 5 8405.53 284.18
    1 0 -5 8587.03 285.55
    0 -1 5 8591.09 285.73
    1 0 -5 8694.63 285.66
    0 1 -5 7549.02 283.24
    1 0 5 8051.89 283.97
    0 -1 -5 8807.58 285.77
    0 1 5 8319.1 282.54
    -1 0 5 8169.18 285.04
    -1 0 5 8087.22 284.97
    0 1 -5 7969.59 285.23
    1 0 5 8354.37 283.56
    0 1 5 7938.3 284.13
    0 -1 -5 8717.46 282.67
    1 0 -5 7776.24 282.88
    1 0 5 7092.45 282.36
    -1 0 -5 8097.3 283.18
    0 -1 -5 7503.17 284.17
    0 1 5 7936.05 282.15
    -1 0 6 19.35 2.88
    1 0 6 20.23 2.42
    -1 0 -6 19.45 2.24
    0 -1 -6 24.71 2.53
    1 0 6 20.2 2.42
    0 1 -6 18.08 2.26
    0 1 6 17.81 2.58
    0 1 6 25.4 3.47
    -1 0 6 22.11 3.03
    0 1 6 22.54 2.81
    1 0 -6 19.27 2.94
    -1 0 -6 18.71 2.19
    -1 0 -6 18.08 2.14
    0 -1 -6 22.26 2.16
    1 0 6 31.96 3.45
    0 1 6 21.2 1.95
    0 -1 -6 21.41 2.95
    1 0 6 18.06 2.07
    0 -1 6 21.22 2.71
    1 0 -6 22.17 2.87
    -1 0 6 17.83 2.74
    -1 0 6 23.51 3.1
    0 -1 6 35.02 4.27
    0 -1 -6 25.59 2.45
    -1 0 6 22.7 2.99
    -1 0 6 18.35 2.61
    0 -1 -6 21.69 2.23
    -1 0 -6 18.18 2.27
    1 0 6 20.55 2.58
    -1 0 6 19.02 2.83
    0 1 6 18.66 2.11
    -1 0 6 20.22 2.62
    -1 0 -6 23.92 2.29
    1 0 6 19 2.38
    0 -1 6 22.17 2.82
    -1 0 -6 22.99 2.05
    0 -1 -6 21.89 2.93
    -1 0 -6 18.32 2.4
    0 -1 6 30.14 4.03
    1 0 6 21.43 2.45
    -1 0 -6 21.84 2.59
    1 0 6 20.94 2.54
    0 1 6 22.59 2.21
    0 1 6 23.36 2.78
    0 1 -6 31.86 4.07
    0 1 6 20.52 2.12
    0 -1 -6 21.23 2.22
    -1 0 -6 21.43 2.31
    0 -1 6 18.06 2.45
    0 -1 -6 19.94 2.1
    1 0 6 19.52 2.09
    1 0 -6 20.58 2.93
    0 1 6 20.66 2.32
    1 0 6 22.76 2.83
    0 -1 -6 21.94 2.26
    0 1 6 20.12 2.08
    0 -1 -6 18.08 2.56
    -1 0 -6 22.38 2.52
    1 0 6 17.93 2.36
    1 0 6 22.78 2.1
    1 0 -6 21.88 2.28
    0 1 -6 38.2 4.45
    0 -1 -6 21.09 2.15
    0 -1 -6 19.5 1.97
    0 -1 6 37.6 4.37
    0 -1 -6 25.51 3.18
    1 0 -6 22.64 2.78
    1 0 6 21.69 2.5
    0 1 -6 34.61 4.2
    -1 0 6 20.59 2.19
    0 1 6 23.09 2.3
    1 0 -6 21.32 2.26
    0 1 -6 22.11 2.64
    0 -1 -6 19.55 2.66
    -1 0 -6 33.71 2.81
    0 -1 6 23.27 3.03
    -1 0 -7 2489.62 84.98
    0 1 7 2382.99 87.6
    1 0 -7 2347.18 87.85
    0 -1 -7 2295.5 85.44
    1 0 7 2523.9 86.87
    0 1 7 2225.94 85.23
    1 0 7 2274.75 84.59
    1 0 7 2496.45 85.45
    1 0 -7 2598.56 85.67
    0 1 7 2252.67 85.27
    0 -1 7 2483.01 87.23
    -1 0 7 2497.27 87.98
    -1 0 -7 2326.85 86.3
    0 -1 7 2631.35 88.68
    0 -1 -7 2420.64 86.61
    1 0 -7 2196.31 86.3
    -1 0 7 2360.88 87.64
    0 1 7 2519.94 85.36
    -1 0 7 2406.41 87.78
    1 0 -7 2385.88 87.77
    0 -1 -7 2283.32 86.83
    0 -1 7 2542.93 87.17
    0 -1 -7 2399.44 85.18
    0 1 7 2486.15 85.32
    0 1 7 2453.91 87.16
    1 0 -7 2421.86 87.74
    0 1 7 2302.61 84.44
    1 0 -7 2497.81 88.26
    0 -1 -7 2538.14 88.14
    0 -1 -7 2312.69 85.46
    1 0 7 2427.2 86.18
    1 0 7 2254.09 85.93
    0 1 -7 2350.41 86.38
    -1 0 -7 2355.62 85.7
    -1 0 -7 2348.45 86.4
    -1 0 7 2444.87 87.17
    0 1 -7 2519.89 88.04
    1 0 -7 2423.76 87.35
    -1 0 -7 2518.05 84.55
    0 1 -7 2475.8 87.99
    -1 0 -7 2416.47 86.04
    0 1 -7 2511.69 88.1
    0 -1 -7 2447.66 86.51
    -1 0 -7 2349.5 85.71
    1 0 -7 2573.57 85.6
    -1 0 7 2414.75 86.75
    0 1 7 2496.45 87.01
    1 0 7 2297.8 86.04
    0 1 -7 2303.33 86.58
    -1 0 -7 2330.77 85.7
    0 -1 -7 2314.99 85.42
    -1 0 -7 2291.32 85.6
    0 -1 -7 2274.89 85.48
    0 -1 -7 2363.44 85.14
    1 0 7 2461.35 86.55
    -1 0 -7 2378.96 85.75
    -1 0 7 2424.87 87.8
    1 0 7 2462.77 86.3
    -1 0 7 2394.04 85.02
    0 1 -7 2382.32 85.91
    1 0 -7 2365.37 87.89
    1 0 -7 2516.31 88.35
    -1 0 7 2297.28 87.56
    -1 0 7 2299.68 87.56
    -1 0 -7 2449.08 85.05
    0 -1 -7 2212.29 85.72
    1 0 -7 2400.9 87.94
    1 0 -7 2409.94 86.92
    1 0 7 2417.94 86.33
    0 -1 7 2412.19 87.43
    0 -1 -7 2464.37 84.87
    0 1 7 2354.24 85.76
    0 -1 7 2412.86 86.49
    0 1 7 2469.09 85.33
    0 -1 -7 2414.41 85.21
    0 -1 -7 2393.75 87.75
    1 0 -7 2366.38 87.78
    -1 0 7 2365.63 86.87
    1 0 -7 2437.21 88.04
    0 1 7 2533.4 89.07
    0 -1 7 2549.48 88.39
    0 -1 7 2529.96 88.37
    0 1 7 2386.84 87.02
    -1 0 7 2338.31 87.69
    -1 0 7 2458.81 86.96
    1 0 7 2217.55 85.9
    1 0 7 2464.95 86.92
    -1 0 7 2379.51 87.59
    1 0 7 2472.55 86.93
    -1 0 -7 2328.87 86.28
    1 0 7 2449.91 84.93
    0 -1 8 209.57 12.19
    1 0 -8 200.97 10.13
    -1 0 -8 179.5 10.05
    1 0 -8 191.45 11.83
    0 1 8 202.22 9.97
    0 1 8 202.06 11.21
    1 0 8 202.15 10.07
    1 0 8 169.16 10.22
    -1 0 -8 197.61 10.81
    1 0 -8 198.35 11.81
    0 -1 -8 209.17 11.81
    0 1 -8 185.85 10.71
    0 -1 8 203.06 9.21
    0 1 8 191.04 11.18
    -1 0 -8 203.72 9.73
    -1 0 -8 187.16 10.38
    0 -1 -8 197.36 10.5
    -1 0 8 182.82 11.33
    -1 0 -8 210.26 9.73
    -1 0 -8 205.73 9.15
    1 0 -8 198.52 9.87
    0 -1 8 191.17 10.55
    -1 0 8 189.3 10.73
    0 -1 -8 206.94 10.98
    0 1 8 197.91 9.25
    -1 0 -8 189.33 10.03
    1 0 8 187.07 10.81
    -1 0 -8 193.05 10.22
    -1 0 -8 194.89 10.31
    0 -1 -8 202.48 10.29
    1 0 -8 201.93 11.94
    1 0 -8 177.96 10.58
    0 -1 -8 194.97 9.89
    -1 0 8 183.79 11.41
    0 -1 8 214.18 12.22
    -1 0 8 207.15 11.26
    1 0 8 168.73 10.16
    0 -1 -8 210.18 10.8
    1 0 8 206.31 10.87
    0 -1 -8 189.13 8.12
    0 1 -8 183.69 11.44
    -1 0 -8 190.82 10.18
    0 -1 -8 193.34 9.52
    0 1 -8 189.66 11.61
    -1 0 8 190.2 10.77
    -1 0 8 184.86 11.46
    1 0 -8 206.35 12.08
    -1 0 8 194.4 11.63
    1 0 8 203.07 10.88
    1 0 8 199.33 10.66
    1 0 8 197.09 11.09
    -1 0 8 202.3 11.83
    1 0 -8 184.85 11.51
    0 1 8 212.28 11.34
    0 -1 8 203.65 11.2
    0 1 8 189.63 9.84
    1 0 -8 196.35 11.01
    -1 0 8 191.35 11.51
    0 1 -8 193.65 10.27
    0 -1 8 209.5 11.64
    0 -1 -8 187.68 9.76
    1 0 -8 205.1 12
    0 1 -8 199.68 10.9
    -1 0 -8 181.11 10.56
    0 -1 -8 196.05 10.12
    0 -1 -8 188.56 9.78
    0 1 -8 193.99 11.7
    -1 0 8 197.52 9.54
    0 1 8 202.89 10.17
    0 1 8 200.21 9.97
    1 0 8 213.56 11.34
    1 0 -8 188.99 11.2
    -1 0 -8 187.22 10.72
    0 -1 -8 199.79 10.21
    0 1 8 203.24 10.42
    0 -1 8 196.85 11.23
    0 -1 8 206.4 12.05
    -1 0 8 191.34 11.49
    0 -1 -8 196.32 11.28
    0 -1 -8 199.52 10.28
    -1 0 8 221.14 11.7
    -1 0 8 189.48 11.38
    0 1 8 185.81 9.93
    1 0 8 168.07 10.21
    1 0 8 198.96 10.61
    1 0 -8 192.73 11.67
    0 -1 -8 189.98 11.6
    0 1 8 197.4 11.54
    1 0 -8 179.8 11.41
    1 0 8 181.64 9.25
    1 0 8 196.91 11.01
    1 0 -8 198.54 11.7
    -1 0 9 171.34 8.95
    0 1 -9 172.97 9.85
    0 -1 -9 179.42 10.14
    0 -1 9 170.42 10.73
    0 -1 -9 171.59 9.79
    0 1 9 166.72 8.68
    0 -1 9 180.06 10.15
    0 1 9 173.31 9.71
    1 0 9 180.97 10.23
    1 0 9 181.53 10.18
    0 -1 -9 164.37 9.46
    1 0 -9 178.38 9.34
    0 1 9 185.83 10.85
    -1 0 -9 176.43 9.82
    0 1 -9 169.47 11.07
    -1 0 9 183.22 11.31
    0 -1 -9 181.54 10.49
    -1 0 9 156.67 10.78
    1 0 9 184.67 10.63
    1 0 9 167.36 10.18
    -1 0 9 174.16 11.08
    -1 0 9 170.67 10.47
    0 -1 9 183.33 11.14
    1 0 -9 185.95 11.61
    -1 0 -9 175.32 10.17
    0 1 -9 166.36 10.27
    -1 0 9 182.13 10.97
    0 -1 -9 171.67 7.73
    1 0 -9 181.66 11.43
    0 -1 -9 159.41 9.31
    0 -1 9 186.59 10.54
    -1 0 -9 167.39 10.26
    1 0 -9 173.53 11.37
    1 0 -9 155.53 10.2
    0 1 9 167.88 9.5
    0 -1 9 167.68 11.23
    -1 0 -9 166.44 9.45
    1 0 -9 189.31 11.63
    0 -1 -9 180.45 9.87
    0 -1 9 177.62 11.37
    1 0 -9 175.58 11.35
    0 -1 9 177.67 8.82
    -1 0 -9 154.91 10.04
    1 0 9 177.58 10.7
    1 0 9 190.36 10.82
    -1 0 -9 173.98 9.8
    0 1 9 166.44 9.51
    -1 0 9 164.12 10.2
    -1 0 -9 177.86 9.36
    -1 0 9 156.06 10.74
    -1 0 -9 167.37 9.71
    1 0 9 165.68 10.09
    0 1 9 165.87 10.65
    0 1 9 176.63 9.73
    -1 0 -9 183.55 9.2
    0 1 9 179.22 9.66
    0 1 9 175.82 10.66
    0 -1 -9 172.85 10.84
    1 0 -9 165.4 10.69
    1 0 9 180.53 10.58
    0 1 9 180.81 9.98
    0 -1 -9 185.23 11.29
    0 -1 9 164.41 11.03
    1 0 9 156.88 9.97
    0 1 9 176.05 10.99
    1 0 9 167.16 8.73
    0 -1 9 178.81 10.76
    -1 0 9 177.96 10.58
    0 1 -9 185.14 11.43
    0 -1 -9 177.31 9.92
    0 -1 -9 162.81 9.61
    0 -1 -9 178.93 9.19
    0 1 -9 163.35 10.13
    1 0 9 184.27 9.72
    1 0 -9 182.57 11.8
    0 1 -9 178.53 11.25
    1 0 -9 180.81 9.56
    -1 0 9 183.3 11.28
    1 0 -9 172.51 11.26
    1 0 9 178.59 10.84
    -1 0 9 170.79 11.19
    1 0 -9 161.05 10.93
    1 0 -9 178.23 10.62
    0 -1 -9 175.77 10.14
    0 -1 -9 158.06 9.31
    -1 0 9 166.6 11.13
    0 -1 -9 182.46 11.31
    1 0 9 161.99 10.09
    -1 0 -9 184.61 8.54
    -1 0 -9 179.29 9.92
    -1 0 -9 171.19 10.39
    0 1 10 149.86 9.59
    0 1 -10 159.85 11.24
    -1 0 10 155.23 11.08
    -1 0 -10 157.53 10.46
    -1 0 -10 170.9 10.04
    0 -1 10 160.97 10.66
    -1 0 10 169.66 10.62
    -1 0 -10 169.93 9.97
    -1 0 -10 175.75 10.42
    -1 0 10 160.12 10.59
    -1 0 10 178.12 11.4
    0 -1 -10 164.73 7.78
    0 -1 -10 170.94 10.17
    0 -1 -10 178.31 11.37
    -1 0 -10 166.4 10.61
    0 1 -10 150.67 10.07
    0 1 10 158.27 9.5
    -1 0 10 177.38 11.65
    1 0 -10 162.17 11.4
    0 -1 10 167.75 11.42
    0 1 -10 164.88 10.03
    1 0 -10 177.79 11.68
    -1 0 -10 158.87 9.26
    0 -1 10 167.53 11.51
    -1 0 -10 166.36 9.92
    1 0 10 173.58 10.61
    0 -1 -10 154.76 10.71
    1 0 10 157.47 8.72
    1 0 10 153.44 10.16
    0 -1 -10 172.93 9.89
    -1 0 -10 175.55 9.33
    0 -1 10 172.57 10.14
    0 -1 -10 165.05 10.03
    0 1 -10 173.17 10.76
    0 1 10 187.6 11.32
    1 0 -10 163.8 11.28
    0 -1 10 184.45 11.93
    0 1 -10 165.97 11.33
    0 -1 10 166.07 8.83
    1 0 -10 155.59 10.43
    1 0 10 149.84 10.11
    0 1 10 177.16 9.93
    0 -1 10 169.53 11.02
    -1 0 10 170.33 11.43
    -1 0 -10 149.71 10.25
    1 0 10 180.54 11.17
    0 -1 10 174.7 11.67
    0 -1 -10 163.8 9.61
    0 -1 -10 174.16 10.15
    0 1 -10 182.43 11.67
    1 0 -10 172.05 9.7
    -1 0 -10 185.22 8.58
    0 -1 -10 175.33 10.21
    0 -1 -10 170.86 9.79
    1 0 10 179.77 10.92
    -1 0 10 156.37 10.36
    0 -1 -10 166.37 10.3
    -1 0 10 163.59 8.82
    0 1 10 169.81 9.76
    -1 0 -10 154.03 9.3
    1 0 10 175.57 10.41
    0 1 10 172.46 10.14
    0 1 10 175.44 11.21
    0 1 10 188.2 9.18
    1 0 10 180.21 10.04
    1 0 -10 173.03 11.61
    0 -1 -10 175.19 9.37
    1 0 10 170.69 11.12
    0 1 -10 172.42 11.86
    1 0 -10 181.63 12.13
    0 -1 10 179.02 11.31
    0 1 -10 168.67 11.79
    1 0 10 177.94 10.77
    1 0 10 177.05 10.8
    1 0 -10 171.11 11.51
    0 1 10 171.74 10.02
    0 -1 10 166.01 11.56
    -1 0 10 167.54 10.99
    1 0 -10 165.04 10.56
    1 0 -10 176.61 9.52
    0 -1 -10 158.99 10.26
    0 1 -10 175.64 12
    1 0 10 182.6 10.5
    -1 0 10 171.27 11.45
    1 0 -10 172.11 11.41
    0 1 10 156.9 10.73
    1 0 -10 169.83 11.2
    1 0 -10 155.74 11.25
    1 0 10 150.8 10.14
    0 -1 -10 169 10.12
    0 1 10 169.42 10.8
    -1 0 -10 168.55 9.96
    1 0 -10 163.91 11.29
    -1 0 10 170.58 11.27
    -1 0 10 166.36 11.18
    0 -1 10 146.61 11.03
    1 0 -11 2413.53 90.42
    0 1 11 2313.68 90.76
    -1 0 11 2317.57 90.04
    0 1 11 2633.89 91.46
    0 1 11 2365.02 89.28
    1 0 11 2501.7 89.97
    0 1 11 2515.19 89.32
    -1 0 -11 2480.22 89.51
    0 -1 -11 2475 89.38
    0 -1 11 2533.72 91.21
    1 0 11 2490.71 91.14
    1 0 11 2280.58 90.07
    1 0 11 2261.24 87.51
    -1 0 11 2410.04 91.6
    1 0 -11 2472.11 92.34
    0 -1 11 2293.65 91.86
    1 0 11 2263.92 90.02
    1 0 11 2427.11 91.33
    -1 0 11 2441.3 92.11
    1 0 -11 2496.35 92.17
    0 -1 11 2560.32 92.44
    0 1 -11 2446.33 89.49
    0 -1 11 2482.78 89.58
    0 -1 -11 2513.16 89.12
    0 -1 11 2375.64 87.63
    0 -1 -11 2384.62 89.77
    0 1 -11 2408.47 91.69
    -1 0 -11 2369.23 90.46
    0 -1 11 2502.41 91.55
    0 -1 -11 2384.52 89.56
    1 0 -11 2448.57 92.29
    0 -1 -11 2431.84 89.74
    -1 0 -11 2425.71 90.66
    1 0 11 2553.23 90.22
    -1 0 -11 2526.59 89.6
    0 -1 -11 2563.91 89.22
    0 1 -11 2558.97 92.16
    -1 0 11 2530.82 90.7
    -1 0 11 2308.41 91.34
    1 0 11 2524.75 90.8
    0 -1 11 2258.31 91.7
    0 1 -11 2396.14 92.55
    0 1 -11 2397.75 92.58
    -1 0 -11 2359.77 90.53
    0 1 -11 2591.1 92.28
    -1 0 11 2429.43 91.16
    0 1 11 2598.95 87.93
    0 1 -11 2383.59 89.83
    1 0 11 2588.23 91.06
    0 -1 11 2522.12 92.24
    1 0 11 2509.63 90.58
    1 0 -11 2489.24 93.23
    0 1 11 2315.11 89.17
    1 0 -11 2552.95 88.96
    -1 0 -11 2433.9 88.47
    -1 0 11 2582.82 91.25
    1 0 -11 2388.01 91.67
    0 -1 11 2507.25 91.5
    1 0 -11 2443.99 91.99
    0 -1 11 2577.95 92.57
    0 -1 -11 2472.43 89.92
    -1 0 -11 2449.09 88.21
    -1 0 11 2424.93 91.64
    0 1 11 2514.7 90.59
    -1 0 11 2385.18 91.52
    1 0 11 2331.74 87.12
    0 1 -11 2456.85 90.5
    1 0 -11 2472.34 92.28
    -1 0 -11 2186.86 88.22
    0 -1 -11 2345.99 89.92
    1 0 -11 2551.9 88.53
    1 0 -11 2508.24 92.31
    0 1 11 2511.76 89.18
    1 0 -11 2270.51 91.09
    0 -1 -11 2450.38 88.98
    1 0 11 2383.69 90.13
    1 0 11 2298.17 89.97
    1 0 11 2516.41 89.05
    -1 0 11 2356.26 87.48
    0 1 11 2566.08 89.92
    -1 0 11 2218.28 91.09
    -1 0 -11 2422.76 89.4
    0 -1 -11 2455.42 90.22
    0 1 11 2295.77 90.85
    0 1 11 2526.16 91.14
    1 0 -11 2450.78 92.16
    0 -1 -11 2657.58 92.1
    -1 0 -11 2445.14 90.12
    1 0 -11 2238.61 90.29
    -1 0 -11 2596.31 86.8
    0 1 -11 2564.44 92.16
    0 1 -11 2411.77 92.62
    0 1 11 2461.76 89.12
    -1 0 -11 2429.98 89.42
    0 -1 -11 2414.65 91.3
    0 -1 -11 2450.39 86.13
    1 0 12 26.55 3.04
    0 -1 12 35.07 5.3
    1 0 12 24.86 4.06
    0 -1 -12 41.03 5.3
    1 0 -12 36.17 3.53
    1 0 -12 28.78 4.56
    0 1 -12 32.71 4.91
    0 -1 12 30.05 4.66
    1 0 12 34.04 4.29
    0 1 -12 28.89 4.67
    0 1 12 30.62 4.05
    -1 0 12 36.54 4.91
    -1 0 -12 38.55 3.39
    0 -1 -12 39.68 5.13
    0 -1 12 36.84 5.24
    -1 0 -12 32.04 3.89
    -1 0 -12 34.21 4.73
    -1 0 -12 33.43 3.91
    1 0 12 34.12 4.79
    0 1 -12 38.63 5.25
    0 1 -12 29.98 5.11
    0 -1 -12 37.32 4.73
    -1 0 12 41.41 4.96
    0 1 12 35.16 3.73
    0 1 -12 40.95 5.74
    1 0 -12 31.83 4.95
    1 0 12 32.38 4.38
    1 0 12 28.34 4.22
    0 1 12 45.86 5.03
    0 -1 -12 35.41 4.15
    0 1 12 36.18 4.28
    -1 0 12 31.12 4.92
    -1 0 12 35.75 5.1
    0 -1 -12 34.4 4.57
    -1 0 12 25.46 4.22
    1 0 12 37.13 4.92
    0 -1 -12 35.38 4.5
    1 0 -12 32 5.12
    1 0 -12 34.36 3.9
    -1 0 12 31.23 4.81
    0 -1 12 36.02 4.94
    0 -1 -12 29.81 2.89
    1 0 -12 31.14 4.63
    1 0 -12 34.61 5.13
    0 1 -12 30.03 4.19
    1 0 12 18.96 3.54
    0 -1 -12 37.59 4.67
    1 0 12 34.78 4.52
    0 1 12 41.83 4.59
    -1 0 12 35.92 4.95
    -1 0 -12 32.2 4.62
    0 -1 -12 28.55 4.22
    0 -1 -12 35.61 4.27
    1 0 -12 35.92 4.7
    1 0 -12 39.2 5.43
    0 1 -12 33.5 5.06
    -1 0 -12 29.22 4.12
    -1 0 -12 35.34 4.38
    -1 0 -12 38.75 4.67
    0 -1 -12 31.35 4.05
    -1 0 -12 39.19 4.84
    -1 0 12 28.65 4.6
    0 -1 12 32.87 4.71
    1 0 -12 42.21 5.47
    0 -1 12 33.93 5.11
    -1 0 12 34.85 3.53
    0 -1 -12 38.37 4.71
    -1 0 -12 38.26 4.04
    1 0 -12 33.14 5.26
    0 -1 12 27.8 4.08
    1 0 12 30.75 4.42
    1 0 12 31.71 4.5
    1 0 -12 31.25 4.77
    0 -1 12 31.81 3.51
    0 -1 12 34.91 5.18
    0 -1 12 33.34 4.12
    0 1 12 32.38 4.76
    -1 0 12 28.33 4.17
    -1 0 -12 41.44 4.7
    0 1 12 45.06 5.59
    0 1 -12 32.8 5.22
    0 1 12 31.84 4.58
    1 0 -12 34.91 5.3
    1 0 -12 36.11 4.87
    1 0 -12 38.19 4.15
    0 1 -12 34.52 4.68
    -1 0 12 32.12 4.88
    0 1 12 37.95 4.6
    0 1 -12 32.09 4.31
    0 -1 12 29.22 4.84
    -1 0 -12 29.81 4.44
    0 1 12 28.17 4.55
    0 -1 -12 37.24 4.33
    1 0 12 28.95 4.16
    0 1 12 30.12 4.22
    1 0 12 28.89 3.51
    0 -1 -13 250.32 14.89
    1 0 13 232.95 12.07
    1 0 -13 243.17 14.83
    -1 0 13 265.43 15.54
    1 0 -13 292.68 16.82
    -1 0 13 234.54 15.59
    0 1 -13 260.72 15.35
    0 1 13 251.83 14.23
    0 1 13 252.08 15.51
    0 -1 13 284.61 16.78
    0 1 -13 244.33 16.5
    0 -1 13 251.76 14.85
    0 -1 13 252.99 15.87
    0 1 13 252.76 15.81
    -1 0 -13 261.89 12
    -1 0 -13 234.95 15.12
    1 0 -13 283.21 16.75
    1 0 13 243.44 15.07
    0 -1 -13 245.14 11.82
    0 -1 13 281.12 16.85
    1 0 13 276.32 14.54
    0 1 13 265.53 14.77
    -1 0 13 228.37 15.57
    -1 0 -13 251.25 14.43
    1 0 13 245.27 15.04
    1 0 -13 267.19 16.79
    0 -1 -13 295.01 16.48
    0 1 -13 254.74 14.48
    1 0 13 267.91 15.86
    0 -1 13 258.85 14.31
    0 1 13 272.82 16.03
    1 0 13 241.43 14.77
    0 -1 -13 257.34 15.84
    -1 0 13 256.48 14.98
    0 -1 -13 254.9 14.2
    -1 0 13 259.26 15.69
    0 1 13 227.34 14.14
    1 0 -13 265.8 12.78
    -1 0 13 248.05 15.7
    1 0 13 253.47 15.27
    1 0 -13 246.02 16.21
    -1 0 -13 234.45 13.42
    0 1 -13 264.93 16.24
    0 1 13 254.96 13.19
    -1 0 13 244.63 16.13
    0 -1 13 262.98 16.27
    1 0 13 240.34 15.09
    0 -1 -13 267.66 14.16
    -1 0 13 269.44 12.98
    0 -1 -13 251.55 14.15
    -1 0 -13 261.42 14.61
    0 -1 13 258.23 13.2
    0 1 13 266.21 14.55
    0 -1 -13 245.58 14.94
    -1 0 -13 258.09 15.09
    0 1 13 261.18 14.32
    1 0 -13 251.43 15.82
    1 0 -13 274.47 16.55
    -1 0 -13 260.31 13.57
    0 1 -13 243.36 16.34
    0 1 -13 278.04 16.51
    -1 0 -13 278.16 15.97
    -1 0 13 258.43 15.94
    1 0 13 275.43 15.77
    0 -1 -13 257.95 14.83
    0 -1 -13 264.98 14.36
    0 1 13 238.49 14.31
    0 -1 13 270.12 16.07
    -1 0 -13 232.52 14.98
    0 1 -13 264.33 16.93
    1 0 -13 267.89 13.69
    1 0 13 261.05 14.87
    0 1 -13 265.99 16.99
    1 0 -13 259.57 16.44
    -1 0 13 277.3 16.35
    0 -1 13 242.27 15.46
    1 0 -13 261.01 16.48
    0 1 13 283.15 16.24
    1 0 -13 228.41 14.99
    0 1 -13 246.68 15.84
    -1 0 13 283.56 16.43
    1 0 -13 265.12 16.51
    -1 0 -13 257.64 14.59
    0 -1 -13 253.38 14.84
    -1 0 -13 260.88 13.91
    1 0 13 259.23 14.92
    1 0 13 235.36 13
    0 -1 -13 249.64 14.83
    1 0 -13 267.24 13.86
    -1 0 -13 261.82 14.58
    0 1 -13 247.84 14.68
    0 -1 -13 259.4 15.01
    1 0 13 241.66 15.09
    0 -1 -14 58.16 6.46
    0 1 14 51.79 6.6
    0 1 -14 55.18 6.87
    0 -1 -14 51.46 5.64
    1 0 -14 60.6 7.09
    0 -1 14 49.5 6.51
    0 1 -14 49.97 6.89
    0 1 -14 65.93 7.87
    -1 0 -14 51.57 5.75
    1 0 14 56.56 6.28
    1 0 14 49.67 6.12
    0 1 14 63.56 7.01
    -1 0 14 50.69 6.47
    0 1 14 52.73 6.35
    1 0 14 51.68 5.91
    -1 0 -14 57.6 5.57
    0 -1 14 58.71 6.83
    1 0 14 43.64 5.91
    0 1 -14 55.71 7.24
    0 1 -14 60.31 7.09
    0 -1 14 59.8 6.93
    1 0 -14 57.33 5.46
    0 1 -14 59.26 6.24
    0 1 14 60.3 5.38
    1 0 -14 52.12 6.47
    -1 0 -14 54.39 5.51
    0 1 14 59.66 6.08
    0 -1 14 48.03 6.65
    0 1 -14 58.97 7.05
    -1 0 -14 44.75 5.42
    -1 0 14 60.94 7.74
    0 1 14 62.16 7.36
    0 -1 -14 55.96 4.44
    0 -1 -14 67.38 7.15
    0 1 14 64.7 7.11
    0 1 -14 59.45 6.59
    0 -1 -14 56.7 6.75
    1 0 -14 60.08 6.55
    0 -1 -14 51.13 6.05
    0 1 14 55.96 5.82
    0 -1 -14 58.89 5.99
    0 -1 -14 54.4 6.2
    0 -1 -14 54.96 6.17
    -1 0 14 47.46 4.63
    1 0 14 51.2 6.09
    0 -1 14 52.74 6.68
    1 0 14 47.86 6.13
    0 1 -14 56.74 6.17
    -1 0 -14 47.75 6.17
    -1 0 14 54.77 6.67
    -1 0 -14 64.85 6.37
    1 0 -14 62.59 7.53
    1 0 -14 56.94 6.88
    0 1 -14 49.89 6.94
    -1 0 -14 61.18 6.93
    -1 0 -14 53.54 6.44
    1 0 -14 54.29 6.8
    0 -1 14 45.41 5.67
    1 0 -14 45.09 6.39
    -1 0 14 65.02 7.27
    0 1 -14 51.02 6.82
    1 0 -14 62.03 5.07
    0 1 14 52.53 6.05
    1 0 14 53.63 6.29
    0 -1 14 53.78 5.58
    0 -1 14 64.89 7.4
    -1 0 -14 48.84 5.15
    1 0 -14 56.63 7.24
    1 0 14 58.97 6.95
    1 0 -14 61.33 7.35
    0 1 14 52.4 5.92
    1 0 14 54 5.12
    0 1 -14 53.75 6.95
    1 0 -14 56.25 5.45
    0 -1 -14 54.42 6.25
    0 -1 -14 52.07 5.66
    -1 0 -14 44.62 6.19
    0 -1 -14 39.47 5.54
    -1 0 14 47.24 6.14
    -1 0 14 46.57 6.2
    0 -1 -14 49.54 7.47
    -1 0 14 56.26 6.28
    1 0 -14 57.02 6.78
    0 -1 -14 56.7 5.64
    -1 0 -14 62.34 4.49
    0 -1 14 55.85 6.61
    -1 0 -14 51.67 5.97
    -1 0 -14 58.92 7.66
    -1 0 14 56.41 6.47
    -1 0 -14 54.22 6.57
    -1 0 -14 59.12 6.15
    1 0 14 53.93 6.41
    1 0 14 60.46 6.74
    1 0 -14 52.31 7.02
    0 1 14 53.58 6.05
    0 -1 14 56.72 5.32
    0 1 14 52.46 5.82
    0 -1 -15 1026.25 34.76
    0 1 -15 1097.63 37.13
    0 -1 15 1080.57 37.4
    0 1 15 1034.9 33.63
    0 1 -15 954.88 36.18
    0 -1 15 1075.93 36.32
    0 -1 -15 1018.49 33.16
    1 0 15 1127.83 34.86
    -1 0 15 1107.84 30.33
    0 1 15 970.33 33.51
    0 -1 15 1099.06 37.39
    0 -1 15 993.99 31.02
    1 0 -15 1021.38 37.17
    1 0 15 1015.21 36.73
    -1 0 -15 1063.12 33.77
    1 0 -15 1062.56 38
    0 -1 -15 1091.26 32.66
    1 0 -15 1111.76 29.95
    1 0 -15 1120.11 37.45
    0 1 15 1038.11 34.04
    1 0 -15 1009.19 35.75
    1 0 -15 1096.6 37.02
    0 1 -15 1065.29 38.43
    1 0 -15 1017.82 37.53
    -1 0 -15 1084.75 34.01
    -1 0 -15 967.16 36.18
    0 -1 15 1095.84 36.92
    0 -1 15 1049.04 36.87
    0 1 -15 1024.98 35.05
    0 1 15 983.79 33.67
    -1 0 -15 1007.43 34.39
    -1 0 15 1032.21 35.28
    0 1 -15 1094.26 37.11
    0 1 -15 1056.18 36.76
    1 0 15 1135.97 35.11
    0 1 -15 1039.66 33.49
    1 0 -15 1059.81 31.64
    1 0 15 1028.38 31.25
    -1 0 -15 1030.78 35.98
    -1 0 -15 980.41 31.37
    -1 0 -15 1094.17 28.15
    0 1 15 1130.23 36.93
    -1 0 15 1058.16 36.58
    0 -1 -15 1025.78 33.26
    0 1 15 1035.5 34.88
    1 0 -15 1045.51 37.29
    1 0 15 1129.89 36.11
    -1 0 15 1009.68 36.98
    -1 0 -15 956.44 35.13
    0 -1 -15 969.59 34.55
    0 -1 -15 1009.14 38.38
    0 1 15 1047.06 36.48
    -1 0 15 1043.45 36.57
    -1 0 -15 1040.27 33.73
    1 0 -15 1052.61 37.67
    0 -1 15 991.24 33.84
    0 -1 -15 1035.28 34.57
    1 0 -15 1111.92 37.29
    0 1 15 1052.93 37.34
    -1 0 -15 979.72 35.38
    -1 0 -15 1020.31 38.88
    1 0 -15 710.6 34.66
    0 1 -15 984.04 36.73
    -1 0 -15 1048.73 32.08
    1 0 15 1061.63 35.72
    0 -1 -15 982.08 35.81
    -1 0 -15 992.64 35.38
    0 1 -15 988.29 37.56
    -1 0 15 1039.14 36.3
    1 0 -15 892.31 34.49
    0 1 15 974.58 34.68
    1 0 -15 1003.33 34.32
    0 -1 15 1059.14 37.62
    0 -1 15 1040.23 36.17
    -1 0 15 1097.21 36.81
    0 -1 -15 1072.45 34.79
    0 1 -15 922.58 36.51
    0 -1 -15 1025.5 39.94
    0 -1 15 1109.73 37.81
    1 0 15 1073.47 36.03
    1 0 15 1035.07 36.02
    0 1 15 1000.16 33.1
    0 -1 -15 1027.05 28.67
    0 1 15 992.95 33.12
    0 1 15 1074.39 36.33
    -1 0 -15 1017.13 36.14
    -1 0 -15 1067.53 34.01
    0 -1 -15 1073.08 34.78
    -1 0 -15 1030.89 32.28
    1 0 15 959.48 33.97
    0 1 -15 977.28 33.43
    -1 0 15 1061.72 36.22
    0 -1 -15 1038.96 33.45
    0 -1 -15 1049.93 34.9
    0 -1 -15 984.22 36.5
    0 1 -15 974.84 37.41
    0 -1 15 1077.13 33.05
    0 1 15 1034.94 31.21
    0 -1 16 4.03 2.96
    1 0 16 7.31 3.24
    -1 0 -16 3.48 2.47
    -1 0 -16 5.16 3.19
    0 -1 -16 8.85 3.02
    -1 0 -16 4.31 2.49
    1 0 -16 5.04 1.8
    0 1 -16 4.63 2.93
    -1 0 16 5.58 2.58
    1 0 -16 6.7 4.01
    -1 0 -16 5.92 2.49
    0 -1 16 8.25 3.37
    1 0 16 6.61 3.2
    1 0 16 10.36 2.71
    0 1 -16 10.09 3.79
    0 -1 16 9.68 3.49
    0 -1 -16 8.28 2.8
    0 -1 -16 10.4 4.08
    0 1 16 5.67 2.4
    -1 0 -16 5.21 3.13
    0 -1 -16 17.8 5.05
    0 1 16 10.13 3.64
    0 1 16 21.15 4.95
    0 -1 16 9.02 2.62
    -1 0 16 5.83 3.17
    1 0 16 8.26 2.98
    0 -1 16 7.09 3.41
    0 1 -16 5.82 2.96
    0 1 -16 10.94 3.76
    -1 0 -16 6.26 2.68
    -1 0 -16 8.72 2.93
    -1 0 16 4.04 1.47
    -1 0 -16 10.81 3.47
    -1 0 16 1.84 1.68
    0 1 16 12.94 3.56
    0 -1 -16 2.72 2.32
    1 0 16 9.39 3.32
    -1 0 16 5.18 2.56
    0 1 -16 14.72 4.18
    0 -1 -16 11.72 3.38
    1 0 -16 14.17 4.29
    1 0 -16 6.53 2.61
    -1 0 -16 5.97 2.53
    1 0 -16 4.16 2.62
    0 1 16 12.42 3.72
    0 -1 16 4.31 3.01
    1 0 -16 11.46 3.34
    0 1 -16 4.89 2.15
    0 -1 16 13.04 4.34
    0 1 16 7.66 2.83
    1 0 -16 9.39 3.72
    0 1 -16 4.57 3.08
    0 -1 -16 6.09 2.69
    1 0 16 15.73 4.22
    -1 0 16 7.38 2.93
    -1 0 -16 6.12 1.93
    1 0 -16 5.06 3.08
    -1 0 -16 8.49 3.21
    0 -1 -16 9.7 3.22
    0 1 -16 8.4 2.93
    0 -1 -16 5.22 2.62
    1 0 16 6.82 2.83
    0 1 -16 7.56 3.53
    -1 0 16 0.85 1.32
    1 0 -16 6.61 2.97
    -1 0 -16 11.51 3.2
    1 0 -16 8.89 3.35
    1 0 -16 4.48 2.94
    1 0 16 5.74 2.96
    -1 0 -16 6.51 2.64
    0 1 -16 11.85 3.23
    0 -1 -16 8.39 3.17
    -1 0 16 8.06 3.57
    0 -1 -16 7.86 1.84
    1 0 -16 12.09 4.22
    0 -1 -16 11.18 3.39
    0 -1 -16 10.59 2.74
    0 -1 -16 11.31 3.33
    0 -1 16 9.3 3.27
    0 -1 -16 14.51 3.54
    -1 0 16 20.25 5.05
    0 1 -16 6.05 3.23
    -1 0 -16 8.67 2.89
    0 -1 16 4.3 2.56
    1 0 -16 9.13 3.9
    0 -1 16 5.65 2.51
    -1 0 -16 6.65 2.63
    -1 0 -16 6.52 1.58
    1 0 16 11.5 3.27
    0 1 16 12.65 3.49
    -1 0 16 2.27 2.26
    0 -1 16 17.16 4.58
    1 0 -16 12.93 3.66
    0 -1 16 7.2 2.4
    1 0 -16 15.51 4.34
    0 1 16 10.06 3.26
    0 1 16 7.66 2.91
    0 1 16 9.69 3.5
    0 1 16 10.52 3.92
    0 1 16 7.11 2.95
    0 -1 -16 9.54 3.58
    0 1 -16 9.28 3.47
    1 0 -16 9.35 3.44
    0 1 -16 7.55 3.11
    0 -1 -16 10.61 3.51
    -1 0 16 1.25 1.78
    1 0 -17 1087.27 30.7
    -1 0 -17 1124.53 33.39
    0 -1 -17 1050.28 35.93
    0 1 -17 1018.48 37.5
    -1 0 -17 1081.52 39.71
    0 1 -17 1092.6 37.58
    0 1 -17 1098.07 38.47
    0 -1 17 1113.94 36.12
    -1 0 -17 1143.6 33.6
    -1 0 -17 1094.37 34.13
    0 -1 -17 1158.21 34.64
    -1 0 17 1009.78 35.49
    1 0 17 1174.15 36.5
    -1 0 17 1135.7 36.55
    0 1 17 1103.4 36.33
    0 -1 17 1050.12 37.14
    -1 0 17 1019.39 35.62
    1 0 -17 1132.48 36.73
    0 1 -17 1122.19 30.78
    0 1 -17 1127.23 34.93
    0 1 -17 1058.83 37.56
    0 -1 -17 1083.44 35.13
    0 1 17 1162.44 30.39
    0 -1 -17 1068.5 34.55
    1 0 17 1074.24 35.85
    1 0 17 1020.09 33.22
    1 0 -17 1129.11 37.75
    0 -1 17 1162.39 36.93
    0 1 -17 1155.62 36.87
    0 -1 -17 1050.44 38.67
    1 0 17 1125.07 33.79
    0 -1 -17 1227.73 33.77
    0 -1 17 1017.67 36.7
    0 -1 17 1188.41 37.11
    0 -1 17 1172.85 37.43
    1 0 -17 1049.09 35.28
    0 1 17 1131.92 32.99
    -1 0 -17 1059.93 35.57
    0 -1 17 1202.59 37.89
    -1 0 17 1126.38 36.41
    -1 0 17 1088.48 36.13
    0 1 -17 1089.31 32.71
    1 0 17 1144.76 32.88
    0 1 -17 1079.75 38.04
    0 1 17 1136.24 34.03
    0 -1 -17 1074.03 34.28
    -1 0 17 1215.26 38.07
    0 -1 -17 1079.96 34.64
    0 1 -17 1153.87 37
    0 -1 17 1120.63 38.21
    0 1 17 1102.48 36.71
    0 1 -17 1037.85 36.33
    1 0 17 1194.37 36.58
    0 -1 17 1122.98 37.19
    -1 0 17 1183.88 28.9
    1 0 -17 1196.29 27.98
    -1 0 -17 1123 31.17
    0 -1 -17 1097.02 37.8
    1 0 17 1079.2 30.07
    1 0 -17 1151.78 38.25
    -1 0 -17 1091.37 31.28
    -1 0 -17 1053.1 36.85
    1 0 17 1098.29 33.64
    0 1 -17 1224.83 37.7
    -1 0 -17 1098.73 36.18
    0 -1 -17 1145.36 32.99
    0 -1 -17 1095.94 34.8
    0 -1 -17 1134.45 30.93
    -1 0 -17 1180.96 33.84
    0 1 17 1220.41 37.34
    1 0 -17 1101.44 37.82
    0 1 17 1038.71 33.96
    0 1 17 1140.74 35.1
    -1 0 17 1125.89 35.44
    -1 0 -17 998.22 29.99
    1 0 -17 1110.95 38.13
    0 -1 -17 1128.6 27.1
    -1 0 17 1137.65 38.82
    0 -1 17 1051.19 29.81
    0 1 -17 1059.72 32.64
    0 -1 -17 1086.08 34.25
    1 0 -17 1100.76 37.52
    0 -1 -17 1143.86 41.54
    -1 0 -17 1043.23 35.39
    -1 0 -17 1145.73 33.5
    1 0 -17 1238.49 38.15
    1 0 -17 1085.78 37.99
    0 -1 -17 1080.94 33.21
    0 -1 17 1152.68 31.89
    -1 0 -17 1083.13 36.33
    0 -1 -17 1165.75 33.18
    1 0 -17 1066.24 40.11
    0 1 17 1119.53 32.76
    0 -1 -17 1097.25 36.09
    1 0 17 1144.56 35.37
    0 1 17 1099.57 37.38
    1 0 -17 1156.24 40.43
    -1 0 17 1177.61 36.97
    -1 0 17 1164.89 38.43
    0 1 -17 1100.81 38.55
    1 0 17 1106.4 37.15
    0 -1 -17 1054.05 36.41
    -1 0 -17 1037.66 35.32
    1 0 -17 1072.06 35.55
    1 0 -17 1135.13 36.81
    1 0 -17 1104.27 33.9
    1 0 18 3.91 3.21
    -1 0 18 17.57 4.61
    -1 0 -18 13.17 3.33
    0 1 -18 7.88 2.43
    0 1 18 9.06 3.54
    0 -1 18 4.33 2.78
    0 1 18 11.95 3.78
    1 0 18 9.7 3.43
    1 0 -18 7.82 3.7
    1 0 -18 7.67 2.79
    0 -1 18 6.06 2.15
    0 1 -18 3.99 2.9
    0 -1 -18 2.17 1.98
    1 0 -18 14.63 4.91
    0 1 -18 6.88 2.87
    0 1 18 13.86 4.05
    0 -1 -18 7.26 2.23
    -1 0 -18 3.35 2.17
    1 0 -18 13.8 4.5
    -1 0 -18 5.64 3.44
    0 -1 -18 11.55 3.51
    0 -1 -18 11.08 3.19
    0 -1 -18 9.81 3.36
    -1 0 -18 9.14 2.9
    0 -1 18 11.1 3.77
    -1 0 -18 7.5 3.35
    1 0 18 7.5 3.12
    -1 0 18 6.41 3.33
    0 -1 18 9.23 3.38
    1 0 18 12.81 3.57
    -1 0 18 5.36 1.89
    0 1 18 7.24 3.85
    1 0 18 8.57 3.35
    0 -1 -18 16.02 5.12
    0 1 -18 7.64 3
    -1 0 18 4.25 2.64
    0 1 18 10.52 3.08
    -1 0 18 6.83 3.34
    0 -1 -18 11.86 4.13
    0 1 18 11.09 2.98
    1 0 -18 13.52 4.76
    -1 0 18 9.83 3.79
    -1 0 -18 10 3.01
    0 1 -18 9.68 3.36
    0 -1 -18 4.14 2.08
    0 -1 18 0.92 1.18
    1 0 -18 11.98 3.3
    1 0 -18 14.17 4.42
    1 0 -18 13.63 4.22
    1 0 18 9.77 2.7
    -1 0 18 -0.28 1.15
    0 1 -18 7.54 3.47
    1 0 -18 5.59 2.05
    0 -1 -18 11.86 3.91
    0 -1 -18 8.34 3.34
    0 -1 18 7.41 3.57
    -1 0 -18 7.71 3.42
    1 0 -18 10.71 4.01
    -1 0 -18 11.2 3.32
    0 -1 18 4.07 2.6
    0 1 -18 8.13 3.61
    0 -1 -18 2.41 1.61
    0 -1 18 2.55 1.95
    0 1 18 12.72 4.14
    1 0 18 5.48 3.15
    1 0 -18 8.7 3.59
    0 -1 -18 10.71 3.52
    0 -1 -18 9.37 3.05
    0 1 -18 4.87 2.46
    1 0 -18 7.28 3.49
    0 1 -18 5.75 3.09
    0 -1 -18 10.71 3.38
    -1 0 -18 6.87 3.52
    0 1 -18 12.14 3.31
    0 1 -18 8.12 3.31
    0 -1 18 9.02 3.58
    -1 0 18 7.26 3.74
    0 1 18 10.29 3.34
    -1 0 -18 5.71 2.25
    -1 0 -18 13.4 3.56
    0 -1 -18 5.67 2.47
    1 0 -18 8.14 3.31
    0 -1 -18 7.56 2.93
    1 0 -18 11.43 4.24
    -1 0 18 6.92 3.36
    -1 0 18 20.02 4.84
    -1 0 -18 7.83 3.43
    0 -1 -18 5.34 3.49
    -1 0 -18 17.68 5.38
    1 0 18 12.43 4.35
    1 0 -18 8.42 3.81
    -1 0 -18 6.7 3.64
    1 0 18 9.29 2.92
    0 -1 -18 8.45 3.32
    1 0 18 5.95 2.8
    -1 0 -18 6.94 2.84
    0 1 18 4.62 2.2
    -1 0 18 6.13 2.96
    1 0 18 8.62 3.53
    0 -1 18 7.64 3.35
    0 -1 18 9.89 2.74
    0 -1 -18 9.92 2.18
    0 1 -18 6.56 3.37
    1 0 -19 381.03 22.61
    0 1 -19 427.33 22.39
    1 0 -19 391.61 17.62
    1 0 -19 380.72 23.98
    0 1 19 368.13 20.32
    1 0 19 378.67 21.38
    1 0 -19 386.31 21.84
    1 0 19 402.61 19.81
    0 1 19 406.34 17.92
    1 0 19 362.92 21
    0 1 -19 375.8 23.02
    0 -1 -19 407.97 15.84
    0 -1 19 357.52 22.12
    -1 0 -19 378.46 21.6
    1 0 -19 444.58 22.98
    0 -1 19 406.82 23.53
    1 0 -19 438.83 15.95
    0 -1 -19 333.12 22.82
    0 1 -19 424.89 18.79
    0 1 -19 360.48 19.09
    0 1 19 397.93 22.38
    0 -1 -19 356.54 20.65
    0 -1 19 404.87 22.77
    -1 0 19 334.59 20.86
    -1 0 19 398.39 21.82
    -1 0 19 371.53 21.41
    1 0 19 385.97 20.1
    -1 0 -19 361 17.72
    1 0 19 418.51 23.32
    -1 0 -19 379.63 21.62
    -1 0 19 366.83 21.65
    -1 0 -19 423.28 20.62
    0 -1 19 438.19 22.87
    0 1 -19 398.03 23.55
    0 1 -19 433.97 22.76
    0 1 -19 377.93 23.21
    0 -1 -19 401.87 22.46
    -1 0 19 406.22 23.76
    0 1 -19 420.29 20.13
    0 -1 -19 427.8 21.74
    1 0 19 356.43 19.65
    0 -1 19 423.26 22.69
    0 -1 19 442.77 19.38
    0 1 19 404.41 19.92
    -1 0 -19 360.71 21.01
    0 -1 -19 398.12 21.25
    1 0 -19 409.63 22.23
    1 0 -19 390.3 22.8
    0 -1 -19 399.3 20.52
    1 0 -19 378.56 22.67
    -1 0 -19 401.63 20.03
    -1 0 -19 393.96 21.86
    1 0 19 437.72 22.87
    -1 0 -19 425.91 20.47
    0 -1 19 381.47 17.59
    0 -1 -19 424.78 18.18
    -1 0 19 416.7 23.47
    0 1 -19 413.6 22.36
    -1 0 -19 417.03 22.81
    0 -1 -19 414.64 20.05
    0 -1 19 230.06 16.58
    1 0 -19 426.14 22.61
    1 0 19 391.11 17.79
    -1 0 19 406.64 16.46
    0 1 19 417.28 23.46
    1 0 19 405.4 22.27
    1 0 -19 396.21 21.28
    1 0 19 414.96 20.77
    0 1 19 411.73 19.94
    0 1 -19 378.8 22.96
    0 1 19 433.16 21.71
    0 -1 19 359.65 22.19
    0 1 -19 400.99 23.86
    0 1 19 433.84 23.06
    1 0 -19 370.42 22.57
    -1 0 -19 437.89 20.76
    0 -1 -19 400.45 21.04
    -1 0 -19 415.66 18.88
    1 0 -19 402.41 22.94
    0 -1 -19 395.51 20.1
    1 0 -19 406.13 25.38
    0 -1 -19 429.59 22.11
    -1 0 19 418.97 22.66
    0 -1 -19 434.27 20.39
    -1 0 -19 394.35 18.86
    1 0 19 401.2 21.36
    0 -1 -19 378.13 22.1
    0 1 19 414.72 21.06
    0 -1 19 403.86 22.28
    0 -1 -19 405.64 21.63
    0 -1 -19 407.83 19.78
    0 -1 -19 424.53 20.23
    1 0 -19 411.69 24.37
    -1 0 19 418.1 21.76
    -1 0 19 388.1 20
    0 -1 19 397.73 22.03
    0 1 -19 430.86 22.74
    -1 0 19 425.22 22.45
    0 1 -20 7.51 3.02
    -1 0 20 2.29 2.09
    1 0 20 3.84 1.71
    -1 0 -20 6.05 3.05
    -1 0 20 9.69 3.85
    0 -1 20 8.16 3.08
    1 0 20 3.7 2.2
    -1 0 -20 5.61 2.31
    1 0 20 11.02 3.43
    0 -1 -20 5.7 2.61
    0 -1 -20 5.56 2.56
    1 0 -20 2.69 2.71
    0 -1 20 4.45 2.64
    1 0 20 5.69 3.02
    0 -1 -20 6.27 2.71
    0 -1 -20 10.46 3.24
    0 -1 20 2.41 3
    -1 0 -20 2.28 1.37
    -1 0 -20 4.37 2.49
    0 -1 -20 6.39 3.37
    0 -1 20 5.79 2.28
    0 1 -20 1.28 1.97
    -1 0 -20 3.76 2.16
    0 -1 -20 5.49 2.6
    0 -1 -20 3.24 2.03
    0 1 -20 10.48 3.94
    1 0 20 3.52 2.39
    1 0 20 5.73 2.87
    1 0 -20 3.93 2.83
    1 0 -20 9.44 3.66
    1 0 -20 2.97 2.14
    0 1 -20 2.26 1.62
    0 -1 -20 6.11 2.45
    0 -1 -20 6.34 2.43
    0 1 -20 5.63 3.04
    0 1 20 7.6 3.27
    0 1 20 7.37 3.11
    -1 0 20 5.33 3.3
    -1 0 20 9.76 3.5
    -1 0 -20 4.4 2.19
    0 -1 20 2.93 2.76
    1 0 20 6.04 3.04
    -1 0 -20 6.16 2.73
    0 -1 -20 5.56 3.64
    1 0 -20 2.29 2.29
    0 1 20 1.96 1.88
    0 -1 20 -0.95 2.22
    -1 0 20 5.76 2.69
    0 1 20 9.16 2.99
    -1 0 20 6.52 3.03
    0 -1 20 5.43 3.03
    0 -1 -20 3.96 2.6
    0 1 20 4.4 3.01
    -1 0 -20 7.38 3.27
    0 -1 -20 6.4 2.85
    0 -1 20 3.7 2.12
    1 0 -20 2.99 1.59
    -1 0 -20 0.94 1.68
    0 -1 -20 4.1 1.59
    0 -1 20 4.98 2.91
    0 1 20 3.74 2.93
    1 0 -20 6.55 3.51
    -1 0 20 7.26 2.87
    1 0 -20 5.68 3.05
    0 -1 20 5.78 3.01
    0 1 -20 5.96 3.48
    -1 0 20 3.09 1.44
    0 1 -20 1.62 2.8
    0 1 -20 4.31 2.95
    0 -1 -20 10.85 3.97
    1 0 -20 6.83 3.28
    1 0 20 3.9 2.06
    -1 0 -20 7.29 2.65
    0 -1 -20 8.69 2.91
    -1 0 20 8.5 3.47
    0 1 20 6.95 2.73
    1 0 -20 4.29 3.03
    0 1 20 2.54 1.75
    0 1 20 10.93 3.57
    -1 0 -20 7.19 2.97
    -1 0 20 3.34 2.04
    0 1 -20 7.86 3.42
    0 -1 20 6.36 3.07
    0 1 20 6.21 3.16
    1 0 20 1.18 1.78
    0 1 -20 6.26 3.09
    1 0 -20 2.7 1.48
    1 0 -20 5.92 3.32
    -1 0 20 0.85 1.7
    0 -1 20 2.91 1.73
    1 0 20 3.56 3.13
    1 0 20 2.06 2.35
    -1 0 20 8.57 3.98
    1 0 -20 8.02 4.09
    0 1 -21 341.99 20.77
    0 1 21 371.21 22.86
    0 -1 -21 333.62 17.23
    -1 0 -21 379.08 20.66
    0 -1 21 392.42 20.58
    0 -1 21 394.94 24.31
    -1 0 21 363.15 23.31
    -1 0 -21 379.37 22.06
    0 1 21 433.16 25.68
    1 0 21 355.3 21.25
    0 1 -21 390.01 23.9
    1 0 -21 380.15 16.69
    0 1 -21 354.64 19.96
    0 -1 -21 382.96 21.81
    -1 0 21 325.85 22.88
    1 0 -21 356.97 26.51
    1 0 21 307.69 22.04
    0 -1 21 370.16 22.1
    1 0 21 375.1 23.94
    -1 0 -21 321.48 22.63
    -1 0 21 355.57 23.39
    1 0 21 371.07 23.85
    0 1 -21 346.56 22.93
    0 -1 -21 372.27 21.61
    0 -1 21 350.75 24.8
    0 -1 -21 376.92 22.48
    1 0 21 321.55 22.35
    0 -1 21 375.02 23.69
    0 -1 21 347.48 23.15
    1 0 21 379.46 23.54
    0 1 -21 401.97 24.28
    -1 0 -21 335.86 22.97
    1 0 21 339.01 23.96
    1 0 21 362.99 22.09
    0 -1 -21 336.78 22.15
    1 0 -21 366.79 21.87
    0 1 -21 392.04 24.08
    0 1 21 364.45 21.41
    0 -1 -21 390.57 19.3
    -1 0 21 332.15 23.91
    0 1 21 333.2 20.87
    0 1 21 369.29 24.24
    0 -1 -21 365.74 21.43
    1 0 -21 414.64 24.56
    -1 0 -21 341.72 20.29
    -1 0 21 360.35 25.06
    0 1 21 302.75 21.01
    0 1 21 366.86 24.91
    1 0 -21 352.5 23.17
    -1 0 -21 392.5 22.19
    0 -1 -21 343 22.53
    -1 0 21 367.45 23.08
    0 -1 -21 395.56 21.98
    -1 0 21 364.13 23.09
    -1 0 -21 353.56 21.45
    1 0 -21 358.02 19.2
    0 -1 -21 333.06 25.15
    1 0 21 359.45 21.79
    1 0 21 328.91 21.47
    -1 0 21 363.43 17.91
    -1 0 -21 327.32 19.32
    0 -1 21 345.2 21.45
    0 -1 -21 363.78 23.16
    1 0 -21 344.86 23.95
    -1 0 -21 375.52 22.01
    0 -1 -21 339.72 22.31
    1 0 -21 343.62 24.04
    -1 0 -21 325.17 22.63
    0 -1 21 361.42 23.81
    1 0 -21 338.33 23.97
    1 0 -21 371.69 23.66
    -1 0 21 351.12 22.99
    0 1 21 301.84 21.03
    0 -1 -21 359 22.73
    0 -1 21 315.3 18.81
    -1 0 21 358.71 23.78
    1 0 -21 319.83 23.23
    0 -1 21 361.76 24.16
    1 0 -21 310.61 21.83
    1 0 -21 351.93 24.57
    1 0 -21 365.25 25.67
    -1 0 21 337.49 21.23
    -1 0 -21 360.76 23.64
    -1 0 21 335.31 23.1
    0 1 21 367.4 22.6
    0 -1 -22 4.2 2.79
    1 0 22 5.19 2.74
    0 1 -22 -0.01 2.68
    0 -1 -22 5.62 2.72
    0 -1 -22 7.09 3.21
    -1 0 -22 6.36 2.82
    -1 0 22 3.61 2.25
    1 0 -22 5.75 3.33
    0 -1 -22 3.37 2.57
    0 -1 22 4.45 1.97
    0 -1 22 6.2 3.13
    0 1 22 4.78 2.76
    0 1 22 2.41 2.48
    1 0 22 -0.62 1.57
    -1 0 22 6.5 2.9
    1 0 -22 3.08 3.13
    -1 0 22 3.16 2.93
    0 1 22 2.7 2.38
    1 0 22 5.79 3.39
    0 1 22 6.09 3.82
    -1 0 -22 8.53 2.85
    0 1 -22 5.85 2.58
    1 0 -22 1.63 3.2
    0 -1 -22 4.91 3.67
    0 -1 -22 3.72 2.36
    -1 0 22 8.32 3.29
    -1 0 22 2.84 2.26
    -1 0 -22 3.79 2.08
    1 0 -22 7.26 2.43
    0 1 -22 4.3 3.25
    -1 0 -22 8.75 3.02
    0 -1 22 9.28 3.32
    0 1 22 15.04 4.82
    0 -1 22 1 1.23
    0 -1 -22 2.77 2.07
    -1 0 22 1.53 2.33
    0 1 -22 3.15 2.02
    1 0 22 5.38 2.55
    0 -1 22 2.06 1.99
    0 1 22 0.16 1.96
    1 0 -22 5.09 3.47
    1 0 -22 4.21 2.72
    -1 0 -22 7.26 3.2
    1 0 22 2.21 3.22
    -1 0 -22 7.88 3.49
    0 -1 22 5.14 3.1
    -1 0 22 8.39 3.62
    -1 0 -22 6.7 2.72
    0 -1 -22 0.96 1.05
    1 0 22 3.62 2.71
    1 0 -22 1.71 1.58
    0 1 22 0.2 1.69
    0 -1 22 2.45 2.09
    -1 0 -22 2.48 1.85
    0 1 22 6.69 3.5
    0 -1 -22 6.19 2.67
    0 -1 -22 0.82 2.04
    1 0 22 4.05 2.75
    0 1 -22 3.33 2.19
    1 0 22 4.4 2.93
    -1 0 -22 -0.78 1.86
    0 -1 -22 3 2.29
    0 -1 -22 0.92 1.6
    1 0 -22 4.18 3.13
    -1 0 -22 4.8 2.2
    0 -1 22 5.99 3.42
    0 -1 22 4.17 3.21
    0 -1 22 -0.07 1.83
    -1 0 22 3.87 1.72
    1 0 22 7.08 3.1
    -1 0 22 3.95 2.91
    0 1 22 9.69 3.49
    1 0 22 5.09 2.62
    -1 0 22 1.72 2.34
    0 1 -22 3.75 2.88
    0 -1 -23 185 15.84
    0 -1 -23 212.69 15.81
    0 -1 23 203.68 16.9
    0 1 23 209.27 16.25
    0 1 23 213.44 18.26
    -1 0 23 221.51 16.93
    1 0 -23 213.42 16.78
    1 0 -23 222.66 17.13
    0 1 -23 192.95 16.31
    0 -1 -23 186.54 18.4
    0 -1 -23 189.72 15.9
    0 -1 -23 213.86 15.21
    0 1 23 213.15 17.72
    1 0 23 197.43 15.04
    0 1 23 181.69 15
    -1 0 -23 209.34 14.31
    0 1 -23 213.34 13.94
    0 1 23 197.65 14.82
    0 1 -23 232.98 17.72
    0 -1 -23 235.61 15.88
    -1 0 -23 231.74 16.14
    1 0 -23 176.58 17.7
    0 -1 -23 197.72 15.98
    1 0 23 209.89 15.68
    0 1 23 216.97 17.91
    1 0 23 228.64 18.08
    0 -1 -23 195.89 16.11
    0 -1 23 224.87 18.17
    0 -1 23 224.72 19.01
    1 0 23 230.16 18.08
    0 1 23 210.91 16.14
    -1 0 23 216.4 17.07
    1 0 23 223.15 18.46
    -1 0 23 206.17 16.62
    -1 0 -23 211.24 15.42
    1 0 23 213.78 16.87
    0 -1 23 189.03 14.73
    -1 0 23 198.45 14.9
    -1 0 -23 210.06 15.35
    0 -1 23 216.6 13.76
    -1 0 23 214.57 16.87
    1 0 -23 219.76 17.08
    -1 0 23 206.13 18.38
    1 0 -23 188.31 18.97
    0 1 23 228.49 15.62
    1 0 23 197.74 15.25
    0 1 -23 250.02 18.24
    0 -1 -23 229.17 15.74
    0 -1 -23 218.39 19.99
    1 0 -23 215.54 15.55
    0 1 -23 227 17.56
    0 -1 -23 210.74 15.04
    0 -1 -23 192.87 15.97
    0 -1 23 234.7 17.94
    -1 0 23 206.83 18.04
    -1 0 23 238.09 17.62
    -1 0 23 239.22 18.66
    1 0 23 206.32 15.36
    0 -1 23 204.1 17.33
    0 -1 23 222.11 16.31
    -1 0 -23 216.04 15.6
    0 -1 23 211.85 17.3
    0 1 -23 196.68 14.46
    0 1 23 176.29 14.81
    1 0 -24 0.83 1.93
    -1 0 24 2.35 2.94
    0 -1 24 8.51 3.35
    0 1 24 3.35 2.36
    0 1 24 -0.48 2.61
    0 1 -24 -1.38 2.39
    0 -1 -24 6.13 3.68
    0 -1 24 3.25 2.28
    0 -1 -24 0.97 1.86
    0 -1 24 3.28 2.52
    1 0 24 5.63 4.03
    -1 0 -24 0.88 1.91
    0 1 -24 4.58 3.34
    1 0 -24 1.17 2.37
    0 -1 24 2 2.27
    0 -1 24 0.88 2.12
    0 -1 -24 2.35 2.32
    1 0 24 4.56 3.49
    0 1 24 0.06 2.15
    0 1 24 2.09 2.07
    1 0 24 2.34 2.06
    1 0 24 1.91 1.73
    1 0 24 0.26 1.52
    -1 0 24 -0.53 2.83
    0 1 24 8.9 3.84
    0 1 -24 0.93 2.49
    -1 0 -24 3.28 1.73
    0 1 24 2.35 1.88
    1 0 24 1.65 2.15
    1 0 24 1.91 2.15
    1 0 -24 -1.75 2
    -1 0 24 4.54 3.43
    1 0 24 4.3 2.34
    0 1 -24 3.31 2.76
    -1 0 24 5.13 3.29
    0 -1 24 2.7 2.38
    1 0 -24 5.48 3.41
    -1 0 24 0.93 2.17
    0 -1 24 2.38 3.15
    0 -1 24 -1.48 3.02
    0 -1 -24 5.67 3.65
    0 -1 -24 3.87 2.91
    -1 0 24 2.49 3.25
    1 0 -24 1.28 2.65
    0 -1 -24 -0.37 1.86
    -1 0 24 -1.32 2.74
    -1 0 -24 0.97 1.95
    0 1 24 0.9 2.66
    -1 0 -24 4.58 2.73
    0 1 -24 6.66 3.62
    1 0 -24 5.92 3.01
    -1 0 -24 2.5 2.43
    0 1 25 98.86 11.63
    -1 0 25 72.47 11.21
    1 0 -25 78.91 10.56
    -1 0 -25 98.73 10.9
    1 0 25 85.3 11.61
    0 -1 -25 91.02 10.24
    -1 0 -25 75.32 9.71
    0 -1 -25 85.73 9.97
    1 0 -25 81.08 10.82
    0 1 -25 93.71 11.6
    0 1 -25 80.21 10.8
    1 0 -25 68.33 9.87
    1 0 -25 72.5 12.34
    1 0 25 78.76 9.86
    0 1 25 103.91 13.39
    -1 0 -25 88.43 10.45
    1 0 25 102.24 11.96
    0 1 25 77.27 11.23
    -1 0 25 84.75 11.13
    0 -1 -25 92.67 10.43
    0 1 25 84.43 9.83
    -1 0 25 97.41 12.58
    1 0 25 81.69 11.85
    -1 0 25 87.45 11.44
    0 -1 -25 96.82 10.37
    0 -1 25 77.35 10.78
    0 1 -25 88 13.49
    0 -1 25 93.56 12.22
    -1 0 -25 86.54 10.32
    -1 0 25 97.32 11.66
    0 1 25 101.7 12.95
    0 -1 25 93.15 12.28
    0 -1 -25 86.61 13.16
    1 0 25 74.46 9.6
    0 1 25 96.95 11.6
    -1 0 25 83.16 12.04
    0 1 -25 78.5 10.78
    1 0 -25 83.87 12.48
    -1 0 25 89.93 11.24
    1 0 25 93.79 10.84
    1 0 -25 74.29 10.35
    0 -1 25 85.17 12.46
    0 -1 25 83.28 10.36
    0 -1 -25 80.71 12.72
    1 0 25 98.37 12.65
    0 1 -25 102.36 12.12
    0 -1 25 96.15 11.9
    0 1 25 71.42 9.29
    0 -1 25 88.92 11.56
    1 0 25 73.01 9.61
    -1 0 26 24.88 6.19
    1 0 26 17.93 4.68
    0 1 -26 9.6 3.87
    -1 0 26 11.53 4.07
    -1 0 -26 10.56 3.8
    1 0 26 12.34 4.76
    0 -1 -26 10.5 4.02
    0 1 26 16.11 4.69
    0 -1 26 14.62 4.34
    -1 0 -26 7.5 3.87
    -1 0 26 14.23 4.19
    0 1 26 17.61 5.55
    1 0 26 8.08 3.13
    1 0 -26 9.83 5
    0 -1 -26 11.81 3.88
    0 -1 26 14.72 5.29
    0 1 26 12.44 5.39
    0 -1 26 11.28 4.76
    0 1 -26 15.28 4.82
    0 1 -26 14.35 5.79
    0 1 26 11.03 4.6
    0 -1 -26 12.4 5.19
    -1 0 26 8.24 3.77
    1 0 -26 13.8 5.18
    1 0 26 12.91 4.38
    0 -1 -26 14.83 6.26
    1 0 -26 17.41 6.7
    0 1 -26 14.18 4.62
    1 0 -26 9.77 4.13
    0 1 26 14.77 4.11
    1 0 -26 14.14 4.87
    0 -1 26 20.48 5.4
    -1 0 -26 11.32 3.91
    -1 0 -26 10.53 3.91
    0 -1 -26 11.88 4.07
    0 -1 26 22.38 6.6
    -1 0 26 8.93 4.01
    1 0 26 16.18 4.87
    1 0 26 12.31 4.93
    0 1 26 12.57 4.25
    0 -1 26 14.54 5.31
    0 -1 -26 11.33 3.71
    0 1 26 10.84 4.9
    -1 0 26 6.96 4.25
    1 0 -26 10.92 4.55
    -1 0 -26 11.66 3.64
    0 -1 26 6.06 2.9
    1 0 26 11.71 4.84
    0 1 -26 11.55 4.03
    -1 0 26 8.73 4.54
    1 0 27 135.76 15.78
    -1 0 -27 173.31 15.44
    -1 0 27 145.26 15.46
    0 1 27 139.07 16.33
    1 0 -27 154.5 15.58
    0 -1 -27 155.33 14.2
    0 -1 -27 157.98 14.36
    1 0 27 170.09 15.51
    -1 0 27 145.7 15.34
    1 0 27 145.1 15.62
    0 -1 27 146.53 15.65
    0 1 27 158.77 17.7
    -1 0 27 166.34 16.23
    1 0 27 153.78 14.73
    1 0 -27 141.78 14.93
    0 -1 -27 172 14.75
    0 1 -27 141.84 15.32
    -1 0 27 130.83 14.6
    -1 0 27 149.1 17.05
    0 1 -27 170.4 16.58
    0 -1 27 159.47 17.44
    0 -1 -27 174.87 19.54
    -1 0 -27 152.76 14.62
    0 1 27 144.94 13.96
    0 -1 27 162.12 18.12
    -1 0 -27 119.55 16.25
    0 1 -27 158.01 15.95
    1 0 27 157.5 17.63
    1 0 -27 127.66 14.33
    0 1 27 165.44 15.99
    -1 0 27 146.34 17.44
    0 -1 27 179.04 17.33
    1 0 -27 154.5 18.98
    0 1 27 160.34 14.41
    -1 0 -27 158.92 14.73
    0 -1 -27 135.36 13.46
    -1 0 27 160.17 17.48
    0 -1 -27 143.57 18.07
    1 0 27 158.16 14.82
    0 -1 27 178.84 18.29
    0 -1 27 171.77 15.88
    -1 0 -27 158.56 14.66
    1 0 -27 123.02 16.34
    1 0 27 146.92 16.59
    0 1 -27 159.07 16.18
    0 -1 27 141.82 15.45
    1 0 -27 152.65 15.65
    0 1 -27 135.88 17.7
    0 1 27 163.37 15.94
    0 1 27 167.62 17.74
    0 1 28 4 2.5
    -1 0 -28 0.46 2.45
    0 -1 28 5.17 3.88
    0 1 -28 13.86 5.11
    0 -1 28 2.04 1.91
    -1 0 -28 5.11 3.92
    1 0 28 3.52 2.89
    0 1 28 4.7 2.93
    -1 0 -28 -0.84 3.17
    -1 0 28 2.78 2.06
    0 1 28 4.84 2.71
    0 1 -28 7.41 3.78
    0 -1 -28 2.29 3.08
    -1 0 28 5.06 3.02
    -1 0 -28 1.55 2.82
    1 0 -28 0.71 3.36
    1 0 -28 1.36 2.43
    -1 0 28 6.03 3.5
    0 -1 28 5.58 3.5
    1 0 28 0.63 2.15
    1 0 -28 -0.8 2.81
    0 1 -28 4.05 3.59
    1 0 -28 3.33 3.35
    1 0 28 0.83 2.72
    0 1 28 2.16 2.1
    0 -1 -28 2.5 2.5
    0 -1 28 3.68 2.99
    1 0 28 0.54 2
    1 0 28 3.87 2.84
    -1 0 28 0.65 2.41
    0 1 -28 1.28 2.59
    1 0 -28 5.98 3.37
    1 0 29 111.95 12.92
    0 1 29 110.69 13.53
    -1 0 29 121.25 13.87
    1 0 29 100.02 12.08
    1 0 -29 104.33 12.89
    1 0 -29 106.51 13.36
    0 1 29 109.97 13.51
    -1 0 29 102.8 13.13
    1 0 29 117.82 13.3
    1 0 -29 87.1 14.14
    0 1 -29 99.39 13.13
    0 -1 29 92.74 12.31
    0 -1 29 79.57 12.07
    0 1 -29 90.28 14.28
    0 1 -29 94.47 12.71
    1 0 -29 114.95 13.62
    -1 0 29 108.08 13.59
    0 1 -29 112.14 13.75
    1 0 -29 103.04 13.01
    -1 0 29 95.04 12.89
    0 1 -29 118.3 13.95
    0 -1 29 114.58 14.15
    0 -1 30 6.41 3.97
    1 0 30 2.63 2.87
    0 -1 30 -2.72 3.06
    0 1 -30 -1.25 3.73
    0 1 -30 -1.27 4.3
    0 1 -30 -4.53 4.41
    0 1 -30 4.89 4.16
    0 -1 30 5.64 3.56
    -1 -1 -2 1578.75 53.97
    -1 -1 -2 1573.47 54.01
    -1 1 2 1524.35 55.33
    -1 1 2 1477.39 54.56
    -1 1 2 1478.47 54.51
    -1 -1 -2 1517.98 54.77
    1 1 -2 1511.09 54.69
    -1 1 -2 1551.58 54.9
    1 -1 2 1555.86 54.67
    -1 -1 -2 1562.03 53.84
    -1 -1 2 1550.41 56.23
    -1 -1 2 1561.48 56.18
    -1 1 -2 1533.71 54.88
    -1 1 -2 1518.6 54.92
    -1 1 2 1557.71 54.61
    1 1 2 1522.19 54.57
    -1 -1 -2 1589.06 54
    -1 -1 -2 1473.12 55.5
    -1 -1 -2 1668.73 56.23
    -1 -1 -2 1582.37 53.95
    -1 -1 2 1569.35 56.22
    1 1 2 1561.85 55.73
    -1 1 2 1521.8 54.02
    -1 1 2 1478.24 54.43
    1 -1 -2 1461.79 54.77
    1 1 -2 1581.87 54.71
    -1 1 2 1483.6 54.44
    -1 -1 2 1527.76 56.11
    -1 -1 -2 1599.61 54.07
    1 1 2 1448.11 54.84
    1 -1 2 1582.91 54.74
    -1 1 -2 1558.86 54.95
    1 -1 2 1614.21 53.79
    -1 -1 2 1483.57 56.12
    1 -1 -2 1504.47 55.11
    1 1 -2 1493.67 54.3
    -1 1 2 1490.04 54.49
    -1 1 -2 1550.68 54.01
    -1 1 2 1469.87 55.69
    1 1 2 1478.71 53.62
    -1 -1 2 1485.14 54.87
    1 -1 -2 1549.8 54.19
    1 1 -2 1591.68 56.5
    -1 1 -2 1548.83 54.62
    -1 1 2 1459.93 54.41
    -1 -1 -2 1572.36 53.95
    1 1 -2 1583.55 56.5
    -1 -1 2 1563.72 56.29
    -1 -1 3 472.95 20.78
    -1 -1 -3 477.83 18.11
    1 -1 3 511.81 20.25
    -1 1 3 504.75 19.48
    -1 -1 3 493.14 21.01
    -1 -1 3 489.63 19.74
    -1 1 3 487.4 19.3
    -1 1 -3 500.82 19.71
    -1 1 3 498.38 20.77
    1 -1 -3 488.04 19.93
    1 -1 3 473.68 18.66
    -1 1 -3 493.17 19.68
    -1 1 3 487.95 19.23
    1 1 3 507.89 18.07
    1 -1 -3 499.14 19.06
    -1 1 3 507.93 19.32
    -1 -1 3 485.75 20.94
    -1 -1 -3 518.78 18.84
    -1 -1 3 502.61 20.76
    1 1 3 494.45 19.47
    -1 -1 -3 502.82 18.14
    -1 -1 -3 504.84 18.14
    -1 -1 -3 514.6 18.28
    1 1 3 504.46 18.1
    -1 -1 -3 508.51 18.16
    -1 1 3 480.59 19.24
    1 1 3 479.71 18.07
    1 -1 3 500.35 19.94
    1 1 3 489.51 18.05
    1 1 -3 491.28 19.51
    1 -1 3 517.12 19.77
    -1 1 3 494.72 19.38
    -1 -1 -3 525.81 21
    -1 1 3 482.94 19.24
    1 1 -3 491.5 21.16
    -1 1 -3 504.59 19.67
    1 1 -3 524.06 21.42
    -1 1 3 475.31 20.63
    1 1 -3 496.29 19.31
    1 1 3 467.06 20.14
    1 1 -3 493.81 18.87
    -1 -1 -3 511.6 18.18
    -1 -1 -3 477.62 19.45
    1 -1 3 503.74 20.01
    -1 -1 -3 544.63 20.01
    -1 1 3 484.56 19.03
    -1 1 3 478.28 19.18
    -1 1 -3 501.11 19.66
    1 1 3 507.97 18.08
    -1 -1 -3 509.06 18.2
    -1 -1 -3 494.18 19.5
    -1 1 3 470.62 20.37
    1 -1 3 492.44 18.55
    1 1 3 477.84 19.33
    -1 1 -3 505.11 18.58
    1 -1 -3 465.01 19.37
    -1 -1 3 491.7 20.97
    -1 -1 -3 454.34 18.07
    -1 1 3 512.3 19.69
    -1 -1 4 25.1 2.08
    1 -1 -4 24.7 2.3
    -1 1 4 18.41 2.65
    1 1 4 18.7 2.27
    -1 -1 -4 20.83 2.07
    1 -1 4 19.53 2.39
    1 -1 -4 24.48 2.3
    1 -1 -4 18.9 2.2
    -1 1 -4 22.75 1.95
    -1 1 4 22.7 1.78
    -1 -1 4 23.07 3.01
    1 -1 -4 22.11 2.58
    1 -1 -4 18.62 2.3
    1 -1 -4 18.66 2.15
    -1 -1 -4 22.35 2.26
    -1 -1 -4 22.43 2.42
    -1 -1 -4 21.74 1.6
    -1 1 4 27.25 2.69
    -1 -1 4 22.53 2.8
    -1 1 4 24.49 2.38
    -1 1 4 23.14 2.39
    -1 1 4 23.84 2.42
    1 1 4 20.48 1.57
    1 1 -4 19.49 2.26
    1 1 4 17.8 1.93
    1 -1 -4 22.62 2.2
    -1 1 -4 21.98 2.42
    1 -1 4 22.39 2.56
    1 -1 4 21.42 2.12
    1 1 4 23.86 2.72
    1 1 -4 18.95 1.86
    -1 -1 4 19.25 2.48
    -1 1 4 22.17 2.52
    1 1 4 21.18 2.29
    -1 -1 -4 20.68 2.29
    -1 1 4 19.1 2.21
    1 1 -4 19.24 2.22
    -1 -1 -4 22.66 1.62
    -1 1 -4 19.21 2.25
    -1 -1 -4 26.15 3.09
    1 1 4 20.08 2.22
    1 1 4 19.39 1.54
    -1 1 4 20.18 2.8
    -1 1 4 19.01 2.77
    1 1 4 21.96 1.62
    -1 1 4 20.91 2.33
    1 -1 -4 19.65 2.1
    1 -1 -4 20.33 2.17
    1 -1 4 18.77 2.44
    -1 -1 -4 22.38 1.63
    1 1 4 22.99 1.69
    1 -1 -4 19.06 1.7
    -1 -1 -4 22.32 1.62
    -1 -1 4 18.75 2.75
    -1 1 4 21.19 2.31
    -1 1 4 20.24 2.2
    -1 -1 -4 21.68 1.59
    1 1 -4 20.9 1.79
    1 -1 4 23.28 2.13
    1 -1 -4 23.03 2.27
    -1 1 -4 18.84 2.23
    -1 -1 4 22.52 3.03
    1 1 -4 21.11 3.02
    -1 -1 -4 21.25 1.66
    1 -1 4 25.66 2.75
    -1 -1 4 19.72 2.82
    1 1 -4 19.33 2.89
    -1 1 4 23.79 2.4
    1 1 4 18.57 1.52
    -1 1 -4 20.47 2.31
    -1 1 -5 297.11 13.53
    1 -1 5 320.64 14.16
    -1 -1 -5 307.45 14.72
    1 -1 5 306.82 12.41
    -1 -1 -5 307.32 13.47
    1 1 5 301.2 13.51
    -1 -1 5 285.08 14.78
    1 -1 -5 293.85 13.01
    -1 -1 5 280.04 13.85
    1 -1 5 306.81 13.82
    -1 1 5 301.11 14.61
    1 -1 -5 284.43 13.05
    -1 1 -5 288.16 13.49
    -1 -1 5 293.88 14.09
    -1 1 5 306.32 14.95
    -1 -1 5 296.44 14.91
    -1 1 -5 305.14 12.99
    -1 1 -5 303.42 13.61
    -1 -1 -5 291.4 11.52
    1 1 5 285.73 11.64
    -1 -1 -5 298.93 11.56
    1 -1 -5 281.27 12.87
    -1 1 5 300.16 13.25
    1 1 5 278.13 11.6
    -1 1 -5 302.6 12.28
    1 1 5 282.13 13.56
    1 -1 -5 284.5 13.05
    -1 -1 5 270.9 14.47
    1 -1 -5 291.36 12.95
    -1 -1 -5 291.11 11.78
    -1 1 5 302.83 14.9
    1 1 5 281.28 11.6
    -1 1 5 303.28 13.33
    -1 1 5 303.92 13.88
    -1 1 5 283.89 13.13
    -1 -1 -5 293.34 11.55
    -1 -1 -5 283.01 12.92
    -1 1 5 308.34 13.33
    1 1 5 291.03 13.18
    1 1 5 314.4 13.65
    -1 -1 -5 296.26 11.84
    1 -1 -5 306.81 14.1
    1 -1 -5 294.56 13.75
    -1 -1 -5 294.61 12.98
    -1 1 5 287.56 12.14
    -1 -1 -5 287.46 11.51
    1 -1 -5 271.81 12.13
    1 1 -5 292.56 13.39
    -1 1 -5 296.15 12.95
    1 -1 5 313.19 14.05
    -1 1 5 311.18 13.25
    -1 1 5 295.01 13.11
    1 1 -5 293.75 12.82
    -1 -1 5 274.21 14.62
    1 1 5 284.63 12.83
    -1 1 5 309.91 13.49
    1 -1 5 298.93 13.05
    1 1 -5 299.69 13.47
    -1 1 5 291.61 13.26
    1 -1 -5 285.25 13.16
    -1 1 -5 297.28 13.58
    -1 -1 -5 294.28 11.56
    -1 -1 5 302.27 12.77
    1 -1 5 298.18 13.82
    1 1 -5 302.42 15.23
    1 -1 5 293.03 12.83
    -1 1 5 323.96 13.62
    1 1 -5 307.03 15.22
    1 -1 -5 282.08 12.92
    1 -1 -5 292.33 13.04
    1 1 5 302.05 11.73
    1 1 5 281.76 11.63
    1 1 -6 3524.16 123.02
    1 -1 -6 3508.18 123.74
    -1 -1 -6 3223.37 122.11
    -1 -1 6 3611.36 124.25
    -1 1 6 3467.34 122.91
    1 -1 -6 3636.93 122.74
    -1 -1 6 3763.39 124.53
    1 -1 -6 3517.93 123.79
    -1 1 -6 3542.39 123.23
    1 1 6 3603.86 123.05
    1 1 -6 3716.99 125.74
    -1 1 -6 3668.44 123.34
    -1 1 6 3551 122.88
    -1 -1 -6 3415.22 120.49
    1 1 6 3564.73 123.13
    1 1 6 3462.09 122.65
    -1 1 6 3382.18 122.72
    -1 1 6 3511.44 122.73
    1 -1 6 3717.54 123.92
    1 -1 -6 3362.16 122.46
    1 1 6 3341.03 120.63
    1 1 -6 3686.8 125.66
    1 -1 -6 3626.55 122.63
    -1 1 6 3377.05 124.36
    1 -1 6 3600.3 123.49
    -1 -1 -6 3327.27 120.98
    1 -1 6 3650.26 123.34
    1 -1 -6 3627.9 123.24
    -1 -1 6 3470.74 123.49
    -1 1 6 3640.75 125.16
    1 1 -6 3502.88 123.93
    -1 1 6 3567.47 122.95
    -1 1 6 3462.96 121.44
    -1 -1 -6 3317.66 120.47
    1 -1 -6 3351.96 121.55
    1 1 6 3089.25 120.61
    -1 -1 -6 3616.12 122.6
    1 -1 6 3244.15 121.38
    -1 1 6 3368.51 123.07
    1 1 6 3239.2 120.76
    -1 -1 -6 3345.09 120.41
    1 -1 -6 3567.13 122.45
    -1 1 6 3406.74 123.44
    -1 1 6 3560.05 125.17
    1 -1 6 3507.11 122.28
    1 1 6 3491.67 122.45
    1 1 -6 3443.71 122.94
    -1 -1 6 3472.87 124.87
    -1 1 6 3368.78 122.32
    1 1 6 3679.89 123.3
    -1 -1 6 3628.84 125.34
    -1 1 -6 3479.01 121.34
    1 1 6 3252.74 120.79
    -1 1 6 3509.93 122.78
    -1 1 -6 3443.97 122.38
    -1 -1 -6 3784.97 123.43
    1 -1 -6 3687.57 123.7
    1 -1 -6 3508.22 122.33
    1 -1 6 3693.8 122.81
    1 1 6 3265.42 120.8
    1 -1 -6 3643.47 122.57
    1 -1 -6 3603.94 123.2
    1 1 -6 3488.35 122.61
    1 1 6 3525.96 123.19
    -1 -1 -6 3576.96 122.76
    -1 1 6 3518.08 122.7
    1 -1 -6 3507.85 122.3
    -1 1 -6 3563.09 122.39
    -1 1 -6 3659.9 123.27
    -1 -1 -6 3373.01 120.43
    1 -1 6 3730.89 123.86
    -1 -1 -6 3268.15 120.92
    -1 -1 6 3584.6 125.23
    -1 1 -6 3615.47 123.2
    -1 -1 6 3560.77 125.18
    1 -1 -6 3608.49 122.59
    1 1 -7 850.42 33.94
    -1 -1 7 816.79 32.43
    1 -1 -7 782.2 31.33
    -1 -1 -7 775.44 29.58
    -1 1 7 763.25 31.08
    1 1 -7 791.08 31.87
    1 -1 -7 771.87 30.65
    1 -1 7 819.34 32.16
    -1 1 7 736.69 32.41
    1 -1 -7 767.07 30.89
    -1 -1 -7 808.83 31.01
    1 1 7 741 29.27
    -1 1 -7 730.95 31.13
    -1 -1 -7 753.91 29.46
    1 1 7 762.38 29.33
    1 -1 -7 787.92 32.02
    1 -1 7 773.62 31.65
    -1 1 -7 756.11 30.83
    -1 -1 -7 805.65 31.15
    -1 -1 7 783.9 33.22
    -1 -1 -7 762.35 28.91
    1 -1 -7 751.51 29.96
    -1 1 7 743.03 30.82
    -1 1 7 717.75 30.74
    -1 1 7 688.98 30.6
    1 1 7 788.63 29.24
    -1 1 -7 823.6 30.74
    1 -1 -7 794 30.91
    -1 1 -7 833.54 27.98
    1 -1 7 779.07 31.15
    1 -1 -7 754.96 31.66
    1 1 -7 756.99 30.98
    -1 1 7 726.43 31.48
    1 -1 -7 796.17 31.38
    1 -1 7 777.16 29.93
    -1 -1 7 750.9 32.97
    1 1 -7 787.98 31.16
    -1 1 7 800.98 31.35
    -1 1 7 745.83 30.93
    1 1 -7 791.3 33.52
    -1 -1 -7 786.46 28.94
    -1 1 7 733.38 29.83
    -1 1 -7 718.66 30.84
    1 1 7 738.68 30.9
    -1 1 -7 788.84 29.63
    -1 -1 -7 710.48 30.36
    -1 1 7 772.99 30.47
    1 1 7 801.66 30.97
    1 -1 -7 778.99 30.79
    1 -1 -7 772.8 30.79
    1 1 7 818.46 29.2
    -1 -1 -7 813.65 29
    1 1 7 741 30.47
    -1 -1 -7 795.44 30.91
    -1 1 -7 791.58 31.52
    -1 -1 -7 737.62 29.38
    1 -1 7 798.36 28.2
    -1 1 -7 792.96 31.46
    1 -1 -7 756.25 30.58
    1 -1 -7 765.13 30.73
    1 -1 7 785.32 30.7
    -1 1 7 732.36 30.82
    -1 1 -7 802.69 31.53
    1 1 7 803.16 31.37
    -1 -1 7 766.32 31.35
    1 -1 -7 821.71 31.93
    1 1 7 844.77 31.7
    1 -1 7 796.59 31.16
    1 1 7 735 29.22
    -1 -1 -7 808.21 28.96
    -1 1 -7 755.5 31.27
    -1 1 7 769.24 33.13
    -1 -1 7 806.7 32.52
    1 -1 -7 768.11 30.84
    1 1 7 751.85 30.75
    1 1 7 811.8 31.52
    1 1 -7 733.73 31.15
    1 -1 7 793.71 31.92
    -1 -1 7 769.05 33.1
    1 1 8 63.66 5.93
    -1 -1 -8 65.35 4.23
    -1 -1 -8 60.49 4.11
    1 -1 -8 65.32 5.38
    1 1 -8 60.61 5.32
    -1 1 8 59 5.6
    1 1 -8 72.28 5.84
    -1 -1 8 60.03 5.92
    1 1 8 58.25 5.1
    -1 -1 8 56.88 5.17
    1 -1 -8 61.01 5.59
    -1 -1 8 55.49 5.9
    1 1 -8 69.86 6.7
    -1 1 8 60.56 6.33
    -1 -1 -8 59.05 4.51
    1 1 8 66.42 5.62
    -1 1 8 59.1 5.2
    -1 -1 -8 69.47 5.44
    -1 -1 -8 61.38 5.2
    1 -1 8 58.36 4.67
    -1 1 8 63.79 5
    -1 1 -8 65.53 5.49
    -1 1 8 61.11 5.41
    -1 -1 -8 60.75 4.18
    -1 1 8 63.17 5.27
    1 -1 8 67.12 5.48
    1 -1 8 67.95 5.85
    -1 -1 8 72.99 6.64
    1 -1 -8 63.65 5.43
    1 1 8 58.09 4.43
    1 1 8 63.14 5.25
    1 1 8 62.98 5.43
    -1 1 -8 60.01 4.46
    1 -1 8 60.95 3.5
    1 1 -8 59.57 5.54
    1 -1 8 61.96 5.17
    1 -1 8 63.23 5.69
    1 -1 -8 63.27 5.76
    -1 1 -8 62.39 3.56
    1 -1 -8 60.73 5.15
    1 -1 -8 62.72 5.3
    1 -1 -8 58.39 5.6
    1 1 8 64.81 5.59
    -1 1 -8 69.47 5.72
    1 1 8 69.75 4.47
    -1 1 -8 55.83 5.15
    -1 1 8 55.64 5.05
    -1 -1 -8 53.64 4.83
    1 -1 -8 63.39 5.21
    1 -1 8 65.71 5.42
    1 -1 -8 68.39 5.6
    1 -1 -8 60.35 5.16
    1 -1 8 56.87 5.48
    -1 1 -8 59.21 5.35
    1 1 8 63.95 5.39
    1 1 8 59.28 4.48
    -1 -1 -8 57.94 4.48
    -1 1 8 68.57 5.5
    -1 1 8 68.11 5
    1 1 -8 62.09 6.22
    -1 1 -8 59.4 5.33
    -1 1 -8 62.87 5.5
    1 -1 -8 55.3 4.94
    1 1 8 54.2 4.78
    1 1 8 59.32 4.98
    -1 -1 -8 56.21 4.97
    -1 -1 -8 63.26 4.23
    -1 -1 -8 60.52 4.58
    1 1 -8 69.5 6.6
    1 -1 -8 64.79 5.24
    -1 -1 8 59.75 6.14
    1 -1 -8 61.77 5.26
    1 1 8 55.58 3.11
    1 1 8 59.16 4.44
    -1 -1 8 65.06 5.96
    1 1 8 64.47 4.37
    1 -1 -8 54.82 4.66
    1 1 -8 70.89 5.82
    -1 1 8 71.09 5.74
    -1 1 -8 59.12 4.98
    -1 1 -8 58.12 5.3
    -1 -1 -9 147.33 7.85
    -1 -1 -9 148.82 7.9
    1 -1 -9 148.08 10.16
    -1 1 9 159.71 10.38
    1 1 9 150.01 9.77
    -1 1 -9 152.98 8.42
    1 -1 9 151 10.1
    1 1 9 153.43 8.1
    -1 1 -9 145.42 9.07
    1 -1 -9 145.31 9.19
    -1 -1 -9 140.89 8.45
    -1 1 9 147.96 9.33
    -1 1 9 150.6 9.38
    1 1 9 164.57 10.1
    1 1 9 153.1 6.75
    -1 1 9 152.07 8.98
    1 1 -9 141.77 9.52
    -1 1 -9 142.74 9.99
    -1 1 -9 140.78 9.29
    -1 1 9 153.81 11.06
    -1 -1 -9 146.93 9.06
    1 1 9 149.6 9.33
    -1 -1 -9 154.73 9.29
    1 1 9 149.07 9.16
    1 -1 -9 145.68 9.18
    1 -1 9 128.72 9.52
    1 -1 -9 158.09 9.72
    -1 1 9 154.22 9.78
    -1 -1 9 149.47 10.82
    -1 -1 9 153.64 10.26
    1 -1 9 145.94 10.04
    1 -1 -9 142.61 9.29
    1 1 -9 157.13 9.61
    1 1 9 137.68 8.32
    -1 -1 -9 124.46 8.86
    -1 1 9 143.73 8.73
    1 -1 9 152.56 6.84
    -1 1 -9 136.35 9.85
    1 -1 9 155.92 9.4
    1 -1 -9 157.55 9.64
    -1 1 9 144.61 9.25
    -1 -1 -9 150.9 7.96
    1 1 -9 146.1 10.73
    -1 1 9 146.39 9.23
    -1 1 -9 151.28 7.1
    -1 1 -9 155.9 9.69
    -1 -1 9 145.3 10.28
    1 1 9 133.3 8.22
    -1 -1 9 155.45 10.98
    1 -1 -9 143.68 9.79
    1 -1 -9 153.05 10.01
    1 -1 -9 159.86 9.42
    1 -1 -9 156.78 9.7
    -1 1 9 153.36 9.82
    -1 -1 -9 142 7.73
    1 1 9 128.44 9.65
    1 -1 9 137.45 9.75
    1 -1 9 149.43 9.35
    1 -1 9 151.97 8.82
    -1 1 -9 136.62 9.44
    -1 1 -9 155.35 9.92
    1 -1 9 153.6 9.98
    1 1 -9 155.71 10.1
    -1 -1 -9 153.52 8.71
    -1 1 -9 146.6 9.65
    -1 1 -9 152.44 10.38
    1 -1 9 126.8 9.44
    1 1 -9 149.16 11.01
    -1 -1 -9 144.76 9.09
    1 -1 -9 151.76 9.45
    1 -1 -9 145.38 9.32
    1 -1 9 162.12 9.88
    1 -1 -9 147.62 9.44
    1 1 9 136.53 8.32
    -1 1 -9 162.73 10.01
    -1 -1 9 143.67 9.22
    1 1 9 159.93 9.85
    1 1 -9 149.42 9.74
    -1 -1 -9 152 9.54
    1 1 -9 170.26 11.57
    -1 -1 -9 139.59 8.47
    -1 -1 9 141.82 10.6
    -1 -1 -9 163.18 8.08
    1 -1 -9 146.53 8.89
    1 1 9 144.96 9.51
    1 1 9 161.75 8.29
    1 1 9 155.94 9.18
    -1 1 -9 154.59 9.84
    -1 -1 9 144.27 9.93
    1 -1 -10 2060.71 80.34
    -1 1 -10 2168.07 80.01
    1 -1 -10 2119.35 79.99
    1 1 -10 2173.74 82.39
    1 1 10 2237.05 79.41
    1 1 -10 2187.9 82.95
    1 -1 10 2000.42 80.46
    -1 -1 -10 2019.1 79.38
    -1 -1 -10 2313.25 79.27
    1 -1 10 2168.08 79.69
    -1 1 10 2197.32 80.42
    -1 -1 -10 2195.4 78.57
    -1 1 -10 2100.7 77.85
    1 1 10 2060.26 78.14
    1 1 10 2245.06 79.82
    -1 1 10 2133.65 80.93
    1 1 10 2203.75 77.72
    -1 1 -10 2145.86 80.07
    1 1 10 2072.15 78.14
    -1 1 -10 2164.81 80.16
    -1 -1 -10 2163.9 79.95
    -1 -1 10 2007.07 81.76
    1 1 10 2234 80.66
    -1 -1 10 2074.82 81.88
    -1 1 -10 1970.43 79.2
    1 1 10 2178.89 80.19
    -1 1 -10 2159.42 80.15
    1 -1 10 2368.05 81.29
    1 1 -10 2281.93 83.05
    1 -1 10 2196.81 80.58
    -1 -1 -10 2220.43 77.48
    -1 1 -10 2042.8 80.11
    -1 1 10 2239.27 79.87
    1 1 -10 2191.65 82.63
    1 -1 -10 2172.45 82.92
    1 -1 -10 2111.4 79.68
    1 -1 -10 2075.23 80.97
    -1 -1 -10 2158.71 77.37
    -1 -1 10 2158.02 79.3
    -1 1 10 2223.38 78.9
    -1 -1 10 2194.35 81.76
    -1 1 10 2092.68 74.76
    -1 -1 10 2201.04 81.32
    -1 -1 10 2042.8 80.32
    -1 -1 -10 2190.56 77.43
    1 -1 -10 2081.29 79.81
    1 -1 10 2087.56 75.22
    1 1 -10 2040.22 79.54
    -1 1 10 2187.88 82.77
    1 -1 -10 2260.02 80.26
    1 -1 10 2184.47 80.19
    1 -1 -10 2076.14 78.85
    1 1 -10 2131.08 80.19
    1 1 -10 2107.13 82.73
    1 -1 10 2253.21 81.05
    -1 1 10 2193.88 79.62
    1 -1 10 2005.86 80.47
    1 -1 -10 2250.56 80.21
    1 -1 -10 2094.8 79.7
    -1 1 -10 2227.8 80.33
    -1 1 10 2163.43 78.73
    1 1 -10 2081.03 80.61
    1 -1 10 2139.47 78.69
    -1 -1 10 2182.88 82.26
    -1 1 -10 2085.52 81.08
    -1 1 10 2187.32 79.75
    -1 1 10 2191.98 79.75
    1 1 10 2006.42 78.68
    1 1 10 2207.15 75.6
    -1 -1 10 1989.29 81.69
    -1 -1 10 2177.94 81.29
    -1 1 10 2260.67 80.42
    -1 -1 -10 2149.7 79.06
    1 1 -10 2130.27 82.54
    1 1 -10 2078.59 82.43
    -1 -1 -10 2069.34 76.77
    1 1 10 2212.83 77.68
    1 -1 10 2298.93 79.67
    -1 1 -10 2104.58 81.05
    -1 -1 -10 2118.32 78.39
    1 -1 10 2115.74 80.18
    -1 -1 10 2122.77 82.04
    1 -1 10 2000.96 80.37
    1 1 10 2025.01 77.92
    1 -1 -10 2224.2 80.75
    -1 1 -10 2177.37 79.3
    1 1 10 2218.96 80.42
    1 1 10 2001.54 80.54
    1 -1 -10 2026.99 79.57
    -1 1 -10 2085.27 80.88
    -1 -1 -10 2145.52 78.48
    1 1 10 2293.94 80.59
    1 -1 -10 2195.12 79.44
    -1 1 -10 2194.76 76.16
    -1 -1 -10 2204.81 77.44
    1 1 -10 2154.89 80.13
    -1 -1 11 200 13.65
    -1 1 11 188.2 12.35
    -1 -1 -11 209.13 10.7
    1 -1 11 198.92 12.49
    1 1 -11 200.74 12.31
    -1 -1 -11 189.47 11.22
    1 -1 -11 198.71 12.81
    1 -1 11 211.93 11.98
    1 1 11 210.49 12.23
    1 -1 -11 196.95 12.13
    -1 1 11 202.32 12.14
    -1 -1 -11 217.31 10.85
    1 -1 11 199.57 12.85
    1 1 -11 194.17 13.84
    -1 -1 -11 209.66 10.69
    1 1 11 222.37 13.01
    1 -1 11 197.09 12.57
    -1 1 11 206.83 12.66
    1 -1 -11 210.8 14.38
    -1 -1 11 188.75 12.61
    -1 -1 11 199.43 13.67
    -1 -1 -11 218.68 11.78
    1 1 11 209.21 12.02
    1 -1 -11 200.1 12.24
    -1 1 11 205.3 11.63
    -1 1 -11 200.33 13.11
    -1 1 -11 205.43 9.66
    -1 -1 -11 204.92 11.52
    -1 1 -11 177.59 12.5
    1 1 -11 216.1 14.43
    1 1 -11 201.99 13.97
    -1 -1 11 184.61 13.36
    1 1 11 211.82 10.98
    1 -1 -11 187.72 12.81
    1 1 -11 213.46 14.24
    1 1 11 215.22 12.87
    1 1 -11 204.86 14.18
    1 1 11 202.26 9.3
    1 1 11 222.55 13.08
    1 1 -11 198.4 12.97
    -1 1 -11 216.43 12.77
    1 1 -11 179.94 12.1
    1 -1 -11 211.05 12.64
    -1 -1 11 201.24 13.8
    -1 -1 11 189.51 11.57
    -1 1 -11 200.61 12.46
    1 1 11 197.43 11.27
    -1 -1 -11 181.31 11.87
    1 1 -11 196.8 12.19
    1 -1 11 174.8 12.36
    -1 1 -11 199.46 10.98
    1 -1 11 216.89 13.12
    -1 1 -11 200.2 12.45
    1 -1 -11 203.07 12.71
    -1 1 11 190.41 13.59
    1 -1 11 204.87 12.88
    -1 -1 11 207.18 13.45
    1 -1 11 189.29 8.61
    1 -1 -11 195.16 12.02
    1 -1 11 206.53 12.32
    1 -1 -11 166.76 11.24
    1 1 11 180.05 10.97
    -1 1 -11 204.86 13.33
    1 -1 11 183.98 12.61
    1 -1 -11 198 12.26
    1 -1 -11 207.4 12.44
    -1 -1 11 211.69 13.27
    -1 1 11 187.99 11.84
    -1 1 -11 191.04 12.34
    -1 -1 -11 185.06 11.96
    1 -1 11 184.9 12.53
    -1 -1 11 197.1 13.57
    1 -1 -11 194.1 11.76
    1 1 11 215 10.95
    1 1 -11 211.85 13.96
    -1 1 11 207.86 13.15
    1 1 11 183.56 11.17
    1 1 11 173.59 12.38
    -1 -1 -11 182.23 9.87
    -1 1 -11 199.22 11.81
    -1 1 11 189.31 11.88
    -1 1 11 202.02 11.63
    -1 -1 -11 197.33 11.72
    -1 1 11 197.84 8.41
    1 -1 -11 207.57 12.51
    -1 -1 11 189.02 12.46
    -1 -1 -11 194.57 11.3
    -1 -1 -11 204.56 10.65
    1 -1 -11 197.51 11.63
    -1 1 -11 194.35 11.9
    -1 1 -11 181.68 12.39
    1 1 11 184.89 11
    1 -1 -11 207.39 12.49
    1 1 -11 194.12 13.86
    1 1 11 212.65 12.84
    -1 1 -11 211 12.63
    -1 -1 12 1.41 1.34
    -1 -1 -12 2.23 1.14
    -1 1 12 1.62 1.03
    -1 1 12 0.74 1.1
    -1 1 -12 0.37 1.04
    1 1 -12 0.69 0.88
    1 1 -12 4.43 2.59
    1 1 -12 5.41 2.34
    1 -1 12 2.59 1.07
    1 -1 -12 2.66 1.71
    1 1 12 1.77 1.04
    1 -1 -12 1.73 1.08
    1 -1 12 1.35 1.13
    -1 1 12 -0.17 1.03
    1 -1 -12 1.26 1.03
    1 1 12 0.33 0.98
    1 -1 12 0.45 1.06
    1 -1 12 2.09 0.63
    -1 -1 12 1.42 1.29
    -1 1 12 2.04 1.61
    1 -1 -12 1 0.98
    1 1 12 1.6 1.16
    -1 -1 -12 0.99 1.01
    -1 1 12 1.03 1.14
    1 1 -12 -0.02 1.16
    -1 1 12 0.88 0.94
    -1 -1 12 2.42 1.62
    1 -1 12 2.09 1.3
    -1 -1 12 0.84 1.25
    1 1 -12 2.17 1.65
    -1 -1 -12 1.84 1.06
    -1 1 -12 1.09 1.25
    1 -1 -12 1.98 1.16
    -1 -1 -12 1.48 1.1
    1 -1 -12 2.74 1.7
    1 1 12 1.64 1.32
    -1 1 -12 2.2 1.32
    1 -1 -12 4.23 1.96
    1 1 12 1.54 1.11
    1 1 12 0.02 0.88
    -1 -1 -12 1.09 0.77
    1 1 12 0.72 1.13
    -1 1 -12 3.67 1.59
    1 -1 -12 0.55 1.18
    -1 1 -12 1.44 1.08
    1 1 12 1.95 1.17
    -1 -1 -12 1.17 1.18
    1 -1 -12 1.96 1.37
    -1 1 -12 1.31 0.86
    1 -1 -12 2.28 1.45
    1 -1 -12 2.49 1.36
    1 -1 12 4.57 2.11
    -1 1 -12 2.12 1.37
    1 1 -12 2.95 1.84
    1 -1 12 3.4 1.7
    1 1 12 2.8 0.95
    1 1 -12 0.15 1.41
    -1 -1 -12 3.37 1.36
    -1 -1 12 0.61 0.79
    1 -1 -12 4.82 2.3
    1 1 12 1.18 0.96
    1 -1 12 2.34 1.34
    -1 -1 -12 1.29 0.99
    -1 1 12 0.9 1.05
    1 -1 12 1.39 1.49
    1 1 12 3.25 1.35
    -1 -1 12 4.57 2.19
    1 1 12 -0.41 1.26
    1 -1 12 2.38 1.6
    -1 1 12 2.83 1.42
    1 -1 -12 1.8 1.5
    -1 -1 -12 3.16 1.31
    -1 -1 -12 2.92 1.34
    -1 -1 12 2.49 1.78
    1 1 -12 2.57 1.53
    -1 1 -12 0.18 1.08
    -1 1 -12 1.12 0.87
    -1 1 -12 3.92 1.22
    -1 1 12 1.6 0.59
    1 1 -12 1.44 0.56
    -1 1 12 1.45 0.9
    1 -1 12 1.59 1.31
    -1 -1 -12 1.16 0.83
    1 -1 12 2.8 1.38
    1 -1 -12 0.69 0.8
    -1 -1 -12 2.39 1.22
    -1 1 12 2.64 1.39
    1 1 -12 -0.01 1.27
    -1 -1 12 1.68 1.35
    1 -1 -12 3.57 1.64
    1 -1 12 5.19 1.98
    1 1 -12 0.36 1.02
    -1 1 -12 2.28 1.31
    -1 1 12 0.48 1.11
    1 1 12 0.52 0.88
    1 1 -12 2.87 1.39
    1 1 -13 36.46 5.86
    -1 1 13 33.81 4.9
    -1 1 -13 36.84 3.61
    1 1 13 33.05 4.33
    -1 1 13 33.81 4.73
    -1 1 13 39.11 4.66
    1 -1 -13 35.12 5.27
    1 1 13 30.93 4.82
    1 1 13 33.84 4.14
    -1 1 13 39.79 5.04
    1 -1 -13 31.36 4.84
    -1 -1 -13 34.43 3.6
    1 1 -13 38.18 5.64
    -1 -1 -13 35.93 4.12
    1 -1 -13 32.62 4.85
    -1 1 -13 36.63 4.68
    1 1 -13 35.65 5.73
    -1 1 -13 36.12 4.84
    1 -1 13 35.69 4.87
    -1 1 -13 35.72 5.04
    -1 1 13 32.94 2.58
    1 -1 13 36.82 5.1
    -1 -1 -13 36.5 4.67
    -1 -1 -13 38.24 4.21
    1 1 13 32.05 3.97
    -1 -1 -13 33.62 3.92
    -1 -1 -13 34.06 4.54
    1 1 13 31.79 4.85
    1 -1 -13 36.06 5.05
    1 -1 -13 34.03 5.6
    -1 1 13 41.67 4.93
    -1 1 13 41.03 5.33
    1 -1 13 38.89 5.38
    -1 1 -13 39.19 5.54
    -1 1 13 33.13 4.75
    1 -1 -13 35.55 4.91
    1 -1 13 32.76 4.33
    -1 1 -13 29.95 4.95
    1 1 13 35.96 4.59
    1 1 13 35.69 3.39
    -1 -1 13 45.47 5.78
    -1 -1 -13 38.56 4.43
    -1 1 -13 33.53 4.91
    -1 -1 13 35.38 5.36
    1 -1 -13 35.51 4.95
    1 1 -13 33.89 2.62
    1 1 -13 36.25 5.88
    1 -1 -13 41.01 5.21
    1 1 13 37.55 4.88
    -1 -1 -13 29.45 4.65
    1 1 13 34.93 4.14
    -1 1 13 28.65 4.84
    1 1 13 39.96 5.34
    -1 1 13 44.97 6.44
    1 -1 13 33.04 4.34
    1 -1 -13 39.38 5.23
    -1 -1 13 35.44 4.41
    -1 -1 -13 34.26 4.08
    -1 1 13 32.22 4.94
    -1 -1 13 32.41 5.4
    1 -1 -13 42.24 5.44
    -1 1 -13 48.79 5.84
    1 -1 13 35.71 5.08
    1 -1 13 45.51 5.88
    -1 -1 13 34.76 5.52
    1 1 13 31.05 4.31
    -1 -1 -13 36.29 4.65
    -1 -1 13 34.03 5.43
    1 1 -13 32.37 4.82
    1 1 -13 40.93 6.03
    -1 1 -13 34.89 4.16
    1 1 -13 32.96 5.48
    -1 -1 -13 35.96 4.93
    1 -1 -13 33.34 4.64
    1 -1 -13 39.2 5.26
    1 -1 13 42.22 4.63
    1 1 -13 35.77 4.91
    1 1 -13 35.57 5.84
    1 1 -13 30.73 5.67
    -1 -1 13 38.46 5.41
    1 -1 -13 39.06 3.11
    -1 -1 -13 35.85 4.62
    -1 1 -13 32.68 4.91
    1 -1 13 44.39 5.81
    1 1 -13 29.28 4.44
    1 -1 -13 33.38 4.56
    -1 1 -13 30.96 5.04
    1 -1 -13 32.24 5
    -1 1 13 46.52 5.49
    1 -1 -13 36.28 4.45
    1 1 13 39.67 5.38
    -1 -1 -14 1121.99 31.77
    -1 -1 -14 1176.52 31.81
    -1 1 14 1060.53 32.38
    -1 1 -14 1108.68 35.13
    -1 -1 -14 1104.05 31.53
    1 1 14 1025.35 30.54
    -1 -1 -14 1168.33 29.54
    -1 -1 14 1159.56 30.9
    1 1 -14 1106.71 33.45
    -1 -1 14 1206.46 35.6
    -1 1 -14 1080.46 31.45
    -1 1 -14 1194.86 33.79
    1 1 -14 1141.19 32.47
    1 -1 -14 1170.7 30.84
    -1 -1 -14 1178.12 30.32
    -1 1 -14 1192.49 33.73
    -1 -1 -14 1188.54 29.61
    1 -1 14 1254.65 35.38
    -1 -1 14 1171.96 36.28
    -1 1 14 1096.27 32.44
    1 1 14 1189.8 34.3
    -1 -1 14 1213.17 36.99
    1 -1 14 1143.84 31
    -1 1 14 1111.74 32.56
    1 -1 -14 1106.21 33.32
    1 -1 -14 1087.69 32.89
    1 1 -14 1167.61 22.9
    1 1 -14 1131.68 37.21
    1 -1 -14 1127.89 35.16
    1 1 -14 1157.75 36.52
    1 -1 -14 1213.12 34.45
    -1 1 -14 1106.31 35.21
    1 -1 14 1253.59 35.2
    1 -1 -14 1155.71 38.77
    1 -1 14 1145.83 35.14
    1 1 -14 1224.68 37.42
    1 -1 -14 1138.96 33.98
    -1 1 14 1170.01 32.15
    -1 -1 -14 1101.02 33.04
    1 -1 -14 1117.55 34.59
    -1 1 -14 1137.57 32.28
    1 -1 -14 1153.33 33.53
    1 1 -14 1110.45 37.14
    -1 1 14 1197.76 34.74
    1 -1 -14 1093.78 37.44
    -1 1 14 1169.63 34.32
    1 1 14 1176.04 26.4
    -1 -1 -14 1035.35 32.57
    -1 1 -14 1176.05 27.22
    1 1 14 1113.63 34.18
    -1 1 14 1140 35.36
    1 1 14 1036 30.66
    1 -1 -14 1147.36 32.25
    1 1 -14 1152.61 37.89
    -1 -1 -14 1092.22 31.4
    -1 1 -14 1145.02 30.1
    -1 -1 14 1212.59 36.82
    -1 -1 -14 1180.54 29.5
    -1 1 -14 1195.17 33.82
    1 1 14 1206.51 34.53
    1 -1 14 1141.55 34.22
    -1 1 14 1130.43 31.04
    -1 1 -14 1150.53 35.61
    -1 1 14 1212.96 23.58
    1 1 -14 1230.58 37.53
    1 -1 -14 623.24 30.74
    1 -1 -14 1129.42 33.4
    -1 1 14 1149.87 34.4
    1 1 14 1230 33.43
    -1 1 14 1017.49 31.89
    -1 -1 14 1220.93 36.93
    1 -1 -14 1072.2 32.2
    1 1 -14 1100.52 37.14
    1 -1 -14 1125.79 33.46
    1 -1 14 1150.25 30.32
    1 -1 -14 1137.66 33.35
    -1 -1 -14 1040.72 26.78
    -1 1 -14 1171.07 33.59
    1 -1 14 1186.51 34.01
    -1 -1 14 1224.95 35.46
    1 -1 -14 1108.51 32.81
    1 1 14 1093.78 33.95
    1 1 14 1177.88 29.9
    -1 -1 -14 1181.37 29.63
    -1 1 -14 1029.93 33.88
    1 1 -14 1177.18 32.8
    1 1 14 1152.73 29.84
    1 -1 -14 1169.46 24.85
    1 -1 14 1224.57 34.34
    1 -1 14 1212.6 35.02
    -1 1 14 1134.96 32.78
    1 -1 14 1154.12 31.4
    -1 1 15 75.36 7.06
    -1 -1 15 77.69 8.22
    1 1 -15 76.84 8.59
    1 -1 -15 73.67 4.89
    1 -1 -15 72.48 9.3
    1 -1 -15 69.78 7.64
    -1 -1 15 71.49 8.37
    -1 -1 15 79.96 8.46
    1 -1 -15 80.28 7.06
    1 1 15 65.29 6.81
    1 1 15 76.51 6.73
    -1 -1 -15 78.31 6.62
    -1 1 -15 63.11 6.71
    1 1 15 78.73 8.44
    1 1 15 72.43 7.79
    1 -1 -15 79.01 7.92
    -1 -1 15 71.4 8.32
    -1 1 15 76.5 4.41
    1 -1 15 71.76 6.81
    1 -1 15 76.76 7.89
    -1 -1 -15 65.52 6.9
    -1 -1 15 64.3 7.98
    1 -1 -15 74.07 8.28
    1 1 -15 83.25 9.04
    1 -1 -15 66.54 7.27
    1 1 -15 76.77 8.53
    -1 -1 -15 63.19 6.31
    -1 1 15 70.27 7.46
    -1 1 -15 70.24 8.15
    1 -1 15 9.21 3.67
    1 1 15 79.73 5.61
    1 -1 -15 83.43 8.34
    -1 -1 -15 62.54 7.17
    1 1 -15 74.73 8.74
    -1 1 -15 73.35 8.44
    1 1 15 78.05 8.32
    1 1 -15 68.6 8.72
    1 -1 -15 75.93 8.3
    -1 1 15 74.27 7.62
    -1 1 15 85.88 8.49
    -1 1 15 73.06 8.17
    -1 -1 -15 72.76 7.62
    -1 -1 -15 77.02 6.53
    -1 1 15 77.86 8.78
    -1 1 15 76.19 7.62
    -1 1 -15 74.7 7.73
    1 -1 15 66.46 6.69
    1 1 15 82.08 7.89
    -1 1 15 72.88 7.18
    -1 1 15 68.21 7.62
    -1 -1 -15 64.89 6.94
    1 -1 15 77.25 7.89
    -1 1 -15 75.45 6.8
    1 1 15 74.91 8.03
    1 1 15 76.59 6.65
    1 -1 -15 61.81 7.21
    -1 -1 -15 64.88 5.56
    1 -1 -15 93.95 8.46
    -1 1 -15 74.69 7.78
    -1 -1 -15 73.21 6.48
    1 1 -15 78.34 8.74
    1 -1 15 11.82 4.07
    1 1 15 71.34 7.14
    1 -1 -15 82.97 9.87
    1 1 15 61.76 7.21
    1 -1 -15 73.6 7.9
    -1 1 15 67.68 7.22
    -1 -1 15 80.79 8.78
    1 -1 -15 67.88 7.25
    1 -1 -15 73.03 9.1
    -1 1 -15 70.75 8.18
    -1 1 -15 68.65 5.66
    1 -1 15 10.46 3.83
    -1 -1 -15 78.71 6.69
    1 -1 15 63.81 7.49
    1 -1 15 85.3 8.5
    1 1 -15 65.52 7.04
    -1 1 -15 76.27 8.55
    1 -1 15 63.52 7.67
    -1 1 15 69.93 7.86
    -1 -1 -15 68.33 6.21
    -1 -1 15 71.9 8.03
    -1 -1 -15 62.82 6.86
    1 1 -15 80.04 9.25
    1 1 15 10.47 3.53
    -1 -1 -15 78.83 7.42
    -1 1 15 69.26 7.21
    1 -1 15 74.99 7.95
    1 1 -15 70.49 3.89
    1 -1 -15 65.75 7.35
    1 1 -15 73.96 7.36
    -1 -1 15 75.27 6.94
    -1 1 -15 69.38 7.47
    -1 1 -15 71.72 7.31
    1 1 -15 76.61 7.9
    -1 1 -15 73.18 8.31
    1 -1 -15 73.12 7.68
    -1 1 -15 74.54 7.77
    -1 -1 15 73.11 8.68
    -1 -1 -15 79.11 9.55
    -1 -1 15 76.19 8.56
    1 -1 15 86.47 8.58
    1 1 -15 74.54 8.95
    -1 -1 16 24.29 4.88
    -1 1 -16 24.59 5.04
    1 -1 -16 25.99 5.66
    -1 -1 -16 25.29 4.32
    -1 -1 -16 23.88 4.07
    -1 -1 -16 24.38 4.47
    -1 1 -16 25.22 4.3
    1 -1 16 30.6 5.18
    -1 -1 -16 26.27 3.92
    1 -1 16 14.1 3.82
    1 1 -16 31.37 5.82
    -1 -1 16 23.55 3.82
    -1 1 -16 20.33 4.32
    1 1 -16 29.76 5.53
    1 -1 16 24.36 4.51
    -1 -1 16 23.64 4.99
    1 -1 -16 23.37 4.61
    -1 -1 -16 26.36 4.57
    -1 -1 -16 22.25 3.87
    1 1 -16 21.98 4.07
    -1 1 16 22 4.08
    1 1 16 28.1 4.96
    1 1 16 26.92 4.8
    1 1 16 21.23 3.97
    1 1 16 25.58 3.15
    -1 -1 -16 23.21 3.24
    1 1 -16 22.99 4.96
    1 1 -16 26.02 5.09
    1 1 -16 26.52 4.53
    -1 1 -16 21.44 4.57
    1 1 -16 25.45 4.69
    -1 1 -16 26.38 4.53
    -1 -1 16 0.2 1.15
    1 -1 -16 35 5.29
    -1 1 -16 25.14 4.6
    -1 -1 16 26.28 4.81
    -1 1 16 21.17 4.64
    -1 1 16 22.53 3.94
    -1 1 -16 25.5 5.07
    1 -1 -16 30.7 4.96
    -1 -1 16 30.77 5.68
    -1 -1 -16 23.92 3.79
    -1 1 16 20.96 4.08
    1 -1 -16 28.8 5.25
    -1 1 16 24.3 4.35
    1 -1 -16 26.43 4.69
    1 -1 -16 29.97 5.37
    1 -1 16 27.17 5.2
    1 -1 -16 23.1 5.47
    1 -1 -16 26.32 4.79
    -1 -1 16 31.48 5.32
    -1 -1 16 24.99 5.08
    1 1 -16 34.74 6.09
    1 -1 -16 23.63 3.78
    1 1 16 25.59 4.71
    -1 -1 -16 23.82 5.42
    -1 -1 -16 25.87 3.87
    1 1 16 23.41 4.76
    -1 1 -16 20.87 4.39
    1 1 16 27.08 4.1
    1 -1 16 22.99 4.49
    -1 -1 -16 28.09 4.06
    1 -1 16 26.68 5.09
    1 1 -16 28.08 5.48
    1 -1 -16 21.71 4.53
    1 1 16 26.18 4.61
    1 1 -16 26.32 5.33
    -1 -1 -16 19.82 4.56
    1 -1 -16 34.26 5.23
    -1 1 16 23.39 4.73
    1 1 16 21.21 4.27
    1 -1 -16 21.48 4.33
    1 -1 -16 22.73 5.4
    1 -1 16 28.53 4.21
    -1 -1 16 27.62 5.38
    1 1 16 22.19 3.7
    -1 1 16 27.38 4.81
    1 -1 16 23.73 3.88
    -1 1 -16 21.05 3.53
    -1 -1 16 24.1 4.83
    -1 -1 16 27.18 5.08
    -1 -1 16 33.59 5.24
    -1 -1 -16 25.64 4.57
    1 -1 16 28.6 4.98
    -1 1 16 27.74 4.92
    -1 1 -16 24.67 4.67
    -1 1 -16 35.16 3.96
    1 -1 -16 26.82 4.66
    1 -1 16 20.6 4.63
    -1 1 16 27.4 4.91
    -1 1 -16 18.85 4.14
    1 -1 16 26.54 4.16
    1 -1 16 20.16 4.47
    -1 -1 -16 24.3 4.41
    -1 -1 -16 19.37 4.14
    1 -1 -16 28.02 4.96
    1 -1 16 20.97 4.34
    1 1 16 29.96 4.85
    -1 -1 -16 28.19 4.14
    1 1 -16 6.7 2.88
    -1 1 -16 21.69 4.76
    1 -1 -16 31.56 3.07
    1 1 16 17.34 3.43
    1 1 -16 23.91 4.86
    -1 -1 -16 24.3 4.36
    1 -1 -16 26.05 4.73
    -1 1 16 30.7 4.53
    1 -1 17 21.01 4.79
    1 -1 -17 26.9 5.12
    -1 -1 -17 23.21 4.26
    1 1 -17 27.06 6.13
    -1 1 -17 22.14 4.89
    1 1 17 25.57 4.95
    1 -1 -17 37.66 7.12
    1 -1 -17 25.4 5.66
    1 1 17 37.7 5.94
    -1 -1 -17 25.27 4.26
    1 -1 -17 18.63 3.61
    1 -1 -17 22.69 2.74
    1 -1 17 22 4.6
    -1 -1 17 21.24 4.6
    1 -1 -17 34.2 5.48
    1 -1 17 18.73 3.79
    1 -1 -17 25.75 5.13
    1 1 17 19.86 4.34
    -1 -1 -17 18.7 3.7
    -1 -1 17 25.03 5.38
    -1 1 -17 16.31 4.32
    -1 1 -17 18.17 4.17
    -1 -1 -17 24.99 3.8
    -1 -1 17 16.67 4.4
    1 1 17 26.86 4.98
    -1 -1 -17 19.2 3.07
    1 1 -17 26.82 5.45
    1 -1 17 20.04 4.35
    -1 1 -17 28.43 5.25
    1 -1 17 18.43 4.72
    -1 -1 -17 18.84 4.95
    1 -1 17 20.39 4.15
    -1 1 17 26.7 4.89
    -1 -1 -17 30.71 5.35
    1 -1 17 28.43 5.35
    -1 -1 17 26.23 5.04
    -1 1 -17 28.08 5.57
    1 1 -17 27.61 6.06
    -1 1 17 20.06 4.93
    -1 -1 -17 18.24 4.33
    1 1 -17 26.75 5.8
    1 1 -17 25.26 4.92
    1 1 -17 33.8 6.3
    1 1 17 24.35 4.22
    -1 1 -17 23.64 3.53
    1 -1 17 30.14 5.34
    -1 1 17 19.22 4.02
    1 -1 -17 20.72 5.07
    1 -1 -17 25.54 5.17
    -1 -1 -17 13.71 3.68
    -1 -1 17 26.53 5.55
    1 1 17 27.67 4.96
    -1 1 17 26.48 5.15
    1 1 17 26.06 5.3
    -1 -1 -17 21.61 4.05
    -1 -1 17 18.37 4.54
    1 1 -17 24.42 4.39
    -1 -1 -17 28.57 5.01
    -1 -1 17 24.02 5.29
    1 -1 17 22.21 4.44
    1 1 17 22.78 3.26
    -1 1 17 24.95 4.79
    -1 -1 -17 19.01 3.65
    1 -1 -17 26.01 5.26
    -1 1 17 33.53 6.02
    -1 -1 17 24.73 4.01
    -1 -1 17 13.93 4.09
    1 1 -17 19.03 4.84
    1 -1 -17 29.28 5.12
    -1 -1 -17 19.82 4.07
    -1 1 17 27.79 4.66
    1 -1 -17 23.03 4.97
    -1 -1 -17 16.83 3.66
    1 1 17 19.16 4.55
    1 -1 -17 16.81 4.03
    1 1 -17 23.7 5.41
    -1 -1 17 18.85 4.05
    -1 1 -17 26.97 5.57
    1 1 -17 27.14 5.96
    -1 1 -17 29.08 5.19
    1 -1 -17 24.23 5.07
    -1 1 -17 28.75 4.44
    -1 1 17 22.15 4.85
    -1 1 -17 22.4 4.65
    -1 1 -17 24.96 4.9
    -1 -1 -17 21.65 4.38
    -1 1 -17 16.98 3.68
    -1 -1 17 25.6 5.51
    -1 -1 17 19.01 4.28
    -1 1 17 28.52 5.37
    -1 1 -17 22.64 5.02
    -1 -1 -17 25.29 5.92
    1 -1 17 21.11 4.99
    1 -1 -17 19.46 4.31
    -1 1 -17 31.22 5.94
    1 -1 17 26.57 5.17
    1 -1 17 21.38 5.05
    1 1 -17 20.69 5
    1 1 -17 29.39 5.78
    1 1 17 26.97 4.31
    1 1 -17 20.01 4.2
    -1 -1 -17 30.16 4.89
    1 -1 -17 30.59 5.43
    1 1 -17 25.54 5.46
    1 -1 -17 30.31 6.31
    1 -1 -17 27.25 5.2
    -1 1 -18 1000.64 29.1
    -1 -1 -18 945.13 32.72
    1 -1 18 1093.28 34.69
    1 -1 -18 983.23 33.11
    1 -1 -18 1061.63 29.21
    1 1 -18 944.71 38.13
    1 1 -18 1036.52 37.61
    1 1 -18 994.73 30.99
    -1 1 18 1083.73 35.44
    -1 -1 18 1028.34 34.64
    -1 1 18 1048.36 32.81
    -1 -1 18 1011.84 36.35
    -1 -1 -18 969.58 31.73
    1 -1 18 942.54 34.23
    1 1 18 1071.55 35.03
    -1 1 -18 1097.11 27.1
    1 1 18 1051.33 34.84
    1 -1 18 1031.78 34.33
    1 -1 18 994.43 29.82
    1 1 -18 994.42 37.09
    1 -1 -18 1030.53 32.94
    -1 -1 18 1024 35.83
    -1 -1 -18 1062.57 29.59
    1 -1 -18 966.23 32.8
    -1 1 18 1097.65 32.7
    -1 -1 -18 929.81 30.89
    1 -1 18 1114.47 34.74
    1 1 18 1022.9 32.54
    -1 -1 -18 948.96 31.42
    -1 1 -18 1091.07 33.71
    1 -1 -18 941.58 32.15
    -1 1 18 959.52 31.49
    -1 -1 -18 1082.15 29.75
    1 -1 -18 1008.27 32.48
    -1 1 -18 949.5 35.86
    1 -1 -18 1001.03 38.57
    -1 1 -18 1085.21 32.97
    -1 -1 -18 1006.35 29.07
    1 -1 18 1026.34 34.02
    -1 1 18 1012.11 35.47
    1 1 -18 1007.83 31.63
    1 1 18 1032.8 35.14
    1 1 18 1045.1 31.83
    -1 -1 -18 933.43 33.01
    -1 -1 -18 1136.6 28.33
    1 -1 -18 1013.83 32.4
    1 -1 18 1081.11 30.3
    1 1 -18 1068.09 36.84
    1 1 18 929.41 32.65
    1 -1 -18 1029.32 39.53
    1 -1 -18 1026.78 32.69
    -1 -1 -18 1034.84 29.23
    -1 -1 18 970.01 32.59
    -1 -1 18 1031.79 36.19
    1 -1 18 912.11 28.63
    1 -1 18 1061.22 36.34
    -1 1 -18 1023.66 35.79
    1 1 18 1047.54 25.28
    1 -1 -18 1033.45 33.97
    1 -1 -18 982.08 34.65
    -1 -1 -18 1034.78 33.27
    1 1 -18 971.58 36.91
    -1 -1 18 980.68 34.35
    -1 1 -18 955.47 34.8
    1 1 -18 1002.14 36.49
    1 -1 -18 1114.02 33.58
    1 -1 -18 1039.39 34.17
    -1 -1 18 1060.98 29.64
    1 -1 -18 1035.3 32.68
    1 -1 -18 1035.36 38.87
    1 1 -18 992.54 36.78
    -1 1 18 1087.89 34.81
    1 -1 18 853.7 32.91
    1 1 -18 1028.2 36.08
    -1 -1 18 1018.51 35.56
    1 -1 -18 989.72 33.76
    -1 -1 -18 1028.23 31.14
    1 1 18 1023.92 29.4
    -1 -1 -18 924.55 25.28
    -1 -1 18 947.8 35.23
    -1 1 -18 1076.15 33.59
    1 1 18 1034.48 29.77
    -1 -1 18 927.69 34.93
    -1 -1 18 1052.96 36.6
    -1 1 -18 918.71 29.84
    -1 1 -18 1075.21 33.49
    -1 -1 -18 1004.98 29.71
    1 -1 18 1059.15 34.69
    -1 -1 -18 997.72 32
    -1 1 -18 1060.95 33.53
    -1 1 18 1027.53 32.46
    1 -1 18 1048.36 34.25
    -1 1 18 1077.39 37.11
    -1 1 -18 963.4 34.91
    1 1 -18 1016.18 35.99
    1 1 -18 1023.44 37.76
    1 -1 19 25.15 5.15
    -1 -1 -19 23.96 3.73
    1 1 -19 29.54 6.06
    1 -1 -19 33.37 5.7
    -1 1 -19 28.7 4.88
    -1 1 19 30.42 5.43
    1 1 19 23.76 5.47
    -1 -1 -19 23.46 4.77
    -1 -1 19 21.92 5.27
    -1 1 -19 25.17 4.96
    1 1 -19 30.76 6.69
    1 -1 -19 23.44 5.21
    1 1 -19 31.15 6.72
    -1 1 19 25.7 5.24
    1 1 19 0.52 1.56
    -1 1 19 28.5 6.01
    1 -1 19 16.65 4.36
    -1 1 19 33.5 6.47
    1 1 19 28.1 5.82
    -1 1 -19 28.85 5.3
    -1 -1 19 17.01 4.34
    1 -1 19 25.29 5.28
    1 -1 19 33.3 6.43
    1 -1 -19 26.94 4.17
    -1 -1 19 31.35 6.39
    -1 1 19 25.05 4.97
    -1 -1 -19 24.88 4.34
    -1 1 -19 24.13 6.25
    -1 1 19 36.7 6.44
    1 1 19 22.69 4.58
    -1 -1 19 24.34 5.5
    -1 -1 -19 19.52 4.53
    1 1 19 22.52 4.27
    1 -1 19 24.59 4.96
    -1 1 -19 27.03 5.31
    -1 -1 -19 29.21 5.32
    1 1 -19 29.25 6.35
    -1 1 19 28 5.11
    -1 1 19 26.52 5.13
    -1 -1 19 34.4 6.17
    1 1 19 29.66 4.93
    1 1 -19 18.52 3.96
    1 -1 19 23.45 4.38
    1 -1 19 29.62 5.56
    -1 -1 19 28.56 5.92
    1 -1 -19 29.8 6.8
    -1 -1 -19 24.72 4.91
    1 1 19 42.52 6.9
    -1 1 19 -0.88 1.29
    -1 -1 19 22.17 5.36
    -1 1 -19 27.52 4.53
    1 -1 19 27.76 5.58
    -1 1 -19 15.32 4.59
    -1 -1 -19 17.18 4.42
    1 1 19 0.97 1.51
    1 1 -19 18.42 5.01
    -1 1 -19 24.65 5.51
    1 -1 19 26.2 5.64
    1 -1 -19 34.26 6.05
    -1 -1 19 20.64 5.18
    1 1 -19 18.81 5.08
    1 -1 -19 21.2 4.51
    1 -1 -19 21.46 4.73
    1 -1 19 27.13 4.55
    1 -1 -19 22.69 5.05
    -1 -1 -19 28.4 4.76
    -1 -1 19 30.64 4.65
    1 1 -19 29.08 6.71
    1 -1 -19 35.58 7.08
    1 -1 19 32.65 5.19
    -1 -1 -19 23.71 4.06
    -1 -1 19 23.32 5.15
    1 1 19 30.32 3.9
    1 -1 -19 31.78 5.98
    1 1 19 24.98 5.35
    1 -1 -19 24.85 4.94
    1 1 19 27.88 5.01
    -1 1 -19 28.14 5.99
    1 1 -19 25.66 5.9
    1 1 -19 28.95 6
    -1 -1 -19 29.08 5.09
    1 1 -19 34.9 7.18
    -1 -1 -19 25.29 3.74
    1 -1 -19 27.88 5.42
    1 -1 -19 27.21 5.48
    -1 -1 -19 32.14 4.72
    1 -1 -19 23.51 5.22
    -1 -1 19 23.18 5.29
    -1 -1 -19 20.98 4.01
    -1 1 -19 27.77 3.96
    -1 1 -19 32.45 5.56
    1 1 -20 -1.07 3.05
    1 1 20 1.45 1.62
    -1 -1 -20 -0.85 1.97
    1 -1 -20 -0.41 1.64
    -1 -1 -20 -0.06 1.31
    1 1 -20 2.95 2.28
    1 1 20 2.47 2.13
    -1 -1 -20 -0.19 1.15
    -1 1 -20 2.17 1.96
    -1 1 20 -0.51 1.8
    1 1 20 0.41 1.43
    -1 1 -20 0.5 1.56
    -1 -1 20 -1.15 1.87
    -1 -1 20 1.33 1.42
    1 -1 20 -1.77 1.99
    -1 1 20 -0.07 1.66
    -1 1 -20 1.43 1.4
    -1 -1 -20 1.62 1.3
    1 -1 20 1.62 2.3
    -1 -1 -20 1.92 1.9
    1 -1 20 -0.64 1.86
    -1 1 -20 1.22 1.51
    1 1 20 0.54 1.24
    -1 1 -20 4.35 2.36
    -1 1 -20 -0.18 1.91
    -1 -1 -20 -0.65 1.5
    -1 -1 20 0.54 1.18
    1 -1 20 -1.5 2.17
    -1 1 -20 1.23 2.11
    -1 1 -20 2.81 2.27
    1 -1 20 -0.32 1.45
    1 1 20 2.45 1.77
    1 -1 -20 -0.72 1.85
    1 -1 -20 -0.92 2.07
    1 -1 -20 2.1 1.22
    -1 1 20 2.36 2.38
    1 1 20 0.19 1.06
    -1 1 -20 2.57 2.11
    1 -1 -20 1.85 2.47
    1 -1 -20 4.77 2.74
    1 -1 20 0.33 1.45
    -1 1 20 -0.11 1.64
    -1 -1 20 2.59 1.95
    -1 -1 20 0.67 1.55
    1 -1 20 0.5 1.19
    1 1 -20 2.49 1.27
    -1 -1 -20 0.59 1.97
    1 -1 20 -5.84 2.85
    -1 -1 -20 0.25 1.07
    1 -1 -20 0.37 1.27
    1 -1 20 6.09 2.81
    -1 1 20 1.23 1.69
    1 -1 20 -0.75 2.27
    -1 -1 -20 3.52 2.39
    -1 1 20 0.3 1.35
    1 1 -20 -0.98 1.9
    1 -1 20 -1.53 2.02
    1 1 20 -0.22 1.37
    1 1 -20 -1.04 1.92
    -1 -1 -20 1.32 1.2
    -1 -1 20 -1.69 2.73
    -1 1 -20 2.06 1.73
    1 1 -20 -4.12 2.63
    1 1 20 2.55 2.25
    1 1 -20 1.72 2.74
    -1 -1 -20 5.01 1.99
    1 1 20 -1.13 2.71
    -1 -1 -20 1.24 1.96
    -1 1 20 -0.57 1.86
    1 -1 -20 -2.48 2.67
    1 1 -20 1.4 1.87
    1 1 -20 1.64 1.55
    1 -1 -20 -0.74 1.98
    -1 -1 -20 0.46 1.6
    1 -1 -20 1.83 1.89
    1 -1 -20 0.28 1.59
    1 1 20 0.34 1.67
    1 1 -20 -0.07 1.94
    -1 -1 20 1.18 1.54
    1 1 20 -1.55 2.27
    -1 -1 20 0.64 1.67
    -1 1 20 0.21 0.87
    1 -1 -20 1.55 2.37
    1 -1 -20 -1.37 2.74
    -1 -1 20 2.97 2.43
    -1 1 20 -0.27 1.38
    1 -1 -20 -0.16 1.34
    1 1 -20 0.64 2.67
    -1 1 -20 2.33 1.99
    -1 1 -21 4.6 2.41
    -1 1 21 4.92 3.35
    1 1 21 -0.4 1.38
    -1 1 21 2.34 2.71
    -1 -1 -21 3.78 2.44
    1 -1 -21 5.08 3.55
    -1 1 -21 4.89 3.06
    -1 1 -21 7.88 3.66
    -1 -1 21 4.84 3.34
    -1 -1 -21 1.51 1.1
    -1 -1 -21 -1.44 1.61
    -1 1 -21 1.73 1.45
    1 -1 21 1.04 1.99
    1 1 -21 3.51 2.79
    1 -1 -21 4.06 3.14
    -1 1 21 2.49 2.64
    1 1 21 2.02 1.86
    1 1 21 9.68 3.91
    -1 -1 -21 -0.75 1.39
    -1 -1 21 0.21 1.66
    -1 1 21 3.16 2.7
    -1 -1 -21 1.85 2.14
    -1 1 21 3.48 3.02
    1 1 -21 5.09 3.27
    -1 1 21 0.3 1.87
    1 -1 -21 1.93 1.64
    1 -1 -21 3.03 2.83
    1 1 -21 4.85 3.54
    1 -1 -21 0.91 2.75
    1 -1 -21 3.24 1.96
    1 1 21 1.71 1.95
    1 -1 -21 2.04 3.12
    -1 -1 21 5.99 3.49
    1 -1 21 0.8 2.11
    1 -1 21 -1 1.77
    -1 -1 -21 1.52 2.02
    1 -1 -21 1.77 2.41
    -1 1 -21 3.16 3.05
    1 -1 21 -1.61 1.78
    -1 -1 21 7.14 3.59
    1 1 21 1.53 3.08
    1 -1 21 2.63 2.89
    1 -1 -21 4.76 3.09
    -1 -1 21 1.89 2.81
    1 -1 -21 5.73 3.38
    -1 -1 21 2.49 2.94
    1 -1 -21 1.62 2.15
    1 -1 -21 2.27 2.72
    1 1 -21 3.95 2.52
    -1 1 21 2.2 2.4
    -1 -1 21 1.01 1.9
    1 1 21 2.38 1.75
    1 -1 21 5.08 2.32
    -1 -1 21 -1.42 1.6
    1 1 21 8.9 3.72
    1 1 21 3.43 2.32
    1 -1 21 2.89 2.32
    -1 -1 -21 3.14 2.4
    -1 -1 -21 4.98 2.75
    -1 1 21 1.67 2.44
    1 -1 21 1.46 2.34
    -1 -1 -21 1.62 1.56
    -1 1 -21 -0.43 1.35
    1 -1 -21 1.41 2.59
    1 1 -21 3.05 3.13
    -1 -1 -21 2.25 2.14
    -1 -1 21 0.83 2.01
    1 1 21 5.81 3.79
    -1 1 21 2.36 2.47
    1 1 21 3 3.13
    1 -1 21 1.08 2.46
    -1 -1 -21 2.57 2.21
    1 1 21 2.65 2.82
    -1 -1 -21 3 1.66
    -1 1 -21 4.67 2.57
    -1 -1 -21 2.53 2.36
    -1 -1 22 622.76 34.79
    1 -1 -22 683.41 29.14
    -1 -1 -22 576.43 32.1
    -1 1 22 580.26 35.15
    -1 -1 -22 539.34 26.84
    1 1 22 700.23 36.38
    -1 -1 -22 626.2 31.38
    1 -1 -22 554.08 32.85
    1 -1 -22 545.56 32.21
    1 -1 -22 632.95 32.63
    -1 1 22 654.4 35.41
    -1 1 22 631.65 33.77
    1 1 22 586.69 31.48
    -1 -1 22 601.44 29.1
    1 1 22 583.19 30.07
    -1 1 -22 615.43 32.66
    -1 1 -22 638.08 33.07
    -1 -1 22 591.22 34.97
    1 -1 -22 560.03 32.78
    1 1 -22 573.76 30.22
    -1 1 22 611.6 32.02
    1 -1 -22 569.53 36.51
    -1 -1 22 621.3 33.99
    1 -1 22 534.72 29.64
    1 1 22 604.61 26.83
    1 -1 -22 595.43 32.01
    1 -1 22 637.43 34.52
    -1 -1 22 573.02 31.87
    -1 1 -22 615.96 32.87
    -1 -1 -22 605.39 30.01
    1 1 22 625.08 34.75
    -1 1 22 628.6 32.64
    1 1 22 632.08 32.85
    1 -1 22 619.63 34.07
    1 1 -22 668.96 35.67
    1 -1 22 607.84 30.8
    1 -1 -22 605.26 33.18
    -1 1 22 634.95 35.54
    -1 1 22 624.32 32.45
    1 -1 22 632.3 34.26
    1 1 -22 626.3 34.86
    -1 -1 -22 625.63 30.33
    1 -1 -22 631.9 32.59
    -1 1 -22 616.49 32.79
    1 -1 22 588.85 34.97
    -1 -1 -22 633.29 30.54
    1 -1 -22 566.61 36.22
    1 -1 22 647.3 33.58
    -1 1 22 616.24 30.23
    1 1 -22 576.82 33.96
    1 1 22 596.73 30.07
    -1 -1 -22 592.76 33.78
    -1 -1 22 576.97 35.14
    1 1 22 546.97 32.11
    1 1 22 615.61 34.16
    1 1 22 529.38 30.86
    -1 -1 -22 634.25 27.12
    -1 1 -22 537.42 29.89
    1 -1 -22 594.17 32.83
    1 -1 22 636.19 33.59
    1 1 22 526.01 30.87
    -1 -1 -22 518.85 31.02
    -1 -1 22 565.58 34.05
    -1 -1 22 561.76 33.73
    -1 -1 22 588.22 33.99
    -1 -1 -22 607.93 30.21
    1 1 -22 569.36 37.14
    -1 1 22 603.32 31.98
    1 -1 22 521.52 29.57
    -1 -1 -22 545.56 31.53
    -1 1 -22 631.47 28.41
    -1 -1 -22 540.45 31.63
    1 -1 -23 15.65 4.6
    1 -1 -23 19.22 4.93
    1 1 -23 21.92 5.54
    1 -1 23 16.34 4.38
    1 1 23 16.28 4.5
    -1 -1 -23 11.45 3.3
    1 -1 -23 26.52 6.03
    1 1 23 21.88 5.36
    -1 -1 -23 21.75 4.61
    -1 -1 23 23.28 5.96
    -1 -1 -23 28.71 5.48
    -1 1 -23 16.16 3.43
    1 1 23 16.06 4.02
    -1 -1 -23 13.26 3.72
    -1 1 -23 17.05 4.96
    -1 -1 -23 17.92 5.54
    1 -1 -23 13.66 4.64
    -1 -1 23 18.94 5.43
    1 -1 -23 28.08 7.58
    -1 1 23 16.01 4.82
    -1 -1 -23 17.57 4.57
    1 1 23 15.94 4.75
    1 1 23 23.84 5.77
    -1 1 23 17.82 4.61
    -1 1 23 8.47 4.18
    -1 -1 23 14.56 3.8
    1 -1 23 20.32 5.14
    1 -1 -23 11.05 4.13
    1 -1 -23 16.6 4.98
    -1 1 23 17.93 5.62
    1 1 -23 11.37 3.46
    1 1 -23 13.35 4.43
    1 -1 23 17.84 5.91
    1 -1 -23 13.97 4.51
    1 -1 23 14.36 4.45
    -1 1 -23 13.42 4.07
    -1 1 -23 13.66 3.91
    -1 1 -23 20.83 5.54
    -1 -1 23 24.88 6.62
    1 1 23 17.64 4.37
    -1 -1 -23 7.52 4.3
    1 -1 -23 24.21 5.8
    -1 -1 23 13.94 4.55
    1 -1 -23 11.07 3.97
    1 -1 23 15.73 4.15
    -1 -1 23 12.83 4.41
    1 -1 23 25.28 5.96
    -1 -1 -23 19.08 4.82
    1 1 23 25.73 6.38
    1 -1 -23 25.58 6.71
    1 1 -23 18.7 6.36
    -1 1 23 15.9 4.42
    1 -1 23 21.74 5.72
    1 -1 23 17.6 4.37
    -1 1 23 16.64 4.18
    -1 -1 -23 16.31 4.05
    1 1 23 15.47 4.15
    -1 -1 -23 13.82 4.23
    1 1 23 13.79 4.49
    -1 1 23 24.26 6.05
    1 1 -23 19.2 5.25
    -1 1 -23 16.35 4.81
    -1 -1 23 20.35 6
    -1 1 23 16.22 3.91
    1 -1 -23 14.96 4.37
    -1 -1 23 20.97 5.53
    1 -1 23 8.83 3.41
    1 1 23 20.69 5.5
    1 1 -23 15.33 5.46
    -1 -1 -23 18.92 4.76
    -1 1 -24 -0.16 1.74
    1 1 24 -1.33 2.03
    -1 1 -24 0.69 2.18
    1 1 24 -0.02 2.04
    1 -1 24 -1.85 2.92
    1 -1 -24 -1.9 2.49
    -1 1 24 -2.52 3.02
    1 -1 24 1.39 2.25
    1 1 24 -1.53 2.36
    1 1 24 -0.26 2.21
    -1 -1 24 1.33 1.73
    1 -1 24 -0.26 2.21
    1 1 -24 -2.23 3.52
    1 1 24 2.57 2.36
    -1 1 -24 0.47 1.75
    -1 1 24 -0.89 2.03
    1 1 24 -0.47 2
    -1 -1 -24 2.39 2.14
    -1 1 24 1.04 1.87
    1 -1 24 -0.98 2.04
    1 1 -24 -1.07 2.77
    -1 1 24 -1.61 2.06
    1 1 24 3.46 2.94
    -1 1 24 -1.82 3.24
    1 1 -24 -2 2.47
    1 1 24 -1.26 1.89
    -1 1 24 -1.06 1.98
    1 -1 -24 0.42 2.17
    1 1 -24 0.35 1.63
    -1 1 24 -1.89 2.21
    -1 -1 24 1.2 1.79
    -1 1 24 0.54 1.75
    -1 -1 -24 1.81 2.21
    1 -1 -24 -1.21 1.77
    1 1 -24 -0.76 3.38
    -1 1 -24 -1.59 2.13
    -1 -1 24 -2.84 1.7
    1 -1 -24 -2.45 3.43
    -1 -1 -24 -3.15 2.53
    -1 -1 24 0.33 1.59
    -1 -1 24 -2.56 2.82
    1 -1 24 -0.53 1.73
    -1 -1 24 -0.78 2.27
    -1 -1 24 -1.88 2.31
    1 1 -24 -1.56 3.82
    -1 -1 -24 -6.43 3.68
    1 -1 24 0.37 2.03
    -1 -1 24 -7.31 3.57
    1 -1 24 -8.77 3.78
    -1 -1 -24 0.88 1.61
    1 -1 -24 1.18 1.83
    1 -1 24 -2.46 3.04
    -1 -1 -24 2.39 1.96
    -1 1 25 9.56 3.52
    1 1 25 10.58 3.93
    -1 1 -25 9.86 3.66
    -1 -1 25 10.31 3.03
    -1 -1 -25 14.67 3.88
    1 -1 25 9.41 3.99
    1 -1 25 12.67 4.8
    1 -1 25 17.53 5.22
    1 1 -25 12.35 4.78
    -1 -1 -25 10.67 5.55
    1 1 25 11.05 3.41
    1 1 -25 13.73 5.52
    -1 -1 25 14.28 4.64
    1 -1 -25 9.95 3.9
    -1 1 25 20.5 6.15
    -1 1 -25 14.01 4.22
    1 1 -25 20.1 5.8
    1 -1 25 9.39 3.58
    1 1 25 16.55 4.13
    -1 -1 25 18.42 5.74
    -1 1 -25 6.54 3.42
    -1 -1 25 4.6 3.36
    1 -1 -25 6.2 3.73
    -1 1 -25 20.01 5.22
    -1 -1 25 12.81 4.77
    -1 1 25 11.88 4.03
    -1 -1 25 12.26 4.2
    1 1 -25 6.4 3.61
    -1 1 25 16.73 4.75
    1 1 -25 9.91 3.96
    -1 -1 -25 19.09 4.64
    -1 1 25 13.66 4.72
    -1 -1 25 14.37 4.44
    1 -1 25 16.39 5.35
    -1 -1 -25 12.85 3.54
    1 1 25 7.69 3.96
    1 -1 25 16.51 4.93
    1 -1 -25 14.7 4.25
    1 -1 25 14.2 4.33
    1 -1 -25 13.98 5.77
    -1 1 25 13.51 4.56
    1 1 -25 16.04 5.3
    1 1 25 11.73 4.43
    1 1 25 15 5.52
    1 1 25 6.11 3.25
    1 1 25 12.77 3.84
    1 -1 -25 14.76 4.57
    -1 1 25 11.14 4.6
    -1 -1 -25 17.61 4.31
    1 -1 -25 10.34 3.8
    -1 -1 25 20.26 6.15
    -1 -1 26 212.98 21.31
    1 -1 -26 227.69 18.31
    -1 1 26 243.01 20.33
    1 -1 -26 257.82 19.29
    1 -1 -26 243.36 18.76
    -1 1 26 229.63 21.25
    1 -1 26 247.64 20.97
    1 -1 26 219.97 19.11
    1 1 -26 251.05 21
    1 1 26 203.38 18.01
    -1 -1 26 223.86 20.77
    1 1 26 224.31 18.53
    -1 1 26 227.8 18.53
    -1 -1 26 237.76 20.76
    -1 1 26 258.97 22.84
    -1 -1 26 229.04 19.36
    1 1 26 204.73 20.14
    -1 1 -26 247.05 19.83
    -1 -1 -26 266.43 18.1
    1 1 26 234.48 17.63
    -1 1 26 232.57 19.14
    1 1 -26 212.42 22.59
    -1 -1 -26 259.37 18.16
    -1 -1 -26 281.67 18.53
    1 -1 26 234.55 21.85
    1 -1 -26 225.17 22.69
    1 1 26 229.43 20.48
    -1 -1 26 227.96 20.28
    -1 1 26 272.02 22.63
    1 1 -26 218.26 21.13
    1 -1 -26 241.08 23.46
    1 -1 26 263.66 21.76
    1 1 26 242.14 19.87
    1 1 -26 238 20.46
    -1 -1 -26 264.57 18.18
    -1 -1 -26 230.33 22.34
    -1 1 -26 236.61 19.2
    -1 1 -26 268.99 20.23
    -1 1 26 230.46 18.55
    1 1 -26 223.32 19.8
    1 1 26 245.4 21.51
    -1 1 -26 236.28 19.45
    1 1 -26 234.52 20.29
    -1 -1 26 232.39 20.16
    1 1 26 234.87 17.43
    1 -1 26 235.21 18.09
    -1 -1 26 222.87 20.95
    1 -1 26 216.12 19.19
    1 -1 -26 223.5 18.16
    1 -1 26 225.4 20.38
    -1 -1 27 3.8 3.48
    1 1 27 8.45 3.53
    1 1 -27 6.83 3.34
    1 1 -27 1.91 2.58
    -1 -1 27 10.35 4.22
    -1 -1 27 13.67 4.96
    1 -1 -27 9.41 5.26
    1 -1 27 5.59 3.03
    1 -1 27 18.69 5.86
    1 -1 27 12.57 4.73
    1 1 27 16.91 5.57
    1 1 27 13.63 5.27
    -1 -1 27 9.68 4
    1 -1 27 13 4.74
    1 1 -27 19.49 5.99
    -1 1 27 8.22 4.35
    -1 -1 27 9.09 4.18
    1 -1 -27 15.93 5.15
    1 1 27 9.62 3.52
    1 -1 27 8.93 4.44
    -1 1 -27 5.87 3.18
    -1 1 27 16.14 4.92
    1 1 -27 12.3 4.72
    -1 1 -27 5.02 3.35
    -1 1 -27 9.9 3.52
    1 -1 27 17.73 6.04
    -1 1 27 8.26 3.87
    1 1 27 21.62 5.92
    -1 1 -27 5.54 3.39
    1 1 27 6.77 3.56
    1 -1 -27 9.64 4.05
    1 1 -27 22.53 6.88
    -1 1 27 13.72 4.41
    1 -1 27 13.82 4.97
    1 1 27 12.63 3.98
    -1 -1 27 15.14 5.9
    1 -1 -27 18.61 6.97
    1 -1 -27 12.51 4.62
    -1 1 27 8.96 4.26
    -1 -1 -27 9.67 4.31
    1 1 -27 13.52 6.22
    1 -1 -27 12.11 4.42
    -1 1 27 13.52 4.64
    -1 -1 28 -0.25 3.42
    1 1 -28 0.42 3.14
    1 -1 28 0.41 2.03
    -1 -1 28 1.53 2.33
    1 1 -28 2.98 3.63
    -1 1 28 0.41 1.94
    -1 1 -28 2.97 2.16
    1 -1 28 -1.57 2.39
    -1 -1 -28 -1.68 3.62
    1 1 -28 1.08 2.41
    -1 1 28 -0.67 2.65
    -1 1 -28 2.47 2.13
    -1 1 -28 -1.43 3.03
    -1 -1 28 -3.79 2.93
    -1 1 28 2.03 2.08
    1 1 -28 -3.5 4.75
    -1 -1 28 -0.28 3.18
    -1 1 -28 2.34 2.11
    -1 1 28 2.15 2.76
    1 1 28 -0.03 1.81
    1 1 -28 5.5 3.07
    1 -1 -28 0.48 3.85
    1 -1 28 -0.61 2.43
    1 1 28 -3.34 2.17
    1 1 28 6.14 3.79
    1 1 -29 3.68 3.36
    -1 -1 29 4.13 3.34
    -1 -1 29 6.31 3.73
    1 1 -29 6.16 4.09
    -1 1 -29 -1.15 2.91
    1 1 -29 -0.61 2.7
    1 1 -29 5.5 3.87
    1 -1 29 0.35 2.65
    1 -1 29 2.26 2.55
    1 1 -29 3.08 3.36
    -1 1 29 2.54 2.17
    -1 1 -29 2.37 2.29
    -1 -1 29 -1.39 2.17
    1 1 29 4.49 3.28
    1 -1 29 2.24 2.89
    -1 1 -29 -1.04 2.85
    -1 1 -29 -2.36 3.51
    -1 1 30 213.82 20.04
    1 1 -30 203.89 19.76
    -1 1 -30 253.5 21.1
    1 1 30 205.21 19.19
    -1 1 -30 224.9 19.89
    -1 -1 30 227.14 21.14
    1 -1 30 231.85 20.68
    1 1 -30 226.02 20.74
    1 1 -30 184.55 20.92
    -1 -1 30 228 21.18
    -1 1 -30 216.6 19.52
    -1 1 -30 236.22 20.45
    1 1 -30 191.58 19.53
    1 -1 30 216.36 19.87
    1 1 -30 192.01 19.43
    0 2 0 7927.25 298.4
    0 2 0 8854.85 298.37
    -2 0 0 8498.46 299.41
    0 2 0 8830.8 299.03
    0 2 0 9366.1 298.82
    -2 0 0 8223.99 298.73
    -2 0 0 8311.16 299.3
    0 2 0 9119.34 298.45
    -2 0 0 8596.64 299.68
    0 -2 0 9113.4 300.16
    2 0 0 8601.6 299.06
    0 -2 0 9665.47 298.84
    -2 0 0 9999 297.47
    0 2 0 6877.6 296.9
    0 -2 0 8495.21 298.72
    0 2 0 9094.86 298.46
    -2 0 0 8413.23 299.42
    0 2 0 9150.94 298.45
    0 -2 0 9650.07 298.82
    2 0 0 8621.12 297.22
    -2 0 0 8548.46 299.37
    -2 0 0 8609.18 299.58
    0 2 1 43.64 3.76
    -2 0 1 41.53 3.51
    -2 0 1 42.16 3.81
    0 -2 1 44.83 3.63
    0 2 -1 44.52 3.53
    2 0 -1 41.81 3.59
    2 0 1 44.27 3.36
    0 -2 -1 45.49 3.43
    0 2 1 44.14 3.27
    -2 0 -1 39.88 3.36
    0 2 1 40 3.5
    -2 0 1 39.49 3.64
    0 2 1 46.1 2.81
    -2 0 -1 40.48 3.47
    0 2 1 45.06 3.04
    0 -2 -1 43.55 2.84
    2 0 -1 41.28 2.83
    -2 0 1 39.12 3.6
    0 2 -1 43.43 3.26
    -2 0 1 41.27 3.77
    -2 0 1 42.67 2.89
    0 -2 -1 44.23 2.87
    0 -2 -1 40.97 2.88
    2 0 1 43.54 3.37
    0 -2 -1 37.35 3.89
    0 2 1 42.11 2.74
    0 -2 -1 45.3 2.43
    0 -2 -1 43 3.7
    -2 0 1 44.69 3.78
    0 2 -1 40.76 3.35
    0 -2 -1 42.44 2.91
    -2 0 -1 43.62 3.5
    0 2 -1 41.74 3.03
    0 -2 -1 42.92 2.93
    0 -2 1 42.26 3.95
    0 2 1 40.77 2.92
    -2 0 -1 42.39 3.2
    0 -2 -1 44.86 3.53
    -2 0 -1 36.63 3.32
    -2 0 -1 34.54 3.23
    0 2 1 38.99 2.85
    0 -2 1 42.83 3.58
    0 -2 1 43.81 3.14
    -2 0 1 42.08 3.75
    0 2 -1 43.84 2.9
    0 2 -1 41.23 3.42
    0 -2 -1 46.61 2.73
    0 2 1 40.56 2.69
    0 2 1 41.03 2.45
    0 2 1 41.36 2.7
    -2 0 -1 38.36 3.44
    -2 0 -2 974.27 37.9
    0 -2 -2 1042.98 38.33
    0 2 -2 984.92 38.65
    -2 0 -2 1022.69 38.02
    0 -2 2 1024.36 39.03
    -2 0 -2 1004.84 38.02
    0 -2 2 1071.94 36.85
    0 2 2 1049.46 36.61
    0 2 2 964.53 37.67
    2 0 2 1007.79 36.19
    0 -2 -2 1027.85 40.13
    0 2 2 1016.68 36.87
    0 2 2 1026.17 36.17
    -2 0 -2 1022.65 38.11
    0 -2 -2 1066.01 39.57
    0 2 2 1007.21 39.12
    0 2 -2 1037.61 37.88
    0 2 -2 1028.86 37.43
    -2 0 2 1038.6 37.86
    -2 0 2 1059.93 39.49
    -2 0 2 1063.99 39.37
    0 -2 -2 1054.85 38.45
    0 -2 -2 975.66 38.45
    0 2 2 1044.76 36.18
    2 0 -2 999.84 38.83
    0 -2 -2 995.97 36.42
    0 -2 2 1032.39 39.63
    0 2 2 1011.13 36.53
    0 2 -2 990.38 38.69
    0 -2 2 1082.5 39.32
    -2 0 2 1023.82 39.21
    2 0 -2 957.59 37.42
    0 -2 -2 1085.23 36.37
    -2 0 2 1031.75 39.23
    0 -2 -2 1003.77 36.39
    0 2 2 1043.3 39.45
    0 -2 -2 1068.94 36.32
    0 2 -2 1011.23 38.74
    -2 0 2 1047.81 39.53
    0 2 2 1005.24 38.29
    -2 0 -2 1103.78 36.49
    0 -2 -2 986.55 36.43
    -2 0 -2 1003.33 37.96
    -2 0 2 1063.93 37.78
    2 0 2 1010.52 37.49
    0 -2 -2 971.28 37
    -2 0 2 974.64 38.92
    2 0 2 999.72 38.01
    0 2 2 1034.59 36.19
    0 -2 -2 1004.24 36.45
    0 -2 -2 998.88 38.11
    0 2 2 1030.34 36.16
    -2 0 2 1045.04 39.69
    -2 0 2 1020.42 38.23
    -2 0 -2 1044.74 37.69
    -2 0 2 1008.08 39.22
    -2 0 -2 1035.6 38.27
    0 2 2 1021.51 36.55
    0 -2 2 1069.56 39.15
    0 -2 3 91.09 6.56
    0 -2 -3 91.86 5.2
    0 2 -3 85.39 6.24
    0 -2 -3 90.12 4.91
    0 -2 3 91.89 6.59
    0 -2 -3 89.86 4.74
    -2 0 3 87.42 6.55
    -2 0 3 90.74 6.41
    -2 0 -3 88.4 5.34
    2 0 3 90.49 4.26
    2 0 -3 83 5.4
    0 2 3 96.67 5.81
    0 2 3 86.49 5.01
    -2 0 3 94.81 5.53
    2 0 3 96.42 4.73
    0 2 -3 93.22 6.42
    0 2 3 84.53 6.36
    0 -2 3 90.43 5.13
    0 -2 -3 87.05 6.49
    -2 0 -3 85.09 5.3
    2 0 3 91.82 5.56
    -2 0 -3 87.61 5.36
    0 -2 -3 90.27 5.34
    2 0 3 96.47 5.74
    2 0 3 93.89 4.96
    0 2 -3 91.34 6.35
    0 -2 3 93.63 6.62
    0 -2 -3 78.21 5.41
    0 -2 -3 84.58 5.64
    -2 0 3 88.85 6.48
    -2 0 3 96.9 6.63
    -2 0 3 83.7 6.36
    -2 0 -3 89.78 5.45
    0 2 3 89.71 6.56
    0 -2 -3 89.7 5.98
    0 -2 3 87.97 5.4
    0 2 3 88.64 5.33
    0 -2 -3 92.45 5.84
    0 -2 3 94.02 6.6
    -2 0 -3 91.97 5.23
    -2 0 -3 92.73 4.79
    -2 0 3 89.62 6.37
    -2 0 3 92.74 5.7
    0 2 -3 84.52 4.74
    -2 0 3 90.56 6.43
    0 2 3 93.54 5.11
    -2 0 -3 95.69 4.72
    0 -2 -3 91.77 6.87
    0 2 -3 90.11 5.46
    0 2 -3 96.8 4.9
    -2 0 -3 83.26 5.25
    2 0 -3 88.66 6.14
    0 -2 -3 90.84 4.82
    -2 0 3 90.32 6.47
    -2 0 3 89.61 5.83
    0 2 4 5664.65 192.47
    0 -2 -4 5087.7 191.29
    0 -2 4 6096.13 195.47
    -2 0 -4 5111.45 191.95
    -2 0 -4 5130.32 191
    2 0 -4 5614.1 192.88
    -2 0 -4 5516.78 192.41
    -2 0 -4 5546.42 192.45
    0 -2 -4 5837.41 196.09
    -2 0 4 5752.5 191.03
    2 0 4 5936.21 192.09
    2 0 4 5832.34 191.42
    -2 0 -4 5391.86 191.77
    2 0 4 5441.41 191.18
    -2 0 4 5589.54 195.29
    2 0 -4 5432.1 194.18
    -2 0 -4 5463.36 192.38
    0 2 -4 5838.05 194.86
    0 2 4 5269.41 191.53
    -2 0 4 5707.6 195.26
    0 2 4 5803.82 192.06
    -2 0 -4 5456.53 192.22
    0 -2 -4 5531.47 192.77
    0 -2 -4 5339.84 193.27
    0 -2 4 5653.98 192.07
    2 0 -4 5763.58 192.63
    -2 0 4 5313.66 194.57
    0 -2 4 5808.11 195.01
    0 -2 -4 5939.56 192.09
    0 -2 -4 5494.74 193.92
    0 2 -4 5386.6 192.67
    2 0 4 5508.75 193.16
    0 2 4 5849.84 195.41
    -2 0 4 5534.27 195.02
    0 -2 4 5846.43 194.49
    0 2 4 5450.17 193.11
    0 2 4 5117.96 191.41
    -2 0 -4 5619.92 192.54
    -2 0 4 5568 195.18
    0 -2 -4 5381.94 193.28
    0 2 -4 5658.44 192.23
    0 2 4 5665.32 192.57
    0 -2 4 6274.24 195.72
    -2 0 4 5768.24 193.64
    2 0 4 5447.14 192.7
    -2 0 4 5435.69 194.69
    0 -2 -4 5639.43 192.28
    2 0 -4 5489.49 193.29
    -2 0 4 5554.14 194.87
    -2 0 4 5474.44 193.19
    0 2 -4 5792.18 194.86
    -2 0 -4 5497.75 192.52
    0 -2 4 6152.86 195.54
    0 -2 -4 4942.15 191.14
    -2 0 4 5527.21 193.81
    0 -2 -4 5747.4 195.28
    0 -2 4 5927.69 192.85
    0 2 -4 5919.55 194.96
    0 -2 -4 5413.55 193.22
    -2 0 4 5479.03 194.89
    -2 0 5 214.62 11.29
    -2 0 5 201.02 11.81
    -2 0 5 203.41 12.02
    0 -2 5 200.13 9.12
    -2 0 5 184.92 11.43
    -2 0 -5 193.11 9.83
    2 0 -5 189.15 11.07
    -2 0 -5 184.45 9.71
    0 -2 -5 194.74 10.35
    0 2 -5 219.29 11.92
    -2 0 5 206.12 8.81
    -2 0 5 198.35 11.82
    0 -2 -5 197.77 10.96
    0 -2 -5 194.23 9.12
    0 -2 -5 217.87 11.06
    -2 0 -5 199.39 9.06
    0 -2 5 216.5 10.54
    0 2 -5 207.48 10.21
    -2 0 5 181.6 11.37
    0 2 -5 221.93 11.98
    0 2 5 216.35 9.52
    -2 0 5 199.87 10.75
    0 -2 5 224.54 12.29
    0 -2 -5 219.98 10.43
    -2 0 -5 217.59 9.85
    -2 0 5 206.58 11.7
    0 2 5 201.82 10.23
    0 -2 -5 220.15 9.19
    -2 0 5 207.03 11.04
    2 0 -5 192.87 10.65
    2 0 5 203.72 9.83
    2 0 5 203.12 10.19
    -2 0 -5 207.07 10.03
    0 2 -5 214.86 10.37
    0 -2 -5 205.42 10.71
    0 2 5 212.76 10.33
    0 -2 -5 198.57 9.02
    2 0 5 206.41 10.72
    2 0 5 220.88 8.91
    0 -2 -5 203.87 10.71
    2 0 5 201.57 10.21
    -2 0 -5 205.14 9.95
    -2 0 -5 200.1 9.97
    0 -2 5 203.97 11.56
    -2 0 -5 200.46 9.91
    0 2 5 206.1 10.66
    0 -2 5 199.79 11.36
    0 -2 -5 208.94 12.34
    0 -2 5 222.97 12.31
    -2 0 5 199.7 11.96
    2 0 -5 195.99 10.19
    2 0 5 212.85 9.45
    0 2 5 206.54 9.11
    0 2 5 199.24 11.98
    -2 0 5 198.54 11.57
    2 0 -5 203.7 10.51
    0 -2 -5 208.9 12.04
    -2 0 -5 218.46 9.16
    0 2 -5 223.59 11.97
    0 -2 5 215.37 12.13
    0 -2 -6 1.44 1.3
    -2 0 -6 3.26 1.06
    0 -2 -6 3.3 1.29
    0 -2 6 1.55 0.57
    2 0 6 2.93 1.26
    -2 0 6 1.77 1.29
    0 2 -6 2.18 0.9
    0 -2 -6 1.78 1.03
    -2 0 6 2.5 1.36
    -2 0 6 4.03 1.65
    2 0 -6 3.17 1.13
    2 0 -6 2.71 1.14
    -2 0 6 0.65 0.77
    -2 0 -6 1.85 0.71
    -2 0 -6 17.56 2.17
    2 0 6 1.93 0.84
    2 0 6 2.32 0.96
    -2 0 -6 12.01 1.85
    0 -2 -6 2.81 0.91
    -2 0 -6 1.61 0.44
    2 0 -6 3.25 1.34
    0 -2 6 2.22 1.01
    -2 0 6 1.13 1.21
    2 0 -6 1.86 1.39
    0 -2 -6 3.2 1.19
    0 2 6 1.78 1.27
    -2 0 6 2.71 1.26
    2 0 6 2.69 1.11
    2 0 6 2.69 0.94
    -2 0 6 2.04 1
    0 -2 -6 2.79 1.63
    0 2 -6 2.92 1.27
    0 2 -6 4.41 2.06
    2 0 -6 2.38 1.16
    0 2 6 0.84 0.68
    0 -2 -6 2.15 0.6
    -2 0 6 1.76 1.15
    0 -2 -6 2.33 0.8
    0 -2 -6 0.65 0.8
    0 -2 6 4.11 1.96
    -2 0 -6 4.03 1.1
    -2 0 -6 19.52 2.28
    2 0 -6 1.97 0.62
    0 2 6 3.29 0.87
    0 -2 6 0.82 0.92
    0 -2 6 5.19 2.08
    -2 0 -6 1.25 0.66
    -2 0 -6 0.93 0.67
    -2 0 -6 2.47 0.74
    0 2 -6 2.54 0.99
    2 0 6 1.21 0.72
    0 2 6 3.48 1.38
    0 2 -6 3.57 1.72
    2 0 6 1.4 0.75
    2 0 6 3.94 1.21
    2 0 6 1.78 0.78
    -2 0 -6 12.97 1.89
    2 0 6 10.27 1.75
    0 2 6 1.74 1.02
    2 0 6 1.23 0.51
    0 -2 -6 0.76 0.84
    -2 0 6 0.31 0.93
    -2 0 6 1.8 1.07
    2 0 6 1.49 0.83
    -2 0 -6 20.54 2.33
    0 -2 6 2.26 1.24
    0 2 6 2.21 0.72
    0 -2 6 3.48 2.06
    2 0 -6 1.55 1.23
    0 2 -6 5.7 2.13
    2 0 -7 665.67 28.28
    2 0 7 605.08 26.52
    0 -2 -7 667 24.38
    -2 0 7 676.82 29.53
    -2 0 -7 662.38 24.53
    2 0 7 717.48 28.25
    0 2 -7 685.82 29.53
    0 -2 -7 663.36 24.37
    0 -2 -7 649.02 24.43
    -2 0 -7 669.91 26.67
    2 0 7 593.18 26.45
    0 2 -7 702.97 27.64
    -2 0 -7 582.39 27.04
    0 -2 7 664.64 27.84
    -2 0 -7 634.74 25.58
    -2 0 7 667.71 28.62
    2 0 7 669.31 26.79
    0 2 7 650.61 27.46
    0 -2 -7 658.63 24.47
    0 2 7 675.99 25.28
    -2 0 -7 705.56 26.76
    -2 0 -7 685.16 26.07
    -2 0 7 683.82 29.45
    0 -2 -7 632.35 27.68
    0 -2 -7 605.25 25.85
    0 -2 -7 672.75 28.27
    0 2 7 631.37 29.72
    0 -2 -7 661.52 28.34
    2 0 7 671.1 26.74
    0 -2 7 675.81 29.74
    -2 0 7 659.53 29.2
    2 0 -7 694.31 29.97
    0 -2 -7 691.07 30.17
    0 2 7 731.27 28.34
    2 0 7 626.73 26.64
    2 0 7 717.38 26.07
    2 0 7 680.17 27.04
    -2 0 -7 630.33 26.93
    0 2 7 667.65 24.47
    2 0 -7 687.24 25.96
    0 -2 -7 666.42 24.5
    0 -2 7 677.27 29.01
    -2 0 -7 586.79 26.73
    0 -2 -7 682.76 24.5
    0 -2 -7 629.61 27.71
    2 0 -7 650.64 27.97
    2 0 -7 681.82 27.91
    0 2 7 670.19 24.47
    2 0 -7 684.2 29.84
    0 2 -7 640.45 29.12
    0 2 7 661.69 24.48
    -2 0 -7 692.19 26.72
    0 -2 7 672.98 28.82
    0 -2 -7 656.68 27.87
    -2 0 7 657.75 29.26
    0 -2 -7 650.96 24.4
    -2 0 7 675.51 29.08
    -2 0 7 655.49 28.19
    -2 0 7 634.4 29.56
    0 -2 7 697.68 29.86
    0 2 7 695.91 27.85
    2 0 7 728.87 28
    0 -2 -7 694.01 29.93
    -2 0 -7 667.77 26.61
    0 -2 -7 672.94 24.42
    0 -2 -7 665.83 24.52
    -2 0 -7 690.9 26.79
    2 0 7 672.4 25.94
    0 -2 -7 647.82 25.38
    2 0 7 673.63 26.95
    2 0 -7 653.2 28.62
    0 -2 -7 664.37 24.42
    0 -2 -7 674.81 24.49
    0 2 7 692.76 26.28
    -2 0 -7 619.02 26.83
    -2 0 7 669.31 27.3
    0 2 -7 678.53 29.53
    2 0 7 707.21 24.76
    0 2 -7 679.01 27.22
    2 0 7 688.42 27.15
    0 -2 7 640.58 24.17
    0 -2 7 708.52 30.15
    0 -2 -7 676.86 28.85
    -2 0 7 675.19 29.47
    2 0 7 600.17 26.47
    0 2 -7 637.38 27.44
    0 2 -8 976.98 37.51
    0 -2 -8 938.09 34.33
    0 -2 -8 941.32 34.33
    2 0 -8 941.33 39.88
    0 -2 -8 966.63 34.6
    0 -2 -8 963.01 34.5
    0 -2 -8 955.7 34.52
    2 0 -8 915.62 38.25
    0 -2 -8 993.7 40.51
    2 0 -8 945.56 39.41
    0 -2 8 956.47 39.02
    0 2 -8 943.71 39.43
    2 0 8 966 34.21
    2 0 8 965.04 37.05
    0 -2 -8 863.41 37.56
    2 0 8 940.28 36.39
    2 0 -8 947.73 39.26
    -2 0 -8 892.93 35.43
    -2 0 8 927.33 39.4
    -2 0 8 941.17 39.18
    2 0 8 853.27 36.37
    2 0 -8 918.88 37.89
    -2 0 -8 901.44 36.96
    -2 0 8 935.15 39.28
    0 -2 -8 969.88 34.49
    0 -2 -8 925.07 34.33
    -2 0 -8 945.09 36.5
    2 0 8 1013.31 38.06
    -2 0 -8 915.68 34.35
    2 0 -8 966.27 40.11
    2 0 8 860.64 36.41
    0 2 8 912.93 37.56
    0 2 -8 965.28 39.64
    2 0 -8 982.31 39.62
    -2 0 -8 963.27 36.47
    2 0 8 950.66 36.85
    0 -2 -8 969.55 34.47
    2 0 -8 914.26 38.88
    2 0 8 945.13 36.83
    -2 0 -8 868.18 36.73
    0 2 8 930.97 34.3
    2 0 8 855.6 36.37
    2 0 -8 927.37 39.42
    -2 0 -8 957.72 35.94
    0 -2 -8 931.58 38.35
    -2 0 8 956.65 38.86
    2 0 8 882.2 35.31
    0 2 -8 905.84 37.52
    0 -2 -8 961.88 35.18
    -2 0 8 917.52 39.27
    2 0 -8 911.87 38.19
    0 -2 -8 913.42 34.28
    0 2 8 980.86 36.15
    -2 0 8 916.04 39.37
    0 2 8 948.31 34.84
    -2 0 -8 961.95 36.48
    2 0 8 827.01 36.26
    -2 0 8 862.44 39.56
    -2 0 -8 884.76 36.2
    -2 0 -8 873.34 36.97
    0 -2 8 973.39 40.07
    -2 0 8 908.51 37.39
    0 2 8 930.14 39.72
    -2 0 -8 940.51 37.14
    2 0 -8 895.76 38.23
    0 -2 8 1026.36 40.27
    0 2 8 927.83 37.97
    0 2 8 936.3 40.14
    2 0 8 984.49 37.18
    2 0 8 1014.34 38.18
    -2 0 8 943.56 36.74
    2 0 -8 888.69 38.66
    0 2 -8 964.79 39.61
    0 2 8 974.54 34.42
    2 0 8 1012.62 35.81
    0 -2 -8 919.16 38.03
    0 -2 -8 888.38 39.37
    0 -2 -8 939.65 34.34
    0 -2 8 1000.15 40.14
    0 -2 -8 939.53 37.71
    0 -2 8 927.99 38.48
    0 2 -8 908.37 36.74
    0 2 8 972.54 37.81
    0 -2 -8 940.78 38.63
    0 2 8 947.77 34.34
    0 -2 -8 922.21 38.14
    0 2 -8 911.25 38.59
    -2 0 8 924.28 39.29
    -2 0 -8 936.24 36.4
    2 0 -8 986.37 35.98
    0 -2 -8 874.48 35.87
    2 0 -8 941.93 39.52
    0 -2 8 951.95 37.8
    0 2 9 370.12 21.13
    -2 0 9 435.54 21.16
    2 0 9 348.86 18.02
    2 0 -9 393.36 20.03
    2 0 9 424.18 18.72
    0 2 -9 408.2 20.92
    2 0 9 402.49 18.03
    0 -2 -9 418.24 16.8
    2 0 -9 431.4 21.59
    0 -2 -9 415.71 16.87
    -2 0 -9 409.18 18.23
    2 0 -9 381.69 20.23
    0 2 9 401.07 16.45
    2 0 -9 414.9 19.97
    -2 0 -9 412.12 16.5
    -2 0 9 391.38 20.57
    0 -2 9 417.57 20.1
    -2 0 -9 405.19 18.15
    0 2 9 398.26 20.87
    0 -2 -9 396.27 19.93
    0 -2 -9 409.97 21.48
    -2 0 -9 388.66 18.75
    0 -2 9 412.1 19.65
    -2 0 -9 417.44 18.36
    -2 0 9 412.58 19.47
    2 0 9 412.69 17.48
    0 2 9 398.14 16.38
    -2 0 -9 394.23 17.82
    -2 0 -9 403.44 19.06
    -2 0 -9 405.76 18.86
    0 -2 -9 391.54 16.38
    0 -2 -9 407.48 21.22
    2 0 -9 382.01 19.81
    0 2 -9 389.19 18.42
    0 -2 9 432.4 21.58
    2 0 -9 378.58 20.21
    2 0 9 355.15 16.95
    -2 0 9 401.57 20.68
    2 0 9 429.22 19.1
    0 2 -9 368.58 19.13
    -2 0 9 416.72 20.21
    0 2 9 412.36 19.58
    0 2 -9 402.94 20.89
    2 0 -9 401.65 20.68
    2 0 -9 414.85 20.98
    2 0 9 411.91 18.84
    2 0 -9 392.06 17.82
    2 0 -9 398.17 21.09
    -2 0 9 395.52 18.15
    -2 0 -9 375.15 18.55
    0 2 9 404.54 17.92
    2 0 9 413.42 19.58
    0 -2 -9 395.61 19.95
    -2 0 9 429.45 21.23
    2 0 -9 404.48 21.08
    0 -2 -9 395.29 16.37
    2 0 9 363.62 18.2
    0 -2 -9 399.8 16.4
    0 -2 9 417.08 20.68
    0 -2 -9 368.89 17.86
    0 -2 -9 397.26 19.38
    0 -2 -9 392.67 16.56
    2 0 9 424.04 19.64
    -2 0 9 395.3 20.74
    0 -2 9 440.6 21.63
    0 2 -9 418.98 21.07
    2 0 -9 407.93 20.13
    -2 0 9 382.43 20.16
    0 -2 -9 385.14 19.61
    -2 0 9 400.03 19.27
    0 -2 9 437.13 21.61
    -2 0 -9 376.05 17.44
    0 2 9 405.94 16.45
    0 2 9 417.04 19.6
    -2 0 -9 420.45 18.25
    0 -2 -9 406.43 16.72
    0 -2 -9 411.77 16.81
    2 0 -9 398.08 20.88
    0 -2 -9 405.25 17.07
    0 2 9 416.24 16.67
    2 0 -9 374.09 20.45
    0 -2 -9 407.53 20.04
    0 2 -9 402.17 19.06
    0 2 -9 385.36 20
    0 -2 9 380.71 18.72
    2 0 9 354.77 18.14
    -2 0 9 413.69 20.08
    2 0 9 366.46 18.28
    0 2 9 463.69 20.36
    2 0 9 409.78 18.9
    2 0 10 343.39 17.81
    0 -2 10 374.01 18.52
    0 -2 -10 387.08 16.5
    0 2 10 357.04 18.96
    0 -2 -10 373.49 16.33
    0 -2 -10 394.87 21.09
    2 0 -10 381.66 19.63
    -2 0 10 377.46 20.19
    2 0 10 372.53 17.27
    0 -2 -10 366.57 20.59
    0 -2 10 387.6 19.35
    0 -2 10 393.21 20.75
    -2 0 -10 419.17 17.18
    -2 0 10 354.39 19.93
    -2 0 -10 399.67 17.87
    0 2 -10 360.63 20.08
    0 2 -10 379.14 20.35
    0 -2 -10 354.36 19.41
    2 0 -10 362.32 20.26
    2 0 -10 374.95 20.72
    0 2 -10 381.67 18.1
    0 2 -10 387.3 18.77
    0 2 10 353.86 20.05
    2 0 10 396.22 19.18
    -2 0 -10 396.92 17.76
    -2 0 -10 354.85 17.31
    2 0 -10 346.58 19.75
    2 0 -10 364.88 17.32
    2 0 10 330.06 16.23
    0 -2 -10 356.9 19.37
    2 0 -10 383.39 20.59
    -2 0 -10 359.06 18.26
    0 -2 10 381.84 19.23
    0 2 10 373.25 15.99
    -2 0 -10 341.25 18
    2 0 10 396.03 19.19
    -2 0 10 366.17 19.34
    -2 0 10 369.86 18.74
    -2 0 -10 413.35 17.97
    -2 0 -10 374.36 15.99
    -2 0 10 363.89 19.77
    2 0 -10 373.48 19.99
    0 2 10 388.59 19.22
    0 2 10 408.31 17.77
    2 0 -10 368.87 20.07
    0 2 -10 391.06 20.52
    0 2 -10 359.25 18.92
    2 0 -10 332.09 18.9
    0 -2 -10 385.2 16.03
    2 0 -10 367.45 20.65
    0 -2 10 377.93 19.95
    0 -2 -10 382.63 19.45
    -2 0 -10 355.13 17.85
    2 0 10 374.68 16.96
    2 0 -10 375.05 20.32
    0 -2 -10 386.18 16.57
    2 0 10 342.73 17.8
    2 0 10 347.34 17.85
    2 0 10 380.87 18.29
    0 -2 -10 360.26 19.09
    0 -2 -10 392.39 16.11
    0 2 -10 357.8 19.31
    -2 0 10 335.09 19.63
    0 2 10 403.74 19.57
    -2 0 -10 393.78 17.87
    0 -2 10 390.93 20.7
    2 0 -10 385.68 19.95
    0 -2 10 378.29 20.67
    -2 0 10 380.51 17.38
    2 0 -10 375.15 17.4
    2 0 10 366.97 18.44
    2 0 10 386.41 18.05
    0 -2 -10 371.89 17.6
    0 2 10 386.86 15.98
    2 0 10 386.37 18.58
    0 -2 -10 379.86 18.9
    0 2 10 384.04 21.26
    -2 0 -10 351.98 18.27
    0 2 10 366.62 15.91
    0 2 10 389.99 16.15
    0 -2 -10 381.31 16.01
    -2 0 10 358.55 20.02
    0 2 10 376.37 19
    0 -2 10 385.91 19.32
    0 -2 -10 368.74 16.38
    2 0 10 331.01 17.58
    -2 0 10 398.52 19.26
    0 -2 -10 389.57 16.48
    2 0 10 399.26 18.37
    2 0 -10 371.59 19.98
    2 0 -10 361.07 19.39
    -2 0 10 378.65 19.47
    0 -2 -10 402.82 16.79
    -2 0 10 369.88 20.23
    0 2 11 41.85 5.16
    -2 0 11 36.63 5.21
    0 -2 11 33.13 4.65
    2 0 -11 26.88 4.29
    0 -2 -11 29.59 4.58
    -2 0 11 28.61 4.61
    -2 0 -11 29.8 4.09
    2 0 11 26.5 4.01
    -2 0 -11 35.39 3.99
    0 2 -11 28.43 4.43
    0 -2 11 33.03 5.51
    -2 0 -11 24.53 3.59
    -2 0 11 31.65 4.27
    0 -2 -11 29.77 3.18
    2 0 -11 27.48 4.59
    0 -2 -11 32.27 3.52
    2 0 -11 31.75 4.79
    2 0 -11 32.04 5.08
    0 -2 -11 33.69 4.58
    2 0 11 32.54 4.33
    2 0 11 27.48 3.95
    -2 0 -11 26.3 4.04
    0 2 -11 33.93 5.17
    0 2 -11 36.36 5.35
    0 2 11 28.41 3.23
    -2 0 11 33.78 4.56
    -2 0 -11 32.02 3.83
    0 -2 11 27.83 4.16
    0 -2 -11 32.67 5.27
    2 0 -11 32.06 5.02
    -2 0 11 27.08 4.46
    0 -2 -11 31.25 3.45
    0 -2 -11 29.09 4.89
    0 2 11 29.32 3.26
    0 -2 -11 31.16 3.48
    0 2 11 30.02 3.22
    0 -2 -11 35.78 3.7
    0 -2 11 31.01 4.43
    -2 0 11 27.73 4.63
    0 2 11 31.18 3.76
    -2 0 11 32.01 3.7
    0 2 -11 32.72 4.16
    -2 0 -11 30.6 3.81
    2 0 11 31.48 4.51
    2 0 -11 30.43 4.92
    2 0 11 31.71 4.61
    2 0 11 27.47 3.81
    0 -2 -11 27.26 3.25
    0 2 11 31.45 4.43
    0 -2 -11 27.42 3.68
    -2 0 -11 26.39 3.88
    0 2 -11 28.69 4.13
    -2 0 11 32.14 4.69
    0 -2 11 36.08 5.18
    2 0 -11 30.58 4.75
    2 0 -11 28.07 3.49
    2 0 -11 25.99 4.61
    0 -2 -11 29.66 3.34
    0 2 11 28.93 2.95
    0 2 11 24.89 2.95
    -2 0 -11 29.63 3.84
    0 2 11 31.74 4.47
    0 2 11 35.81 5.35
    2 0 -11 23.68 3.43
    0 -2 -11 30.35 4.79
    2 0 -11 26.07 4.48
    0 -2 11 30.56 5.08
    0 -2 -11 28.57 3.1
    0 2 -11 26.22 4.24
    2 0 -11 31.92 5.05
    -2 0 -11 33.09 3.35
    2 0 -11 27.41 4.31
    -2 0 11 28.99 4.76
    -2 0 11 29.26 4.41
    0 2 -11 36.81 5.45
    -2 0 -11 31.38 3.82
    2 0 -11 36.15 5.38
    -2 0 11 23.22 4.15
    2 0 11 26.49 3.17
    0 -2 -11 27.54 3.08
    0 -2 -11 35.42 4.88
    -2 0 -11 33.64 3.57
    0 -2 -11 31.77 4.49
    0 2 11 28.93 3.12
    2 0 11 28.57 3.47
    2 0 11 24.42 3.72
    2 0 -11 33.89 5.25
    2 0 11 29.86 3.56
    0 -2 11 34.69 5.26
    2 0 11 32.94 4.03
    2 0 -11 28.37 4.42
    2 0 11 27.06 3.86
    2 0 11 32.39 4.29
    0 2 -12 1439.57 60.34
    -2 0 12 1535.15 61.88
    2 0 -12 1495.49 60.2
    -2 0 -12 1695.77 57.56
    2 0 -12 1551.33 61.9
    2 0 -12 1546.74 62.31
    0 -2 12 1606.25 62.92
    0 -2 -12 1522.13 56.62
    2 0 12 1521.89 60.81
    0 2 -12 1491.48 62.84
    2 0 -12 1577.78 58.06
    -2 0 12 1461.02 61.29
    0 -2 -12 1582.03 57.59
    -2 0 -12 1411.62 59.36
    0 -2 -12 1546.14 57.28
    0 -2 12 1579.29 63.03
    2 0 -12 1503.33 60.8
    0 2 12 1412.16 56.62
    -2 0 -12 1465.48 56.42
    2 0 12 1311.19 58.62
    -2 0 12 1575.27 61.3
    0 -2 -12 1553.78 57.42
    0 -2 -12 1384.13 58.22
    2 0 12 1555.5 58.88
    -2 0 12 1603.25 60.7
    2 0 -12 1501.77 61.59
    0 2 -12 1536.14 58.89
    0 2 12 1453.64 56.49
    0 2 12 1410.49 61.23
    0 2 -12 1557.25 62.46
    0 2 -12 1532.53 62.2
    -2 0 12 1532.72 57.32
    2 0 -12 1577.87 62.43
    0 -2 -12 1515.25 56.57
    0 -2 -12 1638.85 57.4
    0 -2 -12 1511.77 61.3
    0 -2 -12 1539.03 57.34
    -2 0 12 1461.6 61.34
    0 2 -12 1582.2 62.66
    2 0 -12 1577 62.82
    0 -2 12 1566.39 60.39
    0 2 12 1513.95 56.74
    0 2 -12 1478.34 62.73
    -2 0 -12 1596.42 58.66
    2 0 -12 1489.28 61.82
    0 -2 -12 1549.97 56.71
    0 -2 12 1577.2 55.9
    0 2 12 1601.99 60.68
    -2 0 12 1500.66 59.93
    0 -2 -12 1537.34 60.42
    2 0 -12 1581.9 62.9
    0 -2 12 1540.6 60.67
    -2 0 -12 1621.91 58.67
    2 0 12 1592.68 60.64
    -2 0 12 1485.96 61.63
    2 0 12 1488.21 59.91
    0 2 -12 1585.16 60
    0 2 12 1473.01 56.51
    -2 0 12 1503.2 61.71
    -2 0 -12 1386.78 58.18
    2 0 -12 1428.37 60.61
    0 2 12 1598.99 58.46
    0 2 12 1511.89 60.44
    2 0 12 1550.97 57.61
    2 0 12 1334.17 58.65
    2 0 -12 1617.66 63.14
    -2 0 -12 1632.55 58.61
    2 0 -12 1610.27 62.05
    0 -2 -12 1522.54 57.42
    2 0 -12 1494.13 61.84
    0 -2 -12 1602.27 63.29
    2 0 12 1349.06 58.69
    -2 0 12 1574.13 62.47
    0 -2 -12 1516.56 60.51
    0 2 12 1394.01 56.56
    2 0 -12 1520.01 58.53
    0 2 12 1557.42 55.93
    -2 0 -12 1502.61 58.41
    2 0 12 1684.75 59.61
    0 2 12 1630.01 61.2
    0 2 -12 1445.93 62.59
    -2 0 -12 1376.42 59.06
    -2 0 -12 1412.24 59.28
    -2 0 -12 1623.74 58.62
    0 -2 -12 1471.75 61.32
    2 0 12 1576.3 59.78
    2 0 -12 1554.08 62.52
    2 0 12 1655.77 60.84
    0 -2 12 1573.82 62.78
    0 -2 12 1546.21 60.84
    2 0 12 1533.98 59.49
    2 0 12 1383.98 57.08
    0 -2 -12 1491.54 62.54
    0 -2 12 1574.37 61.79
    2 0 13 23.6 3.95
    0 2 13 27.86 3.42
    2 0 -13 22.89 4.21
    0 2 13 13.67 3.26
    -2 0 13 26.13 4.68
    -2 0 -13 27.92 4.06
    2 0 13 26.78 4.54
    0 -2 -13 24.33 3.55
    0 -2 -13 25.31 3.2
    2 0 -13 22.7 4.2
    2 0 13 26.67 4.05
    2 0 13 18.85 2.98
    0 -2 13 5.19 2.41
    2 0 -13 26.59 5.01
    2 0 13 30.54 4.59
    0 -2 13 19.08 3.69
    0 2 13 27.64 3.37
    -2 0 -13 27.1 3.48
    0 -2 13 22.68 2.77
    2 0 13 23.66 4.29
    2 0 13 26.69 3.62
    2 0 -13 23.55 5.01
    2 0 -13 22.98 4.9
    0 -2 -13 28.71 3.79
    2 0 -13 23.91 4.73
    0 -2 -13 28.41 3.38
    -2 0 13 19.66 4.1
    -2 0 -13 24.58 4.21
    -2 0 -13 20.68 3.83
    0 2 -13 25.93 5.12
    0 2 -13 23.41 3.74
    0 2 -13 33.39 5.44
    2 0 13 19.48 3.43
    2 0 13 26.48 4.18
    0 -2 13 27.86 4.98
    0 -2 -13 18.16 3.5
    0 -2 -13 30.64 3.88
    0 2 13 23.89 4.47
    -2 0 13 24.58 4.29
    0 2 -13 16.49 4.06
    -2 0 -13 23.76 4.12
    -2 0 13 27.97 4.81
    -2 0 -13 21.7 3.64
    -2 0 13 25.94 4.56
    -2 0 -13 27.23 3.94
    2 0 -13 29.37 3.82
    0 -2 -13 25.04 3.59
    0 2 -13 21.85 4.59
    2 0 -13 28.27 5.27
    -2 0 13 22.48 4.34
    0 -2 -13 28.42 4.66
    0 -2 13 28.52 4.79
    2 0 -13 19.09 4.47
    0 -2 13 23.34 4.25
    0 -2 13 28.6 4.63
    0 -2 -13 29.31 5.22
    0 2 -13 25.44 5.07
    0 2 13 34.02 5.03
    0 -2 -13 29.27 4.91
    2 0 13 20.99 3.79
    0 2 -13 22.47 3.98
    -2 0 -13 20.81 3.45
    0 -2 -13 27.2 3.32
    2 0 13 28.79 4.35
    0 -2 -13 21.76 3.12
    -2 0 -13 24.41 3.2
    -2 0 -13 32.59 4.25
    0 2 13 22.91 3.3
    0 2 -13 22.38 4.5
    0 2 13 22.75 2.82
    -2 0 13 50.12 6.74
    0 -2 -13 24.45 4.69
    0 2 13 30.28 4.79
    0 2 13 25.19 3.42
    0 -2 -13 29.68 5.23
    -2 0 -13 22.62 3.63
    0 2 -13 33.99 5.06
    2 0 -13 24.39 4.72
    -2 0 13 25.84 4.63
    0 -2 -13 21.18 3.7
    0 2 13 25.55 4.28
    0 2 13 20.87 3.4
    0 2 13 26.79 3.4
    -2 0 13 20.98 3.13
    0 -2 13 29.21 5.17
    2 0 -13 23.78 4.12
    2 0 -13 18.82 3.35
    2 0 13 24.64 4.27
    0 -2 -13 24.49 3.54
    -2 0 -13 20.41 4.02
    -2 0 13 24.94 4.22
    0 -2 13 4.98 2.36
    0 -2 13 26.18 5.02
    -2 0 14 18.61 2.87
    0 -2 -14 16.64 3.68
    -2 0 -14 16.52 3.51
    -2 0 -14 18.35 3.64
    0 -2 14 11.52 3.21
    2 0 -14 16.43 3.81
    -2 0 -14 21.86 3.63
    0 2 14 18.25 3.32
    -2 0 -14 18.38 3.28
    0 2 14 18.53 2.95
    -2 0 -14 17.78 3.24
    2 0 -14 18 3.93
    -2 0 -14 14.89 2.99
    0 -2 14 27.09 4.88
    0 -2 14 19.69 4.25
    0 2 14 20.54 4.18
    0 -2 -14 14.27 3.52
    0 -2 14 20.71 4.56
    0 2 -14 16.09 3.72
    -2 0 14 19.18 4.3
    -2 0 14 13.72 3.47
    2 0 14 23.81 3.88
    0 -2 14 21.49 4.78
    0 2 -14 22.36 4.07
    0 -2 14 17.73 3.84
    2 0 14 16.18 3.48
    -2 0 -14 20.78 4.11
    2 0 14 20.18 3.92
    0 -2 14 19.43 3.77
    2 0 -14 18.15 4.01
    0 -2 -14 16.1 2.84
    0 2 14 12.72 3.57
    0 -2 -14 15.8 3.9
    0 -2 14 20.13 4.04
    -2 0 -14 18.99 3.72
    0 -2 14 10.73 2.9
    2 0 14 23.33 4.27
    0 -2 -14 17.53 3.15
    -2 0 14 21.94 4.1
    -2 0 -14 23.49 3.36
    -2 0 -14 22.6 4.25
    0 -2 -14 18.4 2.9
    0 2 -14 24.18 4.68
    -2 0 14 16.27 4.03
    -2 0 14 20.23 3.81
    2 0 -14 24.09 4.67
    0 -2 -14 19.09 3.23
    0 2 -14 20.79 4.51
    -2 0 -14 19.1 3.38
    0 2 14 15.93 2.89
    0 -2 -14 16.42 2.9
    0 2 14 20.43 2.74
    0 2 -14 20.65 4.69
    0 -2 -14 15.87 3.26
    2 0 14 17.95 3.46
    2 0 -14 19.15 3.14
    2 0 -14 13.09 3.57
    0 2 14 17.28 2.97
    0 2 14 21.34 4.21
    0 -2 -14 15.69 2.92
    2 0 14 16.2 3.44
    -2 0 -14 21.71 3.02
    2 0 14 18.25 2.88
    2 0 -14 18.47 4.08
    0 -2 -14 20.49 4.45
    2 0 14 18.7 3.94
    0 2 14 18.52 3.61
    0 2 14 20.7 3.99
    0 2 -14 22.98 4.28
    0 -2 -14 22.15 3.44
    0 2 14 18.93 2.98
    2 0 14 16.57 3.02
    2 0 -14 22.38 4.52
    0 -2 -14 19.18 4.46
    -2 0 14 17.99 4.02
    0 2 -14 24.72 3.96
    0 -2 14 15 2.33
    0 -2 -14 18.31 4.07
    0 -2 -14 17.88 3.19
    0 2 14 20.16 3.97
    0 2 -14 16.36 3.97
    -2 0 14 14.33 3.48
    2 0 -14 20.61 3.88
    2 0 -14 16.68 3.8
    0 -2 -14 21.11 3.94
    0 2 -14 16.3 3.77
    -2 0 -14 20.09 3.43
    2 0 -14 17.8 3.44
    2 0 -14 22.74 4.53
    0 -2 -14 15.96 2.71
    0 2 -14 16.62 4.21
    -2 0 14 25.09 4.48
    0 -2 14 12.6 3.4
    0 -2 15 1.65 1.46
    2 0 -15 5.18 3.1
    0 2 15 4.25 2.32
    0 2 -15 2.38 1.89
    0 -2 -15 6.35 3.33
    -2 0 15 1.11 1.4
    0 -2 15 1.68 2.32
    2 0 15 2.15 1.63
    2 0 -15 2.86 2.02
    0 2 15 0.57 1.07
    2 0 -15 2.69 2.09
    0 -2 -15 -0.05 1.23
    0 -2 15 4.58 1.82
    2 0 -15 3.32 2.16
    -2 0 15 9.54 4.28
    0 -2 15 4.97 2.94
    -2 0 -15 2.1 1.75
    0 2 15 3.71 3.05
    0 2 15 2.66 1.79
    0 -2 -15 4.92 2.18
    0 -2 15 -0.15 1.4
    0 -2 15 4.38 2.73
    0 -2 -15 2.61 1.92
    -2 0 15 0.96 2.22
    2 0 15 4.66 2.79
    0 -2 -15 8.57 4.18
    0 -2 -15 2.34 1.56
    0 2 -15 5.37 2.96
    2 0 -15 4.69 2.83
    0 -2 -15 0.58 1.52
    2 0 15 2.44 0.99
    -2 0 15 -3.4 2.07
    2 0 -15 2.03 1.79
    0 2 15 8.37 3.41
    0 -2 15 5.09 2.54
    0 -2 15 0.16 2.2
    2 0 15 5.36 2.59
    0 2 -15 2.04 2.45
    -2 0 -15 3.8 1.84
    -2 0 -15 3.4 2.36
    0 -2 -15 3.04 1.79
    0 2 -15 3.6 2.29
    0 -2 -15 3.73 1.92
    0 2 -15 2 2.26
    0 2 -15 2.35 2.57
    2 0 -15 3.05 2.52
    2 0 15 1.14 1.38
    0 -2 -15 1.72 1.98
    0 -2 -15 4.8 3.25
    0 2 15 3.02 1.44
    -2 0 -15 1.96 2.29
    -2 0 -15 -0.77 1.55
    2 0 -15 7.36 3.33
    -2 0 15 3.43 2.84
    0 2 15 8.15 3.21
    0 -2 15 4.13 3.53
    0 -2 -15 1.85 2.09
    -2 0 15 4.92 2.41
    -2 0 -15 2.24 2.25
    0 -2 15 1.06 2.85
    0 2 15 3.83 2.46
    2 0 15 6.88 3.27
    0 2 15 4.69 2.04
    2 0 -15 -0.26 0.95
    0 -2 -15 1.68 1.57
    -2 0 15 2.59 1.37
    -2 0 -15 8.03 2.3
    -2 0 -15 2.24 2.04
    -2 0 15 4 2.76
    0 2 15 9.27 3.95
    -2 0 -15 6.37 2.82
    0 -2 15 1.62 2.15
    -2 0 15 0.57 1.24
    0 -2 -15 4.71 2.98
    0 2 -15 5.09 3.29
    2 0 15 3.15 2.29
    -2 0 -15 4.27 3.03
    0 -2 -15 4.52 2.05
    0 2 15 9.04 3.46
    -2 0 -15 2.85 1.98
    2 0 -15 0.95 1.67
    2 0 -15 2.76 2.71
    2 0 15 9.6 3.53
    0 -2 -15 4.01 2.05
    2 0 15 4.74 2.39
    0 2 -15 1.6 2.09
    2 0 15 1.81 1.73
    0 -2 -15 5.98 3.08
    -2 0 15 2.23 2.06
    0 -2 -15 3.14 2.49
    0 2 -15 4.64 3.04
    0 2 -15 2.42 1.91
    2 0 -15 2.96 2.62
    -2 0 -15 0.91 1.26
    2 0 -15 4.74 2.97
    0 2 -15 1.4 1.66
    -2 0 -15 5.27 2.73
    2 0 -15 6.09 3.15
    -2 0 -15 2.35 1.78
    2 0 -15 3.69 2.34
    0 -2 -15 2.26 2.41
    0 2 15 1.17 1.45
    0 2 -15 5.83 3.14
    0 -2 16 1976.86 47.56
    -2 0 -16 1897.58 41.44
    -2 0 16 2052.52 42.96
    0 -2 -16 1941.75 40.15
    0 2 16 2232.34 44.12
    2 0 -16 2113.56 48.63
    0 2 16 1948.61 35.55
    0 -2 -16 2051.79 51.89
    0 -2 16 2186.89 45.42
    0 -2 -16 2106.33 38.45
    0 2 -16 2217.64 43.68
    2 0 -16 2158.39 36.55
    0 -2 -16 2114.29 38.17
    0 2 -16 2039.03 49.01
    2 0 -16 1995.27 46.24
    2 0 16 2128.29 44.25
    0 2 -16 2057.16 49.5
    2 0 -16 2052.25 47.68
    0 -2 -16 2107.34 38.24
    0 -2 -16 2137.73 35.63
    -2 0 16 2238.34 34.21
    2 0 16 2042.09 43.43
    0 2 16 2252.49 45.33
    0 -2 -16 2251.52 42.7
    2 0 -16 2087.03 48.02
    -2 0 -16 1918.86 41.69
    0 -2 -16 2010 43.12
    0 2 16 2049.79 31.46
    0 -2 16 2200.84 48.85
    2 0 16 2207.45 43.68
    0 2 -16 2007.92 45.18
    -2 0 -16 2075.19 39.97
    -2 0 -16 2002.26 44.19
    0 -2 -16 2095.99 35.28
    0 2 -16 2018.46 46.36
    2 0 -16 2139.92 47.55
    -2 0 16 2090.84 42.88
    -2 0 16 2102.24 46.47
    0 -2 -16 2139.97 35.58
    -2 0 -16 1925.36 43.76
    2 0 -16 2096.27 52.23
    -2 0 16 2099.91 48.18
    0 2 16 1953.48 44.53
    2 0 -16 2206.66 48.81
    0 2 -16 1950.2 42.37
    0 -2 16 1929.14 47.05
    2 0 -16 2062.76 44.98
    0 2 16 2219.55 40.2
    0 2 -16 1984.1 48.1
    2 0 -16 2103.3 40.99
    0 -2 -16 2374.66 50.16
    -2 0 -16 2281.09 36.45
    2 0 16 2208.54 44.35
    2 0 -16 2105.55 48.85
    2 0 -16 2015.23 48.08
    2 0 16 2135.29 45.09
    0 2 16 2057.8 44.09
    2 0 16 2192.44 41
    0 -2 16 2143.23 47.4
    0 2 16 2314.82 46.7
    0 -2 -16 2016.25 38.16
    0 -2 16 2178.5 47.01
    -2 0 16 2056.68 46.06
    2 0 -16 2115.35 43.33
    -2 0 -16 2203.34 39.66
    0 2 16 2039.66 34.74
    0 2 -16 2044.09 49.15
    0 -2 16 2189.23 46.18
    2 0 16 2239.34 40.83
    2 0 -16 2262.32 49.35
    0 -2 -16 2094.33 43.96
    0 -2 16 2151.74 42.33
    -2 0 16 2081.61 47.84
    2 0 16 2067.12 32.27
    0 2 16 2062.41 35.1
    -2 0 -16 2207.76 39.39
    -2 0 -16 1993.6 42.97
    0 2 16 1945.23 35.54
    -2 0 -16 2287.55 39.93
    -2 0 -16 1862.21 36.61
    -2 0 -16 1891.42 41.57
    0 -2 16 2052.46 31.28
    2 0 16 2218.67 43.85
    0 -2 -16 2069.85 37.6
    -2 0 -16 2183.64 39.3
    0 -2 16 2232.18 49.03
    0 -2 -16 2166.29 44.03
    0 2 -16 2219.14 48.27
    0 2 -16 2281.91 48.9
    0 -2 -16 2145.11 47.56
    2 0 16 1962.61 32.8
    0 -2 -16 2176.52 47.16
    2 0 -16 2235.1 49.1
    0 2 -16 2082.3 39.6
    0 2 16 2120.3 46.15
    2 0 -16 2128.4 48.03
    0 2 -16 2279.02 48.87
    0 -2 -16 2254.95 55.07
    -2 0 16 2243.72 45.81
    -2 0 -16 2138.15 34.92
    0 -2 -16 2105.03 48.41
    0 -2 -16 2094.95 48.98
    -2 0 16 2220.89 46.59
    -2 0 16 2085.41 46.38
    0 2 17 21.92 5.06
    2 0 17 9.68 3.45
    0 2 -17 12.11 3.7
    2 0 -17 17.56 4.78
    0 2 -17 10.31 3.32
    -2 0 17 20.85 5.47
    0 -2 -17 23.68 5.98
    -2 0 -17 20.03 3.79
    0 -2 -17 18.2 3.94
    -2 0 -17 16.37 4.39
    0 2 17 17.05 4.33
    -2 0 -17 12.96 3.01
    2 0 -17 15.59 3.07
    -2 0 17 10.07 2.35
    2 0 -17 15.93 4.76
    -2 0 -17 17.55 3.52
    0 2 -17 18.76 4.93
    -2 0 -17 14.09 3.44
    0 -2 17 13.44 3.7
    -2 0 17 8.19 2.92
    0 -2 -17 15.69 3.15
    2 0 17 17.07 3.77
    0 -2 17 13.26 4.06
    0 2 -17 17.41 4.4
    0 -2 -17 17.55 5.02
    2 0 17 19.17 4.57
    0 2 -17 19.39 4.79
    2 0 17 13.04 3.7
    0 -2 -17 7.34 2.17
    2 0 -17 17.14 2.88
    0 -2 17 9.09 2.44
    0 -2 17 19.24 4.77
    0 2 17 11.93 2.73
    -2 0 -17 19.23 4.83
    2 0 17 12.07 2.82
    2 0 -17 10.13 3.46
    -2 0 17 16.03 3.87
    2 0 -17 23.64 5.43
    -2 0 -17 15.27 2.99
    0 2 -17 24.1 5.54
    0 -2 -17 11.02 2.69
    0 -2 17 14.23 3.71
    0 -2 -17 13.68 4.11
    0 2 -17 18.03 4.74
    0 -2 -17 15.53 3.6
    0 -2 -17 10.81 3.36
    0 2 17 12.37 3.04
    0 -2 17 22.48 5.28
    0 2 17 16.15 4.35
    0 2 -17 17.53 4.78
    -2 0 17 10.13 3.25
    2 0 17 13.37 3.84
    -2 0 17 16.25 4.15
    -2 0 -17 13.06 3
    0 -2 -17 12.29 3.57
    2 0 -17 13.45 4.24
    0 -2 17 15.35 4.04
    0 -2 -17 11.67 3.2
    2 0 17 12.72 2.51
    0 2 17 15.27 3.6
    -2 0 -17 11.75 3.69
    0 -2 -17 12.43 3.17
    0 -2 -17 11.11 3.08
    0 2 17 12.97 2.94
    0 -2 17 14.58 4.04
    -2 0 -17 13.24 4.1
    0 2 17 11.77 2.77
    0 2 17 16.7 4.22
    -2 0 17 8.73 3.16
    0 -2 -17 16.76 4.46
    0 2 17 16.18 4.56
    0 -2 -17 20.91 5.22
    2 0 -17 17.39 4.75
    2 0 17 17.19 4
    2 0 17 10.33 3.23
    -2 0 -17 14.58 3.36
    -2 0 17 15.51 4.65
    2 0 -17 14.48 4.03
    0 -2 17 10.08 3.4
    -2 0 17 12.39 3.59
    2 0 -17 15.12 4.66
    2 0 17 14.14 4.16
    0 -2 -17 13.05 3.32
    0 2 -17 19.86 4.13
    0 2 17 20.73 4.84
    2 0 -17 16.05 5.29
    -2 0 -17 14.2 4.18
    -2 0 17 9.8 3.36
    2 0 17 1.76 1.41
    2 0 17 14.92 3.94
    0 -2 17 17.08 3.65
    0 2 -17 13.22 3.52
    2 0 -17 6.8 2.76
    0 2 -17 7.64 3.14
    0 2 17 11.41 2.38
    0 -2 -17 25.03 5.66
    0 2 -17 14.99 4.28
    2 0 -17 12.92 4.94
    2 0 17 10.01 3.13
    -2 0 -17 13.23 3.83
    0 -2 -17 20.93 4.8
    0 2 -17 18.72 4.76
    0 -2 -17 16.85 4.36
    2 0 17 22.04 4.27
    0 -2 17 14.13 4.2
    0 -2 -17 12.72 2.81
    2 0 -17 16.71 3.78
    2 0 -17 13.24 3.63
    -2 0 -17 14.3 3.22
    -2 0 -18 1.66 1.29
    -2 0 -18 0.9 1.25
    2 0 -18 1.97 2.51
    0 2 18 -0.08 1.39
    -2 0 18 -1.48 2.21
    2 0 18 0.05 0.63
    2 0 -18 -0.12 2.03
    2 0 -18 0.38 1.41
    0 2 -18 2.65 2.46
    0 2 18 -1.43 2.07
    0 2 -18 0.7 2.21
    0 -2 -18 0.64 1.22
    2 0 -18 0.64 1.55
    2 0 -18 -0.75 1.94
    -2 0 18 -2.17 2.65
    2 0 -18 0.71 1.32
    -2 0 -18 0.39 1.33
    0 -2 18 -0.39 1.47
    2 0 18 -0.78 1.18
    -2 0 18 -1.25 1.81
    0 -2 18 -0.43 1.45
    0 2 18 1.46 1.38
    0 2 18 2.08 1.5
    0 -2 18 -1.59 1.95
    0 2 -18 -0.01 1.32
    2 0 18 1.95 1.7
    0 2 -18 -0.01 1.85
    0 -2 18 -2.13 2.79
    2 0 -18 -1.36 1.93
    -2 0 18 0.84 1.88
    0 -2 -18 0.11 1.72
    0 2 18 1.15 1.42
    0 -2 -18 -0.49 1.43
    2 0 18 -0.56 1.66
    0 -2 18 2.78 3.01
    0 -2 18 -1.61 2.16
    0 2 -18 -0.88 1.38
    0 -2 -18 -0.41 1.36
    0 -2 -18 0.9 1.48
    0 2 -18 -0.04 1.88
    -2 0 -18 -1.96 2.02
    0 2 -18 -1.27 2.06
    0 -2 -18 0.6 1.05
    0 2 18 0.61 1.42
    0 -2 -18 0.05 1.81
    -2 0 18 -0.14 1.44
    -2 0 -18 0.37 1.1
    2 0 -18 3.18 2.54
    -2 0 -18 0.6 1.23
    0 2 18 1.94 1.31
    2 0 -18 2.22 1.85
    -2 0 -18 -1.1 1.88
    -2 0 -18 0.22 1.26
    2 0 -18 0.18 0.96
    0 -2 -18 -1.2 1.24
    0 2 -18 -0.08 1.37
    0 2 -18 -0.07 1.91
    0 -2 18 0.78 2.02
    0 -2 -18 -5.92 2.89
    2 0 18 0.99 1.65
    0 -2 18 -0.38 0.92
    0 -2 -18 -0.7 1.23
    0 2 18 1.91 1.28
    -2 0 18 -0.17 0.8
    0 -2 -18 3.61 1.86
    2 0 -18 -0.48 1.77
    -2 0 18 -1.84 2.06
    -2 0 18 -0.08 1.37
    2 0 -18 -1.92 1.87
    0 -2 -18 0.41 1.75
    0 2 -18 0.31 2.11
    0 -2 -18 -0.56 1.14
    0 -2 18 -0.29 1.85
    2 0 18 0.83 1.47
    -2 0 18 -0.71 2.02
    2 0 -18 1.21 2.18
    0 2 18 -2.83 2.09
    0 -2 18 1.71 2.38
    -2 0 -18 2.33 2.01
    0 2 18 -1.82 1.99
    -2 0 -18 -0.1 0.95
    0 2 18 1.13 1.85
    2 0 18 1.56 1.59
    0 -2 -18 0.55 1.89
    2 0 18 1.31 1.1
    0 -2 -18 0.13 1.33
    2 0 18 1.8 1.74
    0 -2 -18 0.06 1.07
    0 -2 -18 0.36 1.04
    -2 0 -18 -0.61 1.7
    -2 0 -18 1.36 1.26
    2 0 18 0.55 1.04
    2 0 18 1.67 1.61
    2 0 18 -0.91 1.71
    2 0 -18 -4.4 2.49
    2 0 18 1.73 2.21
    -2 0 -19 56.68 7.66
    2 0 19 43.41 6.88
    -2 0 -19 40.73 6.62
    0 2 19 64.46 8.12
    0 2 -19 41.35 7.19
    0 2 -19 47 6.98
    0 2 -19 66 7.44
    0 -2 -19 40.49 6.01
    2 0 19 58.74 6.75
    0 -2 -19 60.08 9.1
    2 0 19 57.83 8.14
    0 2 -19 39.29 7.06
    -2 0 19 54.54 8.45
    0 -2 19 50.22 5.32
    2 0 -19 47.05 7.47
    -2 0 -19 50.44 6.86
    0 2 19 60.11 6.35
    2 0 -19 52.06 8.29
    0 -2 -19 56.26 7.71
    -2 0 -19 54.93 6.8
    2 0 -19 53.49 8.47
    2 0 19 57.02 7.9
    2 0 -19 54.71 8.74
    -2 0 19 40.44 6.62
    2 0 -19 53.95 8.63
    0 -2 -19 53.95 6.08
    -2 0 19 47.49 7.51
    -2 0 -19 48.38 7.16
    -2 0 19 62.91 8.54
    0 -2 -19 52.45 9.07
    -2 0 -19 52.31 6.01
    2 0 -19 49.76 5.31
    -2 0 19 54.41 5.46
    0 2 -19 53.44 7.97
    2 0 -19 50.71 8.35
    -2 0 -19 59.82 7.15
    0 2 19 50.88 6.72
    2 0 19 56.29 7.08
    0 2 19 57.86 6.35
    0 -2 -19 60.34 7.82
    2 0 -19 51.79 8.07
    0 2 19 54.45 8.22
    0 -2 -19 47.61 6.44
    -2 0 -19 48.93 6.21
    -2 0 -19 61.15 7.2
    0 -2 19 57.74 8.42
    0 -2 19 56.41 8.41
    -2 0 -19 53.26 6.81
    2 0 -19 74.76 10.66
    -2 0 -19 58.95 6.29
    0 2 -19 47.49 5.42
    0 2 19 43.87 7.06
    -2 0 19 47.74 7.46
    0 2 19 68.02 8.8
    0 2 -19 54.33 8.14
    0 -2 19 46.32 7.52
    0 -2 -19 62.02 6.51
    0 -2 -19 49.46 6.62
    2 0 19 61.53 5.93
    0 -2 -19 54.78 6.84
    0 -2 -19 51.79 6.01
    0 -2 19 44.98 7.37
    0 -2 -19 46.3 6.47
    2 0 19 39.27 6.61
    0 -2 -19 53.73 6.1
    2 0 -19 45.18 6.72
    2 0 19 50.68 6.72
    2 0 19 59.59 7.9
    0 -2 19 55.67 8.18
    2 0 19 47.2 7.12
    0 -2 -19 47.44 6.47
    0 2 19 49.41 5.14
    -2 0 19 52.04 7.27
    2 0 -19 54.53 7.97
    0 -2 19 60.74 7.33
    0 2 -19 53.89 7.93
    2 0 19 48.66 7.12
    -2 0 -19 43.14 7.01
    0 -2 19 58.85 8.71
    -2 0 19 52.47 7.8
    2 0 -19 57.41 8.29
    2 0 19 54.88 7.72
    0 -2 -19 46.78 7.33
    0 -2 19 52.44 7.41
    2 0 -19 60.35 8.85
    -2 0 19 55.16 8.45
    0 -2 20 603.8 34.77
    2 0 -20 646.21 35.25
    0 -2 -20 613.86 36
    0 -2 20 592.21 27.58
    0 -2 -20 657.46 31.87
    2 0 -20 699.79 35.98
    -2 0 20 656.88 36.23
    -2 0 -20 676.86 31.68
    -2 0 20 644.63 33.14
    2 0 -20 600.88 34.94
    2 0 20 585.53 32.62
    0 -2 20 653.37 34.99
    0 2 -20 682.96 29.04
    -2 0 -20 557.11 29.59
    2 0 -20 659.89 28.24
    2 0 20 672.09 34.05
    0 -2 -20 657.43 33.85
    0 -2 -20 619.05 31.22
    -2 0 20 679.9 28.21
    0 -2 -20 615.78 37.54
    2 0 -20 604.18 35.3
    2 0 -20 661.48 35.85
    0 -2 20 674.39 35.07
    2 0 -20 634.73 35.87
    0 -2 -20 655.1 30.09
    0 2 20 656.7 32.18
    2 0 20 646.79 33.9
    2 0 20 662.4 31.99
    -2 0 -20 542.43 32.21
    2 0 -20 641.12 38.1
    -2 0 -20 590.69 32.94
    0 -2 -20 685.22 30.34
    0 2 20 636.09 34.28
    0 2 -20 617.69 34.48
    0 -2 -20 563.92 32.08
    2 0 20 640.63 28.4
    -2 0 -20 612.98 29.43
    0 -2 20 657.13 35.14
    0 2 -20 681.38 35.7
    0 -2 -20 666.01 30.14
    0 -2 -20 576.7 33.24
    -2 0 20 604.42 34.01
    2 0 20 666.25 32.34
    0 -2 20 670.66 35.68
    -2 0 20 609.54 34.32
    2 0 -20 607.04 35.35
    -2 0 -20 664.94 31.67
    0 -2 -20 623.62 31.54
    0 -2 20 618.47 35.59
    2 0 -20 603.47 34.53
    0 -2 -20 620.49 31.31
    -2 0 -20 672.64 31.65
    2 0 -20 628.46 34.54
    2 0 20 608.81 34.22
    0 2 -20 669.07 35.64
    -2 0 -20 646.2 34.3
    0 2 20 690.08 35.47
    0 2 20 626.87 29.61
    2 0 -20 595.71 32.28
    0 2 20 678.54 33.86
    0 2 -20 656.9 35.33
    0 2 -20 601.22 34.72
    0 -2 -20 630.5 31.49
    -2 0 -20 714.39 30.34
    0 2 20 616.34 29.63
    2 0 -20 638.28 35.85
    0 2 -20 602.25 32.62
    0 -2 20 680.24 32.54
    2 0 -20 642.37 35.01
    2 0 20 686.43 34.62
    2 0 20 586.48 32.81
    0 -2 20 598.77 32.81
    -2 0 -20 566.45 32.59
    -2 0 20 620.61 33.14
    2 0 20 573.84 32.39
    2 0 20 577.03 32.73
    -2 0 20 644.05 34.58
    0 2 20 689.73 35.98
    -2 0 -20 683.53 32.03
    -2 0 20 659.18 36.37
    -2 0 20 607.98 34.13
    0 2 20 667.86 28.09
    2 0 20 629.75 30.66
    0 -2 -20 679.25 30.19
    0 -2 -20 595.64 30.84
    -2 0 21 22.09 5.46
    0 -2 -21 7.44 3.23
    0 2 -21 12.06 3.99
    -2 0 -21 14.78 4.64
    0 -2 -21 10.39 3.6
    -2 0 21 9.13 3.4
    0 2 21 11.6 2.78
    -2 0 -21 10.34 3.29
    2 0 -21 19.68 5.61
    2 0 21 8.77 3.01
    2 0 21 19.76 4.98
    -2 0 21 10.2 4.27
    2 0 -21 8.53 4.37
    -2 0 -21 7.53 2.84
    2 0 21 9.9 3.39
    0 -2 -21 8.33 3.14
    2 0 -21 7.59 3.5
    -2 0 21 13.07 3.59
    0 2 21 23.15 5.9
    0 2 21 11.14 3.1
    2 0 21 11.87 3.65
    0 2 21 13.11 4.68
    0 -2 -21 10.57 3.3
    0 -2 21 9.68 4.16
    2 0 -21 9.23 3.53
    2 0 -21 8.51 2.11
    0 -2 -21 16.36 5.16
    2 0 -21 9.58 4.46
    -2 0 21 13.77 2.94
    -2 0 -21 14.83 4.36
    2 0 21 12.89 3.72
    0 -2 -21 7.28 3.03
    2 0 21 13.04 3.89
    0 -2 21 11.11 4.29
    -2 0 -21 8.08 2.82
    0 -2 21 10.88 2.65
    0 -2 21 17.11 4.52
    2 0 -21 10.2 3.56
    0 -2 21 13.71 4.77
    -2 0 21 21.92 5.61
    0 2 -21 13.87 4.39
    -2 0 -21 7.9 3.48
    0 -2 21 17.43 4.74
    0 -2 -21 9.44 2.78
    2 0 21 14.16 4.25
    2 0 21 16.48 4.66
    0 -2 -21 11.24 3.1
    -2 0 -21 10.57 2.74
    0 -2 -21 11.97 3.1
    0 -2 -21 15.09 5.78
    0 2 21 10.71 3.52
    0 2 21 12.24 4.5
    0 -2 21 7.3 2.72
    2 0 21 11.88 4.14
    2 0 21 6.93 3.48
    0 2 -21 9.46 3.39
    0 -2 -21 5.68 2.86
    -2 0 -21 6.45 2.74
    0 2 -21 4.23 2.45
    -2 0 -21 9.45 3.01
    0 -2 21 17.15 5.35
    0 -2 -21 10.03 4.18
    0 2 -21 10.18 2.71
    0 2 21 11.75 4.08
    -2 0 21 10.65 4.22
    0 -2 -21 11.72 3.34
    2 0 21 20.43 3.69
    0 2 -21 16.76 4.72
    0 2 21 12.74 3.28
    -2 0 21 11.66 4.11
    -2 0 -21 13.91 4.24
    0 -2 21 13.47 4.27
    -2 0 -21 14.79 3.6
    -2 0 21 11.56 3.67
    -2 0 -22 0.51 2.25
    0 2 22 0.65 1.8
    -2 0 -22 -0.67 1.58
    -2 0 -22 -0.34 1.65
    0 -2 22 0.51 0.96
    0 2 22 3.5 2
    0 2 -22 0.29 1.89
    0 2 -22 3.57 2.67
    0 2 22 0.82 1.99
    0 -2 -22 0.55 2.18
    2 0 -22 3.56 1.6
    -2 0 -22 0.29 2.33
    0 -2 22 -1.66 2.41
    0 2 -22 -0.67 2.36
    0 2 22 1.38 1.34
    -2 0 22 4.71 2.93
    0 -2 -22 3.24 2.15
    2 0 -22 3.46 3.63
    2 0 22 -0.4 1.65
    0 -2 -22 1.91 1.61
    0 -2 -22 1.23 1.9
    0 -2 22 6.15 2.78
    2 0 22 0.82 1.58
    -2 0 22 0.61 2.5
    2 0 22 1.96 1.52
    -2 0 22 3.93 2.47
    0 -2 -22 2.5 1.99
    0 -2 -22 -0.74 3.05
    2 0 22 -0.58 1.73
    0 -2 22 -1.9 2.98
    0 -2 -22 1.7 1.76
    0 -2 22 1.83 1.57
    -2 0 22 11.19 4.24
    -2 0 22 3.57 1.69
    0 2 -22 0.5 2.23
    0 -2 -22 4.1 2.25
    2 0 -22 1.2 2.19
    0 -2 -22 2.96 1.75
    0 -2 -22 -0.11 1.34
    0 -2 22 4.14 2.8
    0 -2 22 0.56 2.18
    -2 0 -22 0.98 1.91
    0 2 22 4.33 3.09
    0 2 -22 1.69 1.5
    -2 0 22 0.35 2.31
    -2 0 -22 1.26 2.44
    -2 0 22 -0.88 2.81
    2 0 22 0.86 1.77
    0 -2 -22 3.1 2.08
    2 0 22 2.06 2.67
    0 2 22 1.67 2.1
    0 -2 -22 6.04 2.8
    2 0 -22 3.23 2.5
    0 -2 22 5.88 3.6
    2 0 -22 0.73 3
    -2 0 -22 3.1 2.81
    2 0 22 1.85 1.92
    -2 0 -22 2.54 1.65
    -2 0 22 -0.97 2.12
    2 0 22 0.07 1.33
    -2 0 -22 1.37 1.96
    -2 0 -22 0.46 1.21
    2 0 22 3.51 2.31
    0 2 22 1.7 1.31
    0 -2 -22 1.41 1.72
    2 0 22 0.64 1.46
    2 0 22 1.21 1.74
    -2 0 -22 1.47 1.72
    2 0 -22 2.1 1.83
    0 2 -22 -0.53 2.47
    0 -2 22 -2.37 2.35
    -2 0 -23 11.23 3.19
    -2 0 23 7.8 3.55
    -2 0 -23 8.5 3.32
    0 -2 -23 10.43 3.33
    -2 0 23 8.22 2.33
    0 -2 -23 9.65 4.18
    -2 0 23 6.22 3.36
    -2 0 23 4.28 2.52
    -2 0 -23 6.18 2.77
    2 0 23 9.96 4.18
    0 2 -23 6.6 3.35
    0 -2 23 3.49 2.85
    2 0 -23 8.37 4.09
    -2 0 -23 9.88 3.39
    0 -2 23 4.43 2.34
    2 0 23 11.16 3.66
    0 2 23 7.75 3.83
    2 0 -23 17.54 5.28
    -2 0 23 13 4.87
    2 0 23 6.1 3.04
    0 -2 -23 8.66 2.95
    0 -2 23 3.66 3.1
    2 0 23 9.02 3.79
    0 2 23 5.42 2.48
    0 2 23 4.08 1.94
    0 -2 23 11.36 4.26
    0 2 23 11.38 4.24
    2 0 -23 8.25 3.79
    0 2 -23 6.51 3.61
    2 0 -23 12.02 4.36
    2 0 23 6.32 3.2
    0 -2 -23 14.71 5.18
    -2 0 23 15.51 5.4
    0 2 23 16.71 4.91
    0 2 23 5.79 3.2
    0 -2 23 4.75 2.91
    2 0 23 10.25 3.39
    2 0 23 9.54 4.36
    0 -2 -23 9.55 4.58
    2 0 -23 9.05 4.87
    0 -2 23 12.66 4.22
    0 -2 23 7.92 2.9
    -2 0 -23 7.71 3.12
    2 0 23 8.82 3.52
    0 2 -23 8.86 3.41
    2 0 -23 7.68 3.38
    0 -2 -23 7.48 3.02
    0 -2 -23 6.23 2.71
    0 -2 23 11.08 4.22
    -2 0 23 10.19 4.02
    -2 0 -23 10.23 2.94
    0 2 -23 10.1 4.02
    0 2 -23 3.62 2.74
    -2 0 23 13.26 4.67
    0 2 23 6.9 2.52
    0 2 24 239.15 16.33
    0 2 24 250.67 20.78
    0 2 -24 243.73 20.26
    0 -2 -24 252.67 16.45
    -2 0 24 265.06 21.31
    0 2 24 233.94 20.69
    2 0 24 254.85 20.42
    -2 0 24 237.49 19.22
    0 -2 24 257.55 20.92
    0 -2 24 230.7 21.2
    -2 0 24 263.59 20.6
    0 -2 24 238.18 20.42
    0 2 24 228.28 18.64
    2 0 24 248.13 20.08
    0 2 24 259.44 19.02
    2 0 24 236.8 17.12
    -2 0 -24 233.82 17.18
    2 0 -24 202.32 21.39
    0 -2 -24 199.62 20.2
    0 2 -24 255.71 20.74
    -2 0 -24 240.42 17.45
    0 -2 -24 230.55 15.96
    0 -2 24 220.95 19.69
    0 2 -24 211.74 19.29
    0 -2 -24 187.38 20.72
    2 0 -24 216.72 19.26
    0 -2 -24 259.35 16.7
    -2 0 24 223.72 19.35
    0 -2 -24 257.44 16.62
    0 2 24 243.43 16.32
    -2 0 24 233.03 19.83
    -2 0 24 245.24 21.39
    2 0 24 240.73 17.73
    2 0 24 234.22 20.25
    2 0 -24 246 20.16
    -2 0 24 255.68 21.9
    -2 0 -24 237.86 17.44
    0 -2 24 231.48 19.96
    2 0 -24 236.7 21.44
    -2 0 -24 235.71 17.53
    0 2 24 249.29 20.37
    0 -2 24 251.55 18.64
    2 0 24 216.79 18.34
    -2 0 24 236.16 19.87
    0 -2 24 242.95 17.25
    0 2 -24 255.18 20.71
    2 0 24 285.34 20.82
    2 0 24 260.08 18.47
    0 -2 24 221.94 19.53
    2 0 -24 216.73 18.93
    0 -2 25 26.38 6.61
    2 0 25 25.48 6.65
    2 0 25 20.82 5.15
    0 2 -25 28.14 6.59
    -2 0 25 22.18 5.8
    0 -2 25 30.3 6.14
    0 2 25 20.82 5.22
    0 2 -25 23.73 6.31
    -2 0 25 32.69 7.3
    0 -2 -25 27.15 5.05
    -2 0 25 21.72 6.04
    0 -2 25 26.4 6.51
    -2 0 -25 20.87 5.32
    2 0 -25 34.02 7.8
    -2 0 -25 22.13 5.15
    2 0 25 22.44 5.33
    2 0 25 17.43 5.25
    2 0 -25 29.09 6.61
    -2 0 25 33.02 7.89
    -2 0 25 20.34 5.53
    0 -2 -25 17.94 6.31
    2 0 -25 23.54 6.31
    0 2 25 26.54 4.94
    -2 0 25 20.75 6.21
    0 2 -25 19.8 5.52
    0 2 -25 27.35 6.7
    -2 0 -25 22.32 5.15
    0 2 25 18.37 6.24
    2 0 -25 28.87 6.66
    0 -2 25 27.44 6.42
    0 2 25 23.19 4.76
    2 0 -25 35.05 8.91
    2 0 25 17.33 4.46
    0 -2 -25 24.51 4.88
    0 2 25 28.75 6.98
    -2 0 25 25.18 6.08
    0 2 25 24.01 6.7
    -2 0 25 17.05 5.3
    2 0 25 27.5 6.47
    0 -2 25 17.59 5.31
    2 0 25 22.55 5.88
    0 -2 25 21.04 6.16
    2 0 25 21.15 5.88
    -2 0 -25 28.75 6
    0 -2 -25 25.38 4.88
    0 -2 25 18.02 4.77
    0 2 25 34.21 7.03
    0 -2 -25 16.85 6.19
    0 -2 -25 17.71 4.19
    0 -2 25 20.99 5.97
    0 2 26 0.13 1.67
    0 2 -26 -2.47 3.09
    0 2 -26 9.82 4.93
    -2 0 -26 -2.88 2.85
    2 0 -26 1.67 2.27
    0 2 26 3.3 2.93
    0 -2 26 1.46 2.33
    0 2 26 1.16 2.14
    2 0 -26 3.01 3.11
    -2 0 26 0.22 2.32
    2 0 -26 2.25 4.04
    0 -2 26 2.09 2.02
    2 0 26 4.33 3.23
    0 -2 -26 0.47 3.15
    0 -2 26 -1.82 2.81
    -2 0 26 1.68 2.25
    2 0 26 -0.98 2.24
    -2 0 26 -0.51 2.39
    0 2 -26 3.1 3.37
    2 0 -26 0.16 3.3
    0 2 26 5.18 2.84
    0 -2 26 1.99 2.25
    2 0 26 -0.65 2.02
    -2 0 -26 1.1 1.78
    -2 0 26 -1.37 3.58
    2 0 26 -0.96 2.43
    2 0 26 1 1.99
    0 -2 -26 -0.38 2.87
    -2 0 -26 -2.11 3.24
    2 0 -26 0.44 2.34
    0 -2 26 -1.8 2.91
    0 -2 26 6.45 3.91
    -2 0 26 -0.15 3.12
    0 -2 26 1.18 2.03
    0 2 26 1.82 1.95
    -2 0 -26 1 1.92
    0 -2 26 1.14 2.57
    2 0 26 1.25 1.59
    -2 0 26 1.83 1.94
    -2 0 26 2.2 2.52
    2 0 26 4.68 2.1
    0 2 26 1.82 1.55
    0 2 26 0.75 2.38
    -2 0 26 -1.48 1.95
    0 2 -26 0.44 2.82
    0 2 -26 4.68 3.72
    2 0 26 -0.44 1.96
    -2 0 -27 2.81 2.58
    2 0 -27 4.65 3.87
    2 0 -27 3.84 3.64
    0 2 -27 8.26 4.47
    2 0 -27 8.45 5.62
    -2 0 -27 9.47 3.85
    0 -2 27 8.35 5.4
    2 0 27 7.28 3.43
    2 0 -27 7.22 4.98
    0 2 -27 3.32 3.41
    0 -2 27 4.26 2.77
    2 0 27 11.56 4.92
    0 -2 27 0.66 1.98
    -2 0 -27 -2.74 2.72
    -2 0 -27 2.33 2
    2 0 27 7.39 4.45
    0 2 -27 7.04 3.73
    0 2 27 4.61 3.41
    -2 0 27 3.03 2.83
    2 0 27 5.06 3.24
    0 2 -27 7.74 4.18
    0 -2 27 13.36 5.93
    2 0 -27 6.62 3.75
    -2 0 27 7.87 4.34
    -2 0 27 7.92 4.23
    0 -2 27 1.78 3.24
    0 -2 -27 5.13 4.04
    0 2 27 5.18 3.71
    2 0 27 5.54 3.53
    0 -2 -27 4.24 4.28
    2 0 27 1.26 1.93
    0 -2 27 6.97 3.66
    -2 0 27 7.5 4.38
    0 2 27 2.28 2.13
    2 0 27 5.49 3.93
    -2 0 27 1.43 1.98
    2 0 -28 236.75 23.43
    2 0 28 241.22 19.38
    0 2 -28 254.27 22.34
    -2 0 -28 270.31 20.04
    2 0 28 276.29 20.69
    2 0 28 264.6 23.92
    0 2 -28 283.07 23.56
    2 0 -28 292.76 23.03
    2 0 28 250.48 19.52
    0 -2 28 269.15 23.04
    -2 0 28 221.82 20.37
    2 0 -28 269.3 22.25
    2 0 -28 238.6 21
    -2 0 28 254.86 21.87
    0 -2 -28 228.98 23.41
    0 -2 28 255.61 20.48
    -2 0 -28 279.73 20.26
    0 -2 28 265.42 23.14
    -2 0 28 264.44 22.37
    0 2 28 249.25 21.42
    -2 0 -28 276.09 20.12
    0 2 28 256.98 20.79
    0 2 -28 237.9 21.79
    -2 0 -28 258.35 19.65
    0 2 -28 282.42 23.43
    -2 0 28 238.69 21.45
    -2 0 29 -1.41 2.7
    0 -2 29 -1 2.89
    -2 0 29 1.1 2.54
    2 0 29 0.08 2.39
    0 2 -29 -0.06 2.88
    2 0 -29 8.35 4.43
    2 0 -29 -4.64 4.12
    -2 0 29 1.54 2.77
    0 2 -29 5.27 3.97
    0 2 -29 2.04 3.19
    0 -2 29 -1.15 3.64
    2 0 -29 0.23 2.39
    2 0 -29 -1.23 3
    0 -2 29 -0.69 2.74
    0 2 -29 -0.13 3.29
    0 2 29 1.54 2.81
    2 0 -29 1.27 2.44
    0 2 -30 3.2 3.24
    -2 0 30 1.48 3.31
    0 2 30 5.66 4.02
    -2 0 30 3.69 3.05
    -1 -2 30 7.9 4.63
    2 -1 30 -4.41 3.39
    -2 1 30 0.16 3.48
    2 -1 30 3.85 3.71
    2 1 -29 110.34 14.4
    -1 2 -29 117.88 14.63
    2 -1 29 117.41 14.17
    -1 -2 29 114.93 15.15
    2 1 -29 105.42 14.07
    -1 -2 29 130.8 16.12
    -1 2 -29 126.25 14.84
    2 -1 29 123.88 14.1
    -1 2 -29 124.55 14.73
    -1 -2 29 111.81 13.71
    1 2 29 129.91 14.61
    -2 1 29 112.04 13.69
    1 2 29 124.49 14.44
    2 1 -29 97.77 14.33
    -1 2 -29 126.18 14.8
    2 1 -29 104.2 14.15
    2 1 -29 118.26 15.01
    -1 2 -28 6.79 4.26
    -1 -2 28 0.89 3.46
    -1 -2 28 4.58 3.26
    2 -1 28 2.39 2.19
    -2 1 28 4.86 3.2
    -2 1 28 0.32 2.27
    1 2 28 5.92 3.51
    -1 2 -28 3.1 2.58
    -1 -2 28 5.27 2.92
    2 1 -28 6.8 4.86
    -1 2 -28 4.39 2.84
    2 -1 28 5.04 2.69
    2 1 -28 4.68 4.43
    -2 1 28 2.38 2.9
    -2 -1 -28 9.38 4.9
    2 -1 28 -0.13 1.93
    -1 2 -28 2.08 2.93
    2 1 -28 9.52 4.81
    2 1 -28 11.67 5.64
    1 2 28 3.04 2.95
    1 2 28 15.9 5.78
    2 -1 28 6.76 3.07
    2 1 -27 117.75 14.48
    2 -1 27 120.9 14.48
    -1 -2 27 105.14 14.18
    -1 -2 27 113.3 13.14
    1 2 27 107.3 12.72
    2 -1 27 100.02 12.35
    2 -1 27 113.11 13.9
    -1 -2 27 106.15 14.15
    -1 -2 27 129.49 15.28
    -1 2 -27 129.39 14.62
    2 -1 27 120.02 14.6
    2 -1 27 113.52 14.96
    -1 2 -27 115.63 13.92
    -2 1 27 112.15 13.1
    -1 2 -27 112.58 13.79
    2 1 -27 107.22 13.94
    2 1 -27 102.13 13.9
    1 2 27 109.89 12.91
    -2 1 27 113.36 14.05
    1 -2 -27 115.88 16.46
    -2 1 27 110.84 13.11
    -1 -2 27 111.58 14.49
    -2 1 27 109.46 12.87
    1 -2 -27 116.43 15.98
    1 2 27 123.03 15.16
    2 1 -27 99.56 13.44
    2 -1 27 121.43 13.53
    -2 -1 -27 87.5 13.29
    -1 2 -27 118.59 14
    -2 1 27 102.31 12.52
    2 -1 27 115.03 11.73
    -1 2 -26 -2.44 4.03
    -1 -2 26 -0.21 2.1
    -2 1 26 3.02 1.96
    -1 -2 26 5.57 3.4
    2 1 -26 1.63 2.2
    -2 1 26 2.8 2.72
    2 1 -26 10.21 4.87
    2 -1 26 4.37 3.21
    -1 -2 26 1.74 2.64
    2 1 -26 -0.2 2.63
    -1 -2 26 1.02 2.11
    2 -1 26 -0.21 2.27
    1 2 26 6.63 3.62
    1 2 26 6.48 3.46
    2 -1 26 8.74 4.28
    -1 -2 26 5.36 4.15
    2 1 -26 -3.31 3.7
    1 2 26 3.88 2.63
    -2 -1 -26 5.39 3.1
    -1 -2 26 2.18 2.62
    -2 1 26 -0.36 2.89
    1 -2 -26 4.31 2.05
    -2 1 26 5.4 3.51
    -2 1 26 4.31 3.52
    1 -2 -26 6.03 4.01
    2 1 -26 0.3 2.36
    -2 -1 -26 3.82 2.19
    -2 1 26 6.08 3.61
    -1 -2 26 5.45 2.83
    1 2 26 1.25 1.86
    -1 2 -26 1.88 2.13
    -1 2 -26 -1.22 3.3
    -2 -1 -26 1.46 1.81
    -2 1 26 7.99 3.77
    2 -1 26 1.12 2.38
    -1 2 -26 8.27 4.4
    -1 -2 26 7.11 3.66
    2 -1 26 1.58 2.28
    1 2 26 -1.66 2.06
    2 -1 26 5.83 3.12
    2 -1 26 3 2.49
    -2 -1 -26 6.72 3.35
    -2 1 26 -0.21 2.7
    2 -1 25 102.95 12.68
    -2 1 25 89.14 11.22
    -1 -2 25 98.15 12.71
    1 2 25 91.42 12.32
    -2 1 25 84.8 10.97
    1 2 25 87.05 10.9
    1 -2 -25 93.56 10.15
    2 -1 25 76.14 9.94
    -2 1 25 86.41 12.75
    -1 -2 25 83.22 11.7
    -2 1 25 90.52 11.28
    -2 1 25 75.81 11.48
    -1 2 -25 109.09 12.7
    1 -2 -25 63.9 11.82
    2 -1 25 117.42 13.62
    1 -2 -25 84.92 9.7
    -2 1 25 113.61 13.76
    -2 -1 -25 83.54 9.35
    2 -1 25 81.76 10.53
    -1 -2 25 99.27 10.2
    1 -2 -25 86.17 13.32
    2 1 -25 101.53 13.05
    -1 2 -25 104.59 12.42
    -2 1 25 78.6 10.32
    1 -2 -25 79.01 9.37
    -2 -1 -25 96.25 9.92
    1 2 25 99.25 9.39
    -1 2 -25 88.03 11.69
    -1 2 -25 90.75 11.59
    -1 -2 25 78.46 11.66
    1 2 25 80.9 11.29
    -2 -1 -25 106.26 10.26
    2 1 -25 82.69 13.49
    -2 1 25 66.48 10.49
    1 2 25 83.56 11.94
    2 1 -25 89.39 12.22
    -1 -2 25 83.23 11.98
    1 2 25 76.58 10.94
    -2 -1 -25 95.63 9.81
    -1 -2 25 78.17 11.67
    2 -1 25 102.37 11.85
    1 2 25 83.15 8.6
    2 1 -25 85.26 12.16
    1 -2 -25 80.88 9.46
    -1 -2 25 85.16 12.63
    2 -1 25 88.9 12.47
    2 1 -25 106.14 13.47
    1 2 25 94.18 11.31
    2 -1 25 82.3 9.37
    2 -1 25 88.93 11.7
    -2 -1 -25 99.89 12.6
    -2 1 24 42.37 8.32
    -1 2 -24 38.3 7.33
    -1 2 -24 44.48 7.99
    1 2 24 47.41 7.54
    2 -1 24 42.52 8.52
    2 1 -24 43.67 9.45
    -2 1 24 38.69 7.57
    2 -1 24 42.42 7.67
    -2 1 24 40.12 7.27
    2 1 -24 41.71 8.16
    2 -1 24 47.6 8.2
    1 2 24 42.64 5.99
    1 2 24 35.84 7.23
    -2 -1 -24 52.15 6.9
    2 -1 24 35.96 7.14
    -1 -2 24 37.28 7.59
    -1 2 -24 59.26 9.06
    2 -1 24 31.83 7.01
    2 1 -24 40.53 8.07
    -2 -1 -24 48.85 6.73
    -2 -1 -24 39.91 7.78
    2 1 -24 44.16 8.68
    -1 -2 24 60.31 10.38
    1 2 24 42.71 8.12
    -1 -2 24 49.11 9.03
    -1 -2 24 51.73 9.12
    1 2 24 45.33 6.01
    2 -1 24 37.13 7.46
    1 -2 -24 39.29 6.61
    1 -2 -24 47.81 10.05
    -2 -1 -24 46.91 6.54
    -2 1 24 40.42 7.24
    -1 2 -24 35.72 7.23
    -1 -2 24 47.66 8.77
    2 -1 24 31.52 6.16
    -2 1 24 42.18 8.44
    -2 1 24 39.6 7.33
    2 -1 24 47.29 6.89
    1 2 24 49.19 7.8
    1 2 24 44.13 8.3
    1 -2 -24 32.21 5.78
    1 2 24 52.57 8.9
    -1 -2 24 41.46 6.6
    1 -2 -24 32.99 6.17
    -2 1 24 43.14 7.3
    -2 -1 -24 46.09 6.7
    1 -2 -24 33.38 6.01
    1 -2 -24 51.73 9.67
    2 1 -24 56.29 9.71
    -1 -2 24 54.73 9.4
    -2 1 24 46.45 9
    1 2 23 179.67 14.93
    -1 2 -23 243.95 19.25
    1 2 23 267.75 20.32
    1 -2 -23 212.11 15.92
    -2 -1 -23 214.33 17.21
    -2 -1 -23 238.81 15.83
    1 2 23 220.77 17.54
    -1 -2 23 229.63 20.62
    1 2 23 242.15 15.26
    2 1 -23 235.97 20.21
    -1 2 -23 199.17 16.87
    -2 1 23 242.66 20.83
    2 -1 23 242.02 19.2
    1 -2 -23 194.17 19.64
    -2 -1 -23 200.09 17.98
    -1 -2 23 260.23 20.99
    1 2 23 183.07 15.03
    -2 -1 -23 212.63 15.28
    -1 -2 23 247.16 19.9
    1 2 23 235.53 17.83
    -2 1 23 215.92 17.81
    1 2 23 214.76 18.51
    -2 -1 -23 234.58 15.89
    -2 1 23 222.29 18.85
    -2 1 23 268.97 20.96
    1 -2 -23 216.18 21.23
    2 -1 23 246.88 18.61
    -1 -2 23 241.42 16.93
    -2 1 23 245.22 20.5
    -2 1 23 249.34 18.98
    -2 -1 -23 211.89 17.14
    2 -1 23 234.57 15.99
    2 1 -23 206.65 18.92
    -1 2 -23 225.58 18.72
    -2 -1 -23 204.22 16.7
    -2 1 23 243.62 18.09
    2 1 -23 224.26 21.98
    -2 1 23 216.17 17.75
    -1 -2 23 229.56 19.96
    2 -1 23 249.03 19.35
    2 -1 23 207.78 18.95
    2 1 -23 248.43 20.45
    2 -1 23 215.75 17.36
    1 2 23 236.53 19.69
    1 2 23 238.37 19.34
    -2 -1 -23 213.1 17.15
    2 -1 23 191.71 16.18
    2 -1 23 214.8 18.4
    -2 -1 -23 221.86 16.07
    1 -2 -23 217.77 16.13
    1 2 23 218.12 14.55
    -1 -2 23 258.79 20.54
    -2 -1 -23 238.55 15.85
    1 -2 -23 215.54 16.07
    -2 -1 -23 235.46 15.8
    -1 2 -23 252.43 19.43
    -1 2 -23 251.37 19.35
    -1 -2 23 214.3 19.47
    2 1 -23 215.72 17.04
    2 1 -23 242.89 20.55
    2 1 -22 3.96 2.92
    -2 -1 -22 -1.06 1.79
    1 2 22 0.25 1.55
    1 2 22 2.21 1.39
    -2 -1 -22 0.91 1.58
    1 -2 -22 1.7 2.24
    -2 -1 -22 3.25 1.63
    1 -2 -22 3.17 2.69
    -1 -2 22 4.98 3.54
    -1 2 -22 6.21 3.37
    1 2 22 -0.11 2.28
    -1 2 -22 4.59 2.36
    1 -2 -22 2.67 2.8
    -2 -1 -22 4.94 3.18
    1 2 22 4.12 3.21
    1 -2 -22 0.93 1.43
    -1 2 -22 6.38 3.66
    -2 -1 -22 1.71 2.41
    1 -2 -22 -0.09 1.63
    -2 1 22 4.7 3.41
    2 1 -22 3.03 2.39
    2 -1 22 3.53 2.71
    -2 -1 -22 3.34 2.59
    -2 1 22 2.88 2.85
    2 -1 22 4.58 2.85
    -2 1 22 2.81 2.13
    2 1 -22 2.05 2.23
    -1 -2 22 3.67 2.84
    -2 -1 -22 1.3 1.52
    -1 2 -22 2.91 1.52
    1 -2 -22 3.42 2.32
    1 2 22 3.2 2.88
    -2 -1 -22 1.51 1.63
    -2 1 22 3.19 2.92
    2 1 -22 1.89 1.87
    1 -2 -22 1.33 1.5
    2 -1 22 3.57 3.74
    -1 -2 22 3.37 3.22
    -2 1 22 2.81 2.4
    2 -1 22 -0.63 1.01
    -2 -1 -22 -0.61 2.27
    1 2 22 3.59 2.53
    2 -1 22 3.06 2.38
    -2 -1 -22 -0.07 1.82
    1 -2 -22 3 2.1
    1 2 22 2.62 1.04
    1 -2 -22 2.38 1.77
    1 2 22 2.17 2.62
    2 -1 22 2.15 2.06
    -2 1 22 5.02 2.92
    -2 1 22 6.36 3.11
    2 -1 22 2.89 2.92
    1 2 22 1.64 1.87
    2 -1 22 4.07 2.12
    2 1 -22 1.67 2.54
    -1 2 -22 2.93 2.73
    -2 1 22 5.35 3.56
    1 -2 -22 10.8 5.37
    2 1 -22 4.38 3.46
    -1 -2 22 1.74 2.04
    2 -1 22 3.19 2.37
    -1 -2 22 1.14 2.24
    1 -2 -22 2.81 2.41
    -1 2 -22 0.42 2.25
    -2 1 22 0.34 2.06
    1 -2 -22 5.11 2.46
    1 2 22 3.37 3.07
    -1 -2 22 5.41 3.36
    -1 -2 22 4.28 2.54
    -1 -2 22 2.81 2.89
    1 2 22 2.46 1.94
    -2 -1 -22 4.3 2.37
    1 -2 -22 0.25 1.98
    -2 -1 -22 2.03 1.32
    2 1 -22 0.12 3.04
    1 -2 -21 184.27 18.46
    2 -1 21 195.63 15.69
    -1 2 -21 205.85 16.93
    -2 -1 -21 233.14 14.78
    2 -1 21 198.9 16.71
    1 -2 -21 221.78 16.12
    -1 -2 21 206.75 18.2
    2 -1 21 193.11 17.12
    -2 -1 -21 186.11 16.2
    1 -2 -21 189.58 14.98
    1 -2 -21 200.58 15.36
    1 -2 -21 195.13 18.48
    2 1 -21 175.59 18.46
    2 1 -21 219.18 18.68
    -2 -1 -21 215.04 14.95
    2 -1 21 220.28 14.44
    1 2 21 207.96 15.81
    1 2 21 210.61 17.22
    -1 -2 21 222.9 18
    -1 -2 21 193.5 17.59
    -1 2 -21 203.74 16.85
    -2 1 21 211.64 17.34
    -1 -2 21 224.32 15.66
    2 1 -21 210.34 15.05
    1 2 21 211.94 15.72
    1 2 21 170.97 15.94
    1 -2 -21 187.56 14.61
    1 -2 -21 185.34 14.25
    1 -2 -21 230.31 17.84
    -1 -2 21 194.32 17.02
    -2 1 21 194.78 16.19
    2 -1 21 199.35 15.88
    -2 1 21 186.87 17.34
    -2 -1 -21 209.19 14.06
    -2 -1 -21 174.75 14.63
    -1 -2 21 209.4 18.09
    1 2 21 169.77 16.05
    -2 -1 -21 177.48 14.92
    -2 1 21 215.84 15.79
    -2 -1 -21 184.58 15.14
    2 -1 21 195.29 15.37
    -1 -2 21 221.18 18.43
    -1 -2 21 217.1 18.67
    1 2 21 207.37 17.08
    1 -2 -21 195.95 15.82
    2 1 -21 195.76 15
    -2 -1 -21 219.63 14.34
    2 1 -21 208.3 17.72
    -2 -1 -21 211.43 14.09
    1 -2 -21 209.18 14.99
    2 -1 21 193.37 16.27
    2 1 -21 216.84 18.52
    -2 -1 -21 214.41 14.14
    -1 2 -21 227.22 17.53
    1 2 21 186.55 12.88
    1 -2 -21 192.27 14.55
    -1 2 -21 220.24 11.9
    -2 1 21 171.55 14.62
    2 -1 21 210.59 16.88
    -1 2 -21 208.9 17.05
    1 -2 -21 208.67 15.37
    -2 1 21 179.25 15.64
    -2 -1 -21 170.07 12.44
    1 2 21 209.49 10.63
    1 -2 -21 180.91 14.55
    1 2 21 206.78 13.47
    -2 1 21 205.88 18.11
    -2 -1 -21 169.78 14.51
    -2 1 21 227.57 18.03
    2 1 -21 222.43 18.92
    1 -2 -21 186.99 14.56
    -2 1 21 187.6 16.03
    -1 2 -21 181.21 15.27
    1 -2 -21 204.93 14.91
    2 1 -20 51.43 8.32
    -1 2 -20 57.42 8.09
    -1 -2 20 47.41 7.84
    1 -2 -20 46.93 6.79
    2 1 -20 53.66 8.54
    -2 1 20 45.85 6.86
    -2 -1 -20 51.29 6.18
    -2 -1 -20 49.56 7.15
    2 -1 20 51.33 7.29
    1 2 20 55.7 8.08
    1 2 20 47.29 5.54
    1 -2 -20 52.29 6.91
    2 -1 20 56.98 7.84
    -2 -1 -20 47.87 5.97
    1 -2 -20 52.53 7.28
    -2 -1 -20 51.92 6.26
    1 2 20 45.34 4.1
    1 -2 -20 49.08 6.89
    -2 1 20 53.46 7.28
    1 -2 -20 46.03 6.49
    1 -2 -20 59.9 7.19
    1 2 20 57.66 8.27
    -2 -1 -20 60.45 6.65
    1 2 20 48.44 7.45
    -2 -1 -20 54.26 6.83
    2 1 -20 48.72 8.15
    2 -1 20 46.67 7.36
    -2 -1 -20 33.63 5.99
    2 1 -20 52.44 8.62
    -2 1 20 54.68 8.56
    -1 -2 20 46.38 8.22
    1 -2 -20 48.11 6.56
    2 -1 20 60.77 8.34
    2 1 -20 53.82 6.93
    2 -1 20 42.68 5.78
    1 -2 -20 48.78 7.05
    1 -2 -20 42.27 6.87
    -1 -2 20 60.92 9.2
    1 2 20 44.18 7.63
    -1 2 -20 42.63 6.71
    -2 1 20 55.79 7.92
    -1 -2 20 49.74 7.54
    1 -2 -20 52.59 9.41
    -2 1 20 41.09 7.23
    2 1 -20 51.02 6.96
    -1 2 -20 51.03 6.65
    1 2 20 48.79 7.71
    -1 2 -20 42.28 7.06
    -1 2 -20 45.67 4.66
    2 -1 20 49.68 8.11
    -2 -1 -20 44.27 5.54
    -2 1 20 54.08 8.67
    -1 -2 20 53.26 7.01
    -1 -2 20 61.38 8.98
    1 2 20 53.63 7.38
    -2 1 20 47.05 7.31
    2 1 -20 36.34 8.02
    2 1 -20 57.37 8.75
    1 -2 -20 53.77 9.03
    -1 -2 20 48.07 8.16
    -2 -1 -20 40.38 6.92
    -2 -1 -20 45.65 6.8
    1 2 20 37.05 5.02
    2 1 -20 53 3.92
    1 -2 -20 44.2 6.5
    -2 -1 -20 59.67 6.67
    1 -2 -20 56.16 7
    -1 2 -20 47.85 7.44
    1 -2 -20 45.36 6.66
    -1 -2 20 61.35 8.87
    -2 1 20 42.46 7.1
    2 -1 20 51.71 7.56
    -2 1 20 52.6 8.08
    2 -1 20 38.09 6.3
    1 -2 -20 57.11 8.36
    -1 -2 20 39.37 7.59
    -1 2 -20 47.42 7.71
    -2 1 19 480.34 25.05
    1 -2 -19 458.04 26.52
    1 -2 -19 486.21 30.1
    -1 -2 19 465.17 28.22
    2 -1 19 453.4 25.87
    2 1 -19 466.08 28.09
    -1 -2 19 439.48 27.38
    -1 -2 19 428.12 26.75
    -1 -2 19 463.36 27.89
    1 -2 -19 409.43 23.23
    2 -1 19 418.55 24.13
    1 2 19 472.01 24.89
    -2 1 19 450.85 17.75
    2 1 -19 438 29.29
    1 -2 -19 443.27 25.78
    2 -1 19 398.54 25.25
    1 2 19 416.36 25.62
    -2 -1 -19 474.25 22.74
    -2 -1 -19 415.26 24.08
    1 -2 -19 444.64 24.26
    1 -2 -19 393.7 23.19
    -2 1 19 466.4 26.05
    1 -2 -19 503.62 27.58
    2 1 -19 454.76 24.17
    -1 2 -19 452.16 26.11
    1 -2 -19 432.4 23.76
    -2 -1 -19 503.25 23.05
    -1 2 -19 481.1 19.87
    1 -2 -19 464.26 27.92
    1 -2 -19 424.9 23.87
    2 -1 19 400.51 25.43
    -2 -1 -19 405.52 23.81
    2 1 -19 409.13 27.24
    2 1 -19 440.6 28.26
    2 1 -19 425.94 27.74
    -1 2 -19 456.65 26.23
    1 -2 -19 421.79 23.43
    -2 1 19 465.63 28.12
    -1 2 -19 418.24 26.53
    2 -1 19 498.61 26.05
    2 1 -19 410.07 26.99
    -2 -1 -19 405.86 24.93
    1 -2 -19 469.91 23.84
    2 1 -19 459.86 28.93
    1 2 19 452.03 26.12
    -2 1 19 417.41 25.15
    1 -2 -19 403.56 23.98
    -1 2 -19 475.02 26.59
    -1 -2 19 411.3 25.29
    1 -2 -19 412.24 23.9
    -2 -1 -19 439.04 22.18
    -2 -1 -19 392.23 21.04
    -2 1 19 450.4 26.39
    -2 1 19 437.06 27.11
    -2 -1 -19 394.51 23.56
    -1 2 -19 429.51 22.89
    2 1 -19 445.29 28.44
    -2 -1 -19 389.27 23.47
    1 -2 -19 460.94 24.29
    2 -1 19 459.44 25.64
    -1 2 -19 407.44 25.24
    2 -1 19 465.4 25.26
    1 -2 -19 430.47 28.19
    2 -1 19 373.72 24.84
    -2 1 19 464.4 24.7
    1 -2 -19 466.46 23.86
    -1 -2 19 464.56 28.02
    -2 -1 -19 472.57 21.44
    1 2 19 458.85 24.86
    -2 -1 -19 459.86 23.46
    -2 -1 -19 495.42 22.91
    2 -1 19 436.54 26.51
    2 -1 19 130.82 17.25
    1 2 19 436.56 25.85
    -1 -2 19 449.31 24.28
    2 -1 19 475.6 26.3
    1 2 19 439.37 18.39
    -1 -2 19 485.9 27.52
    1 2 19 458.3 21.54
    1 2 19 401.42 25.72
    2 1 -19 494.84 28.94
    -1 2 -19 397.58 24.2
    2 1 -19 457.77 18.44
    2 1 -19 443.07 26.67
    -2 -1 -19 479.61 22.69
    -2 1 19 422.98 25.26
    2 1 -19 394.5 22.88
    1 2 19 465.78 21.51
    2 1 -19 427.19 26.73
    1 -2 -19 435.91 23.35
    -2 -1 -18 2.42 1.93
    2 -1 18 1.96 1.99
    -1 -2 18 7.63 3.59
    1 -2 -18 11.58 4.75
    -2 -1 -18 5.13 2.15
    1 -2 -18 6.99 3.14
    -2 -1 -18 6.75 3.05
    2 -1 18 4.59 2.67
    -2 1 18 6.76 3.02
    1 2 18 5.78 2.3
    -2 1 18 3.3 1.08
    1 2 18 3.73 1.7
    1 -2 -18 5.26 2.44
    2 -1 18 0.39 1.75
    1 -2 -18 4.93 3.67
    1 -2 -18 3.87 2.4
    -1 2 -18 5.63 1.69
    1 -2 -18 3.44 2.26
    2 1 -18 7.24 4.17
    -1 2 -18 2.22 2.27
    1 -2 -18 2.26 2.78
    1 2 18 7.53 2.29
    1 2 18 5.13 2.95
    1 -2 -18 7.46 2.98
    1 -2 -18 4.54 2.44
    -1 -2 18 2.91 2.37
    1 -2 -18 4.53 2.21
    1 2 18 5.08 2.74
    -1 2 -18 5.51 2.45
    -2 -1 -18 2.05 1.11
    1 -2 -18 5.66 2.4
    -2 1 18 3.79 2.66
    -2 1 18 3.97 3.87
    2 -1 18 2.96 1.88
    2 -1 18 5.29 3.04
    1 2 18 10.15 3.49
    2 1 -18 2.54 2.95
    2 1 -18 2.38 2.5
    -2 1 18 2.29 2.1
    -1 -2 18 3.56 2.63
    1 2 18 2.54 2.43
    1 -2 -18 4.32 2.52
    1 -2 -18 2.55 2.05
    -2 1 18 5.79 3.21
    -2 -1 -18 3.37 2.06
    2 1 -18 -0.78 2.01
    -1 2 -18 9.18 3.67
    -2 1 18 6.65 2.56
    -1 2 -18 3.95 2.24
    1 -2 -18 4.57 3.56
    1 2 18 3.69 1.17
    1 -2 -18 3.67 2.51
    2 -1 18 1.7 2.07
    1 2 18 4.64 3.04
    1 2 18 4.47 2.11
    -2 -1 -18 7.79 2.64
    2 1 -18 6.12 3.43
    -2 -1 -18 7.32 2.39
    2 1 -18 1.63 2.24
    -1 -2 18 3.5 2.4
    -1 2 -18 13.27 4.37
    -1 2 -18 11.81 4.06
    2 1 -18 5.42 3.49
    -2 -1 -18 1.83 1.96
    -1 -2 18 3.47 3.49
    -2 1 18 3.35 2.72
    2 -1 18 0.43 1.98
    -2 1 18 4.18 2.42
    -1 -2 18 4.89 3.04
    -2 -1 -18 4.97 2.5
    2 1 -18 2.84 2.01
    2 1 -18 7.82 3.76
    -1 -2 18 1.95 2.04
    -1 -2 18 6.97 3.34
    1 2 18 4.37 2.31
    2 -1 18 3.42 2.35
    2 -1 18 8.06 3.29
    -1 -2 18 2.78 2.5
    1 -2 -18 2.85 1.82
    -1 2 -18 10.12 3.97
    -1 2 -18 11.36 3.9
    -1 2 -18 6.07 3.27
    1 -2 -18 2.83 1.77
    2 -1 18 5.5 2.89
    2 1 -18 4.07 1.21
    2 1 -18 2.5 2.83
    -2 -1 -18 4.59 2.76
    -2 -1 -18 2.13 1.82
    -1 -2 18 7.19 3.65
    -2 -1 -18 4.66 2.48
    2 1 -18 5.2 3.08
    1 -2 -18 5.23 2.54
    2 1 -18 5.01 2.48
    -1 2 -18 4.44 2.24
    2 -1 18 2.77 1.95
    -2 -1 -18 5.37 1.93
    1 -2 -17 474.38 25.87
    -2 1 17 535.03 27.97
    -2 1 17 601.49 29.4
    2 1 -17 509.4 30.01
    -1 2 -17 495.77 28.13
    -1 2 -17 532.28 28.19
    -1 -2 17 505.68 28.73
    -1 2 -17 556.13 28.66
    -2 -1 -17 583.58 25
    -1 -2 17 541.97 29.14
    -1 -2 17 563.56 30.54
    -1 -2 17 541.79 29.69
    1 -2 -17 506.28 25.87
    1 -2 -17 519.32 25.66
    2 -1 17 505.47 26.52
    -1 -2 17 519.02 28.16
    1 2 17 533.62 28.23
    -2 -1 -17 469.13 26.73
    -2 -1 -17 577.9 25
    2 -1 17 454.71 27.2
    -1 2 -17 534.02 28.23
    1 -2 -17 518.28 25.7
    -1 -2 17 525.86 28.51
    2 1 -17 523.62 30.5
    1 -2 -17 543.05 31.99
    1 -2 -17 486.88 27.63
    1 2 17 517.84 20.76
    2 -1 17 521.99 27.31
    2 -1 17 441.48 27.02
    1 2 17 456.81 23.87
    1 2 17 525.64 23.48
    2 -1 17 563.62 27.8
    -2 1 17 511.51 27.64
    2 1 -17 508.28 28.77
    1 -2 -17 518.91 26.23
    1 -2 -17 539.46 26.18
    -2 -1 -17 572.13 24.87
    1 -2 -17 502.2 25.97
    -2 1 17 533.06 26.88
    1 -2 -17 514.26 29.33
    2 1 -17 540.03 27.34
    1 2 17 553.51 28.41
    1 -2 -17 534.17 26.56
    -1 -2 17 461.93 28.92
    1 -2 -17 548.21 31.82
    2 -1 17 526.58 27.71
    2 1 -17 551.98 30.58
    -2 1 17 553.96 26.82
    -1 2 -17 543.18 26.93
    2 -1 17 516.86 27.19
    1 -2 -17 486.66 25.3
    2 1 -17 555.7 30.62
    -2 -1 -17 481 27.14
    -2 -1 -17 438.75 23.27
    -2 -1 -17 560.53 24.96
    -1 2 -17 490.56 29.25
    1 -2 -17 488.98 25.35
    2 1 -17 571.04 27.08
    -1 2 -17 501.54 29.36
    2 -1 17 525.26 27.89
    1 -2 -17 568.61 29.64
    2 -1 17 500.72 28.05
    1 2 17 514.56 26.69
    -1 2 -17 472.59 28.84
    1 -2 -17 506.59 30.1
    1 -2 -17 512.61 25.63
    -2 1 17 532.47 29.46
    -2 1 17 531.63 30.1
    2 -1 17 452.28 27.13
    -2 -1 -17 485.74 25.84
    2 1 -17 520.58 29.74
    1 2 17 518.6 23.51
    -1 2 -17 531.15 25.38
    -1 -2 17 570.72 30.5
    1 2 17 483.9 24.2
    1 -2 -17 544.59 29.83
    -2 -1 -17 512.04 26.49
    -2 1 17 539.34 20.75
    -2 -1 -17 463.76 25.51
    -2 1 17 560 28.98
    2 1 -17 522.11 21.49
    2 1 -17 485.92 29.99
    1 -2 -17 549.08 26.44
    2 1 -17 182.45 22
    2 1 -17 528.56 31.64
    -1 2 -17 455.12 26.28
    -1 2 -17 532.46 28.19
    1 2 17 533.67 27.96
    1 -2 -17 535.11 26.85
    -2 -1 -17 521.27 24.28
    -2 -1 -17 570.02 26.07
    1 2 17 484.51 28.38
    2 1 -17 531.29 30.59
    2 -1 17 525.42 27.26
    -1 -2 17 485.69 29.39
    -1 2 -17 537.53 21.79
    -1 -2 17 514.36 29.54
    2 -1 17 487.91 20.97
    -2 -1 -17 473.01 25.62
    -2 -1 -17 554.32 24.23
    1 2 17 558.33 26.9
    -2 1 17 520.62 29.43
    1 -2 -17 524.8 28.99
    -2 1 17 466.93 26.84
    -1 -2 17 521.44 26.76
    1 -2 -17 536.48 28.23
    2 1 -17 514.91 30.5
    2 1 -16 15.1 3.85
    1 -2 -16 14.11 5.23
    1 -2 -16 9.6 3.05
    1 -2 -16 9.77 2.75
    -2 -1 -16 9.79 2.81
    -1 2 -16 9.33 3.22
    1 -2 -16 10.56 3.1
    -2 -1 -16 14.44 3.07
    2 -1 16 14.44 3.86
    1 -2 -16 9.02 2.9
    1 -2 -16 11.59 3.52
    -2 -1 -16 10.91 2.67
    -2 1 16 12.12 3.64
    2 1 -16 -2.25 1.65
    2 -1 16 12.23 3.35
    1 2 16 11.67 2.43
    -1 2 -16 9.54 3.48
    -2 -1 -16 13.77 2.78
    -2 -1 -16 14.53 3.53
    -1 2 -16 13.16 3.04
    -2 -1 -16 7.88 2.52
    -1 2 -16 17.43 4.27
    2 -1 16 15.02 4.02
    -1 2 -16 11.3 3.45
    -2 1 16 10 1.6
    -2 -1 -16 11.32 2.71
    2 -1 16 14.67 3.11
    1 2 16 21.46 4.32
    1 2 16 10.14 1.65
    -2 1 16 9.82 2.78
    -1 2 -16 10.82 1.94
    2 -1 16 11.39 3.49
    1 -2 -16 11.77 3.1
    1 2 16 13.18 3.55
    -1 -2 16 12.46 3.46
    -2 1 16 -0.36 1.06
    1 -2 -16 11.48 3.16
    -2 -1 -16 11.59 3.5
    1 2 16 14.97 4.12
    2 -1 16 10.55 3.37
    -2 1 16 9.58 3.35
    -1 2 -16 11.19 3.54
    2 1 -16 13.82 4.28
    2 -1 16 14.3 3.71
    -1 2 -16 9.17 3.29
    -2 -1 -16 17.76 4.08
    1 -2 -16 9.63 3.48
    -2 1 16 12.64 3.6
    -2 1 16 9.87 3.14
    1 -2 -16 15.96 5.21
    1 -2 -16 8.53 3.01
    2 1 -16 11.16 3.23
    -1 -2 16 16.56 4.71
    -1 -2 16 7.98 3.34
    1 -2 -16 8.47 3.1
    1 -2 -16 12.39 3.16
    -2 -1 -16 9.56 2.34
    -2 1 16 11.87 3.32
    1 -2 -16 14.09 3.44
    -2 -1 -16 15.94 3.14
    -2 -1 -16 12.1 3.42
    2 1 -16 18.89 5.03
    1 2 16 10.5 3.84
    -1 -2 16 12.1 3.87
    2 -1 16 13.67 3.82
    2 1 -16 13.81 4.63
    1 2 16 11.19 3.13
    2 1 -16 16.71 4.77
    -1 2 -16 14.75 3.68
    2 1 -16 18.39 5.16
    1 -2 -16 12.9 3.21
    1 -2 -16 12.16 3.38
    2 1 -16 13.34 4.39
    1 2 16 13.22 2.65
    -1 2 -16 15.1 3.99
    1 2 16 8.82 2.47
    1 -2 -16 12.1 3.82
    -1 2 -16 8.66 3.04
    1 2 16 13.32 3.63
    -2 -1 -16 15.91 3.12
    -1 -2 16 5.02 2.33
    2 -1 16 8.55 2.76
    2 1 -16 12.33 3.74
    -2 -1 -16 11.63 3.19
    -1 -2 16 10.77 3.32
    2 -1 16 7.34 2.93
    -2 1 16 10.36 4.09
    -1 2 -16 12.89 3.66
    1 -2 -16 9.89 2.89
    2 1 -16 12.69 4.39
    -1 -2 16 12.2 3.55
    1 -2 -16 15.81 3.48
    2 -1 16 9.31 1.79
    -2 -1 -16 9.21 3.13
    -2 1 16 14.01 3.93
    -1 2 -16 10 3.3
    1 2 16 6.8 2.94
    -1 -2 16 6.6 3.21
    -2 1 16 8.48 3.38
    -1 -2 16 7.79 2.67
    -1 -2 16 13.04 3.87
    2 1 -16 19.35 4.97
    2 -1 16 11.92 3.74
    1 -2 -16 12.01 4.05
    -1 -2 16 12.12 4.01
    1 -2 -16 10.71 3.03
    -2 -1 -16 6.76 3.21
    2 -1 16 7.85 2.63
    1 -2 -16 10.09 3.79
    2 1 -16 15.11 3.72
    1 2 16 8.29 2.23
    2 1 -16 5.23 3.15
    2 -1 15 1209.33 50.06
    2 1 -15 1223.2 53.75
    1 -2 -15 1102.73 48.49
    -2 1 15 1222.2 51.47
    -2 1 15 1190.13 52.34
    2 -1 15 1057.51 50.12
    1 -2 -15 1174.79 52.31
    -2 -1 -15 1120.48 49.9
    1 2 15 1232.53 51.09
    2 -1 15 1073.78 50.25
    -2 -1 -15 1127.72 50.99
    1 -2 -15 1176.47 48.89
    -2 -1 -15 1057.87 52.72
    1 -2 -15 1103.21 48.29
    -2 1 15 1237.66 43.81
    -1 -2 15 1245.76 53.65
    -2 -1 -15 1178.58 49.18
    -1 2 -15 1203.83 48.08
    2 -1 15 1224.95 46.85
    1 2 15 1274.98 51.47
    -2 1 15 1303.17 51.64
    -1 -2 15 1215.77 53.45
    2 1 -15 1130.22 51.42
    -2 1 15 1194.38 53.32
    -2 -1 -15 1309.46 47.42
    -1 -2 15 1109.3 50.92
    -1 2 -15 1114.74 52.26
    1 -2 -15 1189.89 52.59
    1 -2 -15 1204.43 49
    -1 2 -15 1144.9 50.98
    1 2 15 1072.7 46.64
    1 -2 -15 1178.48 48.84
    -2 1 15 1131.98 50.46
    -1 2 -15 1241.44 49.86
    -2 -1 -15 1091.97 49.83
    -1 -2 15 1218.96 52.52
    -1 2 -15 1250.76 51.76
    1 -2 -15 1145.93 52.88
    1 2 15 1043.79 46.5
    1 2 15 1227.31 43.44
    1 -2 -15 1245.04 51.52
    -1 -2 15 1138.5 53.08
    2 -1 15 1106.78 44.46
    2 1 -15 1186.73 49.85
    1 -2 -15 1247.4 55.64
    -2 -1 -15 1056.95 48.17
    -2 1 15 1173.15 50.8
    -2 -1 -15 1272.68 48.85
    -2 -1 -15 1117.51 46.64
    1 2 15 1209.03 45.87
    2 -1 15 1185.44 49.96
    1 2 15 1243.24 49.47
    -2 1 15 1182.08 50.84
    2 1 -15 1186.8 50.05
    -2 1 15 1152.2 48.82
    2 -1 15 1181.07 49.81
    2 1 -15 1316.42 54.93
    2 1 -15 1148.58 50.4
    1 2 15 1140.47 50.34
    1 -2 -15 1229.79 48.57
    -1 -2 15 1143.48 53.08
    1 -2 -15 1139.21 48.34
    -2 -1 -15 1275.71 47.43
    -1 -2 15 1252.47 53.92
    -1 2 -15 1212.97 51.39
    1 -2 -15 1273.34 50.57
    2 -1 15 1246.42 51.05
    -2 -1 -15 1227.11 47.5
    2 -1 15 1261.4 50.73
    -2 -1 -15 1294.79 47.33
    -1 2 -15 1131.22 51.87
    -1 -2 15 1220.53 50.19
    -1 2 -15 1208.89 51.43
    1 -2 -15 1238.98 48.81
    -1 2 -15 1138.12 50.21
    2 1 -15 1188.5 53.89
    -2 -1 -15 1111.83 48.51
    -2 -1 -15 1192.42 46.91
    -2 1 15 1187.83 52.37
    2 1 -15 1206.61 54.02
    1 -2 -15 1134.88 50.49
    2 -1 15 1088.33 50.26
    1 2 15 1233.43 46.11
    1 -2 -15 1166.55 54.5
    -1 2 -15 1124.47 52.37
    -1 2 -15 1124.51 52.35
    -1 -2 15 1191.75 52
    2 1 -15 1165.14 54.56
    1 -2 -15 1183.23 52.13
    2 -1 15 1170.96 50.85
    1 2 15 1068.84 51.33
    2 1 -15 1208.71 54.25
    -1 -2 15 1233.27 51.91
    -1 2 -15 1233.65 51.57
    2 1 -15 1276.76 54.55
    1 2 15 1233.37 49.94
    2 1 -15 1214.34 54.44
    1 -2 -15 1121.64 48.07
    1 2 15 1248.31 51.24
    2 -1 15 1233.08 50.78
    -1 2 -15 1214.67 44.17
    -2 -1 -15 1304.07 47.45
    -2 -1 -15 1059.66 48.18
    1 -2 -15 1151.83 48.28
    1 -2 -15 1261.07 48.92
    2 1 -15 1232.11 54.75
    2 -1 15 1287.87 51.13
    1 -2 -15 1126.61 48.36
    -1 -2 15 1181.45 52.12
    1 -2 -15 1294.7 53.24
    -2 -1 -14 18.47 3.06
    1 -2 -14 18.3 4.97
    1 2 14 17.2 3.72
    1 -2 -14 12.37 2.71
    1 2 14 19.63 4.13
    -2 -1 -14 9.57 2.18
    1 2 14 17.43 3.65
    1 -2 -14 16.94 3.46
    -1 2 -14 9.7 3.44
    1 -2 -14 10.89 3.72
    -1 -2 14 19.01 4.27
    2 1 -14 21.91 4.1
    1 -2 -14 9.98 2.55
    2 -1 14 15.08 3.85
    -2 1 14 13.91 3.33
    -2 1 14 15.52 4.05
    -2 -1 -14 11.06 2.75
    1 2 14 13.84 2.71
    2 1 -14 18.52 3.85
    -1 2 -14 16.36 4.19
    -2 -1 -14 16.97 3.24
    2 -1 14 13.17 3.35
    2 -1 14 16.7 2.9
    -2 -1 -14 16.32 2.93
    1 -2 -14 14.05 3.47
    1 -2 -14 14.69 3.18
    1 2 14 14.31 1.71
    -2 1 14 12.92 3.44
    -2 -1 -14 10.31 2.56
    -1 2 -14 16.54 3.48
    -1 2 -14 14.51 3.71
    2 1 -14 20.45 4.24
    2 1 -14 12.89 3.26
    -1 2 -14 19.45 4.14
    -2 1 14 11.86 3.16
    1 -2 -14 12.21 2.78
    2 -1 14 16.38 3.77
    -2 1 14 18.88 3.98
    2 -1 14 0.19 0.8
    1 2 14 20.11 4.16
    2 -1 14 12.73 3.22
    2 1 -14 17.46 4.44
    1 -2 -14 13.25 2.92
    -1 -2 14 0.55 0.91
    2 1 -14 14.18 3.96
    1 -2 -14 13.4 2.85
    -2 -1 -14 15.4 3.54
    2 1 -14 11 3.88
    1 -2 -14 12.06 3.23
    -1 -2 14 15.88 4.38
    1 -2 -14 17.54 3.65
    -2 1 14 11.99 3.37
    -1 -2 14 14.55 4.09
    1 -2 -14 10.83 2.93
    2 1 -14 18.84 4.77
    -1 -2 14 17 3.64
    2 1 -14 21.17 5.05
    1 -2 -14 13.96 3.52
    -1 -2 14 16.94 4.21
    2 -1 14 22.41 4.35
    1 -2 -14 18.15 4.72
    -1 2 -14 16.21 3.1
    1 -2 -14 15.9 3.28
    1 2 14 18.51 2.71
    1 2 14 14.83 2.41
    2 -1 14 -0.74 1.06
    1 2 14 19.53 4.53
    -1 2 -14 12.46 3.41
    -2 -1 -14 15.86 3.26
    -1 -2 14 18.35 4.49
    -2 -1 -14 11.67 2.42
    -1 2 -14 21.36 4.35
    -1 2 -14 12.24 1.82
    1 2 14 13.97 3.45
    -2 1 14 19.11 3.49
    -1 -2 14 14.7 3.91
    -1 -2 14 17.73 4.5
    -1 2 -14 13.3 3.31
    1 -2 -14 10.42 2.65
    -2 -1 -14 13.09 2.71
    -2 -1 -14 13.69 2.84
    -2 1 14 12.51 1.77
    1 -2 -14 14.58 3.12
    2 -1 14 4.31 1.93
    -2 1 14 15.83 3.87
    2 -1 14 -0.09 1.15
    1 -2 -14 8.52 3.14
    -2 -1 -14 10.86 3.04
    -1 2 -14 16.58 4.1
    1 2 14 3.03 2.07
    -2 -1 -14 11.92 2.87
    -2 -1 -14 15.29 2.93
    -1 -2 14 17.14 4.42
    2 1 -14 11.73 3.72
    1 2 14 15.77 2.86
    2 1 -14 16.72 4.21
    1 -2 -14 11.36 2.86
    2 1 -14 13.89 4.06
    1 -2 -14 18.29 4.95
    2 -1 14 9.03 1.71
    2 -1 14 15.51 3.38
    -1 2 -14 12.94 3.63
    1 -2 -14 16.3 3.16
    1 -2 -14 14.39 3.63
    -2 1 14 16.29 3.9
    1 -2 -13 610.54 26.36
    -1 2 -13 567.23 25.63
    2 1 -13 595.62 28.52
    1 -2 -13 569.82 26.17
    -2 -1 -13 522.68 27
    1 -2 -13 556.43 28.66
    -2 -1 -13 521.07 25.73
    -1 -2 13 606.28 29.02
    -2 -1 -13 543.4 27.16
    -1 -2 13 595.65 27.89
    -1 2 -13 521.37 28.9
    1 -2 -13 570.08 29.27
    -2 -1 -13 612.7 24.95
    1 2 13 601.75 21.88
    1 2 13 623.24 28.45
    -1 -2 13 560.85 29.83
    1 -2 -13 558.69 26.01
    -1 2 -13 615.3 22.28
    1 -2 -13 574.83 27.84
    2 -1 13 593.82 27.25
    -2 1 13 560.62 28.9
    -2 -1 -13 503.97 25.47
    1 2 13 613.97 26.97
    -1 -2 13 556.3 29.78
    2 1 -13 587.98 30.81
    2 -1 13 596.33 27.85
    -2 1 13 564.08 27.9
    -1 2 -13 543.26 27.62
    1 -2 -13 607.14 26.31
    -2 1 13 582.5 22.65
    -1 2 -13 573.98 28.32
    1 2 13 543.99 26.68
    -2 1 13 556.18 27.87
    -2 -1 -13 617.55 25.84
    2 1 -13 576.14 30.51
    -2 -1 -13 552.98 26.32
    -1 2 -13 603.69 27.13
    -2 -1 -13 583.74 24.67
    2 -1 13 600.52 27.26
    2 -1 13 604.32 27.85
    -1 -2 13 572.3 28.98
    2 -1 13 519.26 23.21
    -2 1 13 598.7 28.09
    2 1 -13 644.81 31.46
    1 -2 -13 570.1 25.98
    1 2 13 610.69 23.9
    -1 2 -13 585.99 28.52
    -2 -1 -13 525.55 25.74
    2 1 -13 576.31 27.9
    1 -2 -13 579.9 25.82
    2 1 -13 569.7 30.4
    -2 -1 -13 613.03 25.11
    1 2 13 587.9 23.66
    1 -2 -13 573.55 29.01
    1 -2 -13 552.47 29.04
    2 -1 13 557.5 24.42
    1 -2 -13 560.43 26.01
    -1 2 -13 587.36 28.54
    1 -2 -13 601.38 31.33
    -1 2 -13 551.14 29.32
    -1 -2 13 578.67 29.99
    -2 -1 -13 382.21 25.08
    -1 -2 13 593.44 29.15
    2 1 -13 582.82 30.86
    2 1 -13 548.6 27.65
    -2 -1 -13 642.47 25.19
    -2 -1 -13 603.65 26.49
    2 1 -13 572.59 30.53
    2 -1 13 663.48 28.89
    1 2 13 513.99 28.49
    2 1 -13 575.02 30.5
    1 -2 -13 593.88 26.53
    -1 -2 13 557.37 27.75
    1 2 13 613.32 28.33
    -1 2 -13 515.01 28.68
    -2 1 13 567.5 27.98
    -2 1 13 532.27 27.46
    1 -2 -13 568.72 25.89
    2 1 -13 566.65 27.38
    1 2 13 523.02 24.39
    1 2 13 591.16 27.98
    1 -2 -13 547.48 25.53
    1 -2 -13 596.31 27.91
    2 -1 13 586.24 27.63
    1 2 13 552.41 24.54
    1 -2 -13 550.42 29.36
    -2 1 13 603.64 28.45
    1 -2 -13 587.22 25.97
    1 -2 -13 548.07 25.6
    -2 -1 -13 528.94 24.72
    -1 -2 13 521.04 29.41
    -2 1 13 556.76 26.16
    2 1 -13 556.07 27.24
    -2 -1 -13 634.4 25.22
    2 1 -13 565.64 30.06
    -1 -2 13 532.21 29.58
    -2 1 13 584.62 30.01
    -1 2 -13 627.88 29.03
    1 2 12 151.39 9.16
    2 1 -12 179.36 13.87
    -2 -1 -12 145.69 10.18
    -2 1 12 164.23 13.06
    2 -1 12 161.04 10.95
    -2 -1 -12 169.93 10.67
    1 -2 -12 166.08 12.66
    -2 -1 -12 148.98 10.4
    -2 -1 -12 155.44 9.46
    1 2 12 167.21 7.39
    1 2 12 143.43 9.04
    2 1 -12 172.29 13.64
    -1 2 -12 141.02 11.97
    1 -2 -12 161.6 10.34
    2 -1 12 158.57 8.84
    1 2 12 164.36 8.68
    2 1 -12 171.2 12
    2 -1 12 193.82 12.21
    -1 -2 12 164.53 13.03
    1 -2 -12 172.31 12.59
    1 -2 -12 155.33 10.2
    1 2 12 161.09 11.57
    1 -2 -12 167 10.45
    2 1 -12 183.09 13.85
    -2 -1 -12 171.15 9.67
    2 1 -12 157.06 7.76
    -1 2 -12 155.6 11.75
    -2 1 12 152.5 11.57
    -2 1 12 171.28 12.11
    1 2 12 182.02 12.12
    -1 2 -12 153.32 11.51
    -1 2 -12 144.64 12.13
    -1 -2 12 170.2 12.66
    2 1 -12 168.84 11.85
    -1 2 -12 163.95 12.08
    -2 1 12 164.31 11.77
    -2 -1 -12 153.76 9.73
    -2 1 12 160.75 8.17
    -2 -1 -12 162.52 10.25
    -1 2 -12 172.11 12.24
    2 1 -12 162.76 13.27
    -1 -2 12 178.62 13.45
    2 1 -12 148.56 13.03
    1 -2 -12 154.03 11.35
    1 -2 -12 148.67 9.87
    2 1 -12 160.98 13.37
    -2 1 12 149.8 10.84
    -1 -2 12 185.05 13.08
    2 -1 12 170.62 9.37
    1 -2 -12 157.09 12.5
    1 -2 -12 157.58 10.21
    -1 -2 12 169.24 13.19
    1 -2 -12 177.14 12.99
    -1 2 -12 178.39 11.36
    -2 -1 -12 168.05 9.68
    -1 2 -12 185.12 12.5
    -1 2 -12 147.28 12.26
    1 2 12 159.7 11.53
    2 1 -12 176.61 12.16
    -2 1 12 147.39 11.33
    -2 1 12 171.46 11.74
    1 -2 -12 155.71 12.18
    1 -2 -12 157.08 10.51
    -2 -1 -12 155.23 10.25
    -2 -1 -12 168.54 9.74
    -1 -2 12 167.24 11.72
    2 -1 12 160.99 11.35
    1 2 12 180.16 11.19
    2 1 -12 173.11 11.77
    -1 2 -12 158.39 10.14
    1 2 12 174.67 8.77
    2 1 -12 155.73 13.11
    -2 -1 -12 166.62 9.6
    -2 1 12 155.75 12.2
    1 -2 -12 160.6 10.09
    1 2 12 165.33 12.67
    2 -1 12 171.51 11.22
    -2 1 12 166.73 10.78
    -2 1 12 156.14 11.6
    -2 -1 -12 149.26 10.05
    1 -2 -12 151.13 11.21
    -2 -1 -12 153.05 11.23
    -1 2 -12 172.9 7.56
    1 -2 -12 166.75 10.35
    1 -2 -12 164.73 10.3
    2 -1 12 200.38 12.47
    -2 -1 -12 153.02 10.26
    1 2 12 162.93 11.32
    2 1 -12 166.73 11.56
    1 -2 -12 162.21 10.19
    1 -2 -12 162.25 10.29
    1 -2 -12 163.11 10.23
    2 -1 12 177.18 12
    2 -1 11 1330.13 50.98
    -2 1 11 1233.91 50.32
    -1 2 -11 1276.45 51.69
    1 -2 -11 1192.78 48.48
    1 -2 -11 1209.78 48.14
    1 -2 -11 1207.7 48.25
    -2 -1 -11 1247.64 47.64
    -1 -2 11 1331.65 52.47
    2 -1 11 1331.31 50.65
    2 -1 11 1298.28 50.02
    2 1 -11 1239.42 53.85
    1 -2 -11 1225.7 48.66
    1 2 11 1204.66 52.38
    1 -2 -11 1269.9 52.04
    -1 -2 11 1245.12 51.03
    -1 2 -11 1297.5 51.81
    -2 -1 -11 1144.22 48.68
    -1 -2 11 1339.33 53.95
    2 1 -11 1326.23 54.54
    -1 2 -11 1233.83 48.54
    2 1 -11 1311.81 50.66
    -2 -1 -11 1278.81 47.84
    -2 -1 -11 1160.05 48.57
    1 -2 -11 1320.58 49.1
    -2 -1 -11 1332.67 47.88
    -2 1 11 1262.89 51.29
    -1 -2 11 1336.81 53.88
    -2 1 11 1333.77 52.63
    2 -1 11 1265.98 50.31
    2 1 -11 1254.82 50.92
    -1 -2 11 1286.83 53.5
    2 1 -11 1262.64 53.84
    2 -1 11 1274.09 46.97
    1 2 11 1366.59 46.56
    1 -2 -11 1221.2 50.47
    1 -2 -11 1250.35 48.32
    -1 2 -11 1180.62 50.28
    1 -2 -11 1249.26 52.44
    2 -1 11 1132.42 50.28
    1 -2 -11 1301 49.38
    1 -2 -11 1221.3 48.42
    -2 -1 -11 1121.92 48.34
    2 -1 11 1356.27 51.29
    1 -2 -11 1263.68 51.79
    1 -2 -11 1223.7 48.21
    -2 1 11 1246.09 46.18
    2 1 -11 1205.9 53.47
    -1 -2 11 1268.19 52.44
    -1 2 -11 1313.48 50.08
    -1 2 -11 1272.42 44.76
    2 1 -11 1295.46 54.28
    2 -1 11 1320.12 51.27
    -2 1 11 1276.93 49.25
    -2 -1 -11 1221.62 49.13
    -1 2 -11 1314.19 51.87
    2 -1 11 1331.27 47.24
    -2 1 11 1236.04 50.82
    1 -2 -11 1212.71 48.5
    2 1 -11 1292.41 53.93
    -2 -1 -11 1130.49 48.31
    -1 2 -11 1280.94 51.72
    1 2 11 1332.88 44.83
    1 2 11 1314 51.12
    -2 1 11 1319.21 50.79
    2 -1 11 1292.49 49.88
    2 1 -11 1286.12 45.59
    2 -1 11 1122.77 50.13
    1 -2 -11 1275.46 52.63
    1 -2 -11 1233.06 52.24
    1 -2 -11 1279.18 51.15
    2 1 -11 1299.73 51.17
    1 2 11 1209.56 50.18
    1 2 11 1239.32 50.63
    -2 -1 -11 1262.7 47.77
    1 2 11 1316.91 51.15
    2 1 -11 1235.14 53.86
    1 2 11 1207.98 50.33
    2 -1 11 1125.93 50.19
    -2 -1 -11 1157.51 47.97
    -2 1 11 1229.79 53.02
    -2 -1 -11 1316.66 49.23
    1 -2 -11 1266.46 48.9
    2 1 -11 1246.73 50.6
    -2 1 11 1245.5 51.27
    -2 1 11 1237.69 51.2
    1 2 11 1307.53 46.32
    1 2 11 1218.39 46.99
    -2 -1 -11 1320.15 47.8
    1 2 11 1191.6 46.94
    1 2 11 1293.3 49.73
    -2 -1 -11 1316.09 49.63
    -2 1 11 1221.24 50.93
    2 1 -11 1298.24 51.04
    -1 2 -11 1159.55 50.78
    1 -2 -10 129.85 8.6
    1 -2 -10 127.55 9.25
    -2 -1 -10 123.06 8.45
    -2 1 10 127.44 9.79
    1 -2 -10 131.57 10.06
    1 2 10 137.94 5.85
    -1 2 -10 145.64 10.37
    1 -2 -10 119.93 9.75
    1 -2 -10 124.92 10.12
    2 -1 10 139.91 9.74
    1 2 10 142.16 9.1
    1 -2 -10 131.83 8.45
    -1 2 -10 137.58 9.62
    2 -1 10 125.06 8.69
    -2 1 10 124.75 10.7
    1 2 10 140.42 9.72
    -2 -1 -10 144.03 9.03
    2 1 -10 134.79 9.61
    -2 -1 -10 124.01 9.05
    -2 -1 -10 142.36 7.95
    2 -1 10 137.76 9.73
    2 1 -10 128.11 9.13
    -1 -2 10 138.36 11.16
    2 1 -10 135.46 9.85
    1 -2 -10 128.99 9.3
    1 -2 -10 128.71 7.97
    1 2 10 136.81 6.8
    2 -1 10 138.04 9.06
    -2 -1 -10 139.38 7.86
    2 -1 10 127.27 7.83
    2 1 -10 125.22 9.51
    -2 1 10 123.7 8.39
    1 -2 -10 122.63 10.03
    -2 -1 -10 136.16 7.77
    -2 1 10 134.98 11
    1 2 10 132.37 10.71
    -2 -1 -10 118.19 8.13
    -1 2 -10 133.67 10.05
    -1 -2 10 127.62 10.81
    2 1 -10 125.81 10.97
    1 2 10 125.62 7.19
    1 2 10 115.81 7
    2 1 -10 132.15 6.54
    -2 1 10 127.39 10.01
    2 -1 10 112.26 8.94
    -2 1 10 130.97 9.87
    2 -1 10 133.23 9.3
    1 -2 -10 139.71 8.21
    -2 1 10 137.9 9.72
    -2 1 10 123.91 9.62
    1 -2 -10 124.4 9.57
    -2 1 10 128.17 6.98
    -2 1 10 127.2 9.67
    -1 -2 10 125.28 10.67
    1 -2 -10 132.36 8.28
    2 -1 10 130.62 7.36
    2 1 -10 131.89 9.36
    -1 2 -10 130.21 9.95
    1 -2 -10 134.18 8.11
    1 2 10 115.26 8.78
    -2 1 10 136.16 9.97
    -1 -2 10 125.83 9.67
    -1 -2 10 119.07 9.97
    -1 2 -10 133.8 8.4
    -2 1 10 135.24 9.47
    1 2 10 134.29 9.36
    2 -1 10 135.58 9.21
    1 2 10 120.59 9.35
    -1 2 -10 132.64 9.89
    1 -2 -10 130.88 10.57
    2 -1 10 113.44 9.01
    1 2 10 134.61 9.6
    1 -2 -10 130.84 8.29
    1 -2 -10 125.11 8.1
    -2 -1 -10 119.79 8.11
    1 2 10 121.92 9.02
    1 -2 -10 135.78 8.53
    -2 1 10 149.05 9.82
    -1 2 -10 134.68 9.11
    -1 2 -10 139.85 10.18
    1 -2 -10 123.77 7.94
    -2 -1 -10 138.01 8.87
    1 2 10 143.86 6.96
    2 -1 10 132.16 7.44
    2 -1 10 115.53 9.07
    2 1 -10 133.25 11.29
    -2 -1 -10 115.62 8.22
    -2 -1 -10 139.86 7.92
    -1 -2 10 130.39 10.1
    2 -1 10 143.6 9.78
    -2 -1 -10 134.73 7.75
    1 2 10 143.45 9.86
    1 -2 -10 124.56 8.01
    2 -1 9 209.31 9.47
    2 1 -9 198.55 11.59
    -2 1 9 199.38 11.94
    1 2 9 187.07 12.11
    2 -1 9 206.99 11.67
    1 -2 -9 206.6 10.86
    -2 1 9 187.53 12.29
    2 -1 9 218.5 12.31
    2 -1 9 173.81 11.42
    1 2 9 204.73 8.79
    1 2 9 209.42 12.22
    1 -2 -9 206.3 10.42
    -2 -1 -9 192.45 9.88
    2 -1 9 171.31 11.32
    -1 2 -9 207.39 12.63
    -2 1 9 210.54 9.7
    1 2 9 199.79 7.97
    1 -2 -9 181.54 11.42
    -1 -2 9 202.21 12.75
    2 -1 9 207.8 12.21
    1 -2 -9 191.61 10.3
    -1 -2 9 204.59 13.02
    -2 -1 -9 179.57 10.6
    -2 -1 -9 188.56 11.36
    -1 2 -9 197.27 10.7
    -2 -1 -9 220.58 11.6
    -2 -1 -9 205.11 10.08
    -2 1 9 199.32 10.87
    -2 1 9 196.62 12.43
    -1 2 -9 194.55 12.43
    1 -2 -9 197.48 10.97
    1 2 9 183.16 11.47
    1 -2 -9 205.13 10.33
    1 -2 -9 199.44 10.25
    2 1 -9 193.21 11.97
    1 -2 -9 199.49 10.54
    2 -1 9 208.39 11.42
    -2 1 9 209.6 12.93
    1 2 9 211.52 12.15
    1 2 9 198.35 9.27
    -2 1 9 203.09 13.42
    -2 1 9 193.28 13.43
    2 1 -9 183.14 11.71
    -1 -2 9 200.15 12.57
    -2 1 9 207.79 11.98
    -1 2 -9 202.78 11.48
    1 -2 -9 197.53 12.48
    1 2 9 205.11 11.36
    -1 -2 9 214.81 13.97
    -1 2 -9 199.81 12.51
    2 1 -9 226.36 14.57
    -2 -1 -9 196.6 9.96
    2 1 -9 201.2 11.4
    1 -2 -9 185.68 12.3
    -1 -2 9 203.76 13.7
    1 2 9 194 11.55
    -1 -2 9 205.94 13.72
    -2 -1 -9 213.2 11.46
    -2 1 9 179.48 12.03
    1 -2 -9 181.43 12.47
    1 2 9 186.33 9.15
    2 -1 9 208.36 10.18
    1 -2 -9 189.09 10.32
    -1 2 -9 192.13 12.39
    2 -1 9 209.08 11.28
    2 1 -9 220.19 14.44
    -2 -1 -9 211.39 10.19
    -2 1 9 186.15 12.17
    2 1 -9 211.64 12.59
    2 -1 9 175.23 11.48
    -2 -1 -9 185.93 10.39
    2 1 -9 200.1 8.85
    2 -1 9 182.77 8.62
    2 -1 9 196.16 9.79
    -2 1 9 226.55 12.14
    2 -1 9 203.69 12.13
    -2 -1 -9 207.49 10.15
    1 -2 -9 198.44 10.38
    1 2 9 188.42 9.11
    -2 1 9 178.54 12
    -2 -1 -9 184.58 10.31
    1 -2 -9 210.45 10.93
    -1 2 -9 189.47 12.27
    -2 -1 -9 200.07 10.85
    2 -1 9 201.39 11.41
    1 -2 -9 211.66 13.51
    1 -2 -9 194.66 12.65
    1 -2 -9 192.81 11.62
    2 -1 9 178.5 11.51
    1 -2 -9 206.15 10.36
    -1 2 -9 188.27 11.52
    -2 -1 -8 904.16 33.01
    -1 -2 8 862.56 36.81
    -2 1 8 815.32 35.72
    -2 1 8 813.47 35.86
    2 -1 8 826.83 32.69
    -1 2 -8 885.33 36.26
    -1 2 -8 875.02 36.09
    -2 1 8 880.92 34.92
    2 -1 8 933.1 32.06
    2 1 -8 933.84 38.86
    1 -2 -8 771.6 35.66
    1 -2 -8 851.77 33.15
    -2 1 8 874.43 36.45
    2 -1 8 874.3 34.4
    1 -2 -8 839.5 32.9
    -1 -2 8 946.85 36.88
    1 -2 -8 845.44 36.22
    -2 -1 -8 787.22 33.13
    -1 -2 8 875.64 37.85
    -1 -2 8 862.52 37.73
    -2 1 8 832.9 35.94
    -1 -2 8 889.07 38.03
    -2 1 8 867.07 35.36
    1 -2 -8 892.51 33.44
    1 2 8 883.6 35.48
    -2 1 8 856.44 32.76
    1 2 8 837.14 31.67
    1 -2 -8 825.24 35.58
    -1 2 -8 793.7 34.4
    1 -2 -8 880.64 33.87
    -2 -1 -8 878.63 33.8
    -2 1 8 884.89 35.32
    -2 -1 -8 905.88 33.08
    2 -1 8 935.19 35.11
    1 -2 -8 849.42 36.61
    2 1 -8 874.28 34.64
    2 1 -8 935.02 38.85
    2 -1 8 908.98 34.36
    -1 -2 8 876.71 36.56
    1 2 8 845 34.66
    2 -1 8 792.6 31.34
    -2 1 8 831.25 37.46
    -2 -1 -8 875.78 34.83
    1 2 8 911.96 35.48
    1 -2 -8 844.92 33.03
    2 -1 8 913.82 35.79
    1 -2 -8 826.35 33.96
    -2 -1 -8 893.99 34.76
    -2 -1 -8 840.55 33.4
    -2 1 8 874.73 37.54
    1 -2 -8 870.73 35.01
    1 -2 -8 882.32 33.11
    -1 2 -8 846.22 36
    -2 -1 -8 910.83 33
    -2 -1 -8 910.95 33.06
    -2 1 8 828 36.11
    -2 -1 -8 917.77 33.04
    1 -2 -8 897.2 33.06
    1 -2 -8 872.59 37.26
    1 2 8 827.69 35.95
    1 -2 -8 896.25 33.93
    1 -2 -8 844.53 32.89
    1 2 8 876.91 31.71
    -2 -1 -8 770.04 33.61
    2 -1 8 899.03 35.6
    1 -2 -8 889.04 33.04
    -2 1 8 810.19 34.18
    1 -2 -8 807.33 34.71
    2 -1 8 835.57 34.23
    2 1 -8 855.93 34.19
    2 1 -8 854.18 36.16
    -2 -1 -8 889.97 34.64
    2 1 -8 891.91 35.62
    1 2 8 859.44 34.44
    2 -1 8 916.04 35.81
    2 1 -8 827.56 35.35
    -1 2 -8 903.83 33.96
    -2 1 8 813.5 35.95
    1 2 8 760.49 34.78
    -2 1 8 851.97 37.18
    1 2 8 918.56 31.26
    -1 2 -8 869.96 36.16
    -2 1 8 841.38 33.72
    1 2 8 815.45 31.56
    -1 -2 7 348.08 18.5
    -2 1 7 323.53 16.73
    2 1 -7 332.21 15.03
    -2 -1 -7 341.34 14.42
    1 -2 -7 341.62 14.28
    1 2 7 344.27 16.28
    1 -2 -7 353.51 14.37
    2 -1 7 338.69 15.2
    1 2 7 312.37 15.51
    1 2 7 375.64 16.71
    -2 1 7 333.6 16.9
    -2 -1 -7 344.31 14.38
    2 1 -7 374.75 19.16
    2 -1 7 308.51 15.21
    -2 -1 -7 345.25 14.42
    -1 -2 7 349.2 17.63
    -1 2 -7 343.34 16.98
    -2 1 7 327.19 16.88
    -2 1 7 358.97 16.05
    1 -2 -7 333.97 14.36
    -1 2 -7 337.88 15.12
    2 -1 7 330.24 14.08
    -2 1 7 328.16 17.74
    1 -2 -7 321.64 16.78
    2 1 -7 345.77 17.25
    1 -2 -7 324.83 16.36
    2 -1 7 343.54 16.48
    -1 2 -7 333.84 16.77
    1 2 7 359.29 17.53
    -2 1 7 309.28 16.7
    -1 2 -7 343.98 16.95
    -1 -2 7 358.61 17.87
    -1 -2 7 351.83 17.16
    -2 1 7 323.52 15.92
    1 2 7 348.78 15.73
    2 -1 7 353.24 16.56
    -2 -1 -7 339.45 15.98
    -1 2 -7 311.94 15.37
    2 -1 7 374.15 13.47
    -2 -1 -7 339.24 15.95
    1 2 7 350.55 12.78
    -2 -1 -7 341.79 14.35
    -2 1 7 334.66 16.75
    -2 -1 -7 315.36 15.1
    -2 -1 -7 305.03 14.47
    1 -2 -7 349.91 16.15
    1 -2 -7 357.74 17.63
    1 -2 -7 331.37 15.85
    1 -2 -7 326.14 17.66
    1 2 7 321.56 13.02
    -1 2 -7 345.21 16.99
    2 1 -7 354.69 18.86
    2 1 -7 331.66 16.37
    -2 -1 -7 342.08 14.35
    2 -1 7 372.19 16.04
    1 -2 -7 329.14 16.84
    1 2 7 320.35 12.97
    1 -2 -7 341.34 14.3
    -2 1 7 349.65 17.3
    2 -1 7 317.75 13.16
    2 1 -7 324.8 15.28
    -1 -2 7 332.47 18.27
    1 -2 -7 303.36 15.01
    1 -2 -7 334.15 14.21
    -2 1 7 305.3 17.72
    -1 -2 7 350.8 18.52
    2 1 -7 340.16 16.33
    -2 1 7 336.44 15.81
    -2 -1 -7 349.96 14.93
    -2 1 7 327.62 17.64
    1 -2 -7 345.38 14.37
    -2 1 7 339.39 16.78
    -2 -1 -7 300.11 14.49
    -2 1 7 325.98 14.89
    1 2 7 311.4 12.96
    1 -2 -7 321.15 14.05
    -2 1 7 357.85 17.31
    -2 -1 -6 279.2 13.17
    1 -2 -6 293.54 12.11
    1 2 6 287.6 13.46
    -2 1 6 292.93 14.78
    -1 -2 6 294.22 15.99
    1 -2 -6 281.34 13.14
    -2 -1 -6 281.05 12.29
    -2 1 6 285.93 13.82
    -1 2 -6 290.02 14.59
    -1 -2 6 293.7 11.95
    -2 1 6 280.17 15.6
    1 -2 -6 282.44 14.01
    -2 1 6 279.43 13.39
    -2 -1 -6 279.15 12.29
    -2 1 6 272.76 15.27
    1 -2 -6 271.35 13.44
    -2 1 6 274.49 14.65
    2 1 -6 307.7 16.57
    2 -1 6 306.28 13.58
    1 -2 -6 270.73 14.41
    2 1 -6 285.05 14.07
    -2 1 6 275.15 12.6
    -1 2 -6 286.99 14.58
    -1 2 -6 295.35 13.08
    -1 -2 6 292.92 14.51
    1 -2 -6 291.46 15.58
    1 -2 -6 296.2 12.17
    -2 -1 -6 276.04 12.53
    2 1 -6 298.71 12.64
    2 -1 6 279.98 13.1
    1 -2 -6 293.79 12.2
    -2 1 6 259.04 14.34
    1 -2 -6 274.9 11.78
    -1 2 -6 275.07 14.39
    -2 1 6 267.3 14.25
    -2 -1 -6 281.01 12.38
    1 -2 -6 298.19 12.2
    2 -1 6 292.82 14.18
    -1 -2 6 256.67 14.9
    -2 -1 -6 266.13 13.38
    2 1 -6 293.38 16.35
    -2 -1 -6 282.32 12.29
    -1 2 -6 265.17 13.04
    2 1 -6 282.58 13.85
    1 2 6 282.24 13.38
    1 -2 -6 292.03 13.88
    -1 2 -6 277.41 14.47
    1 2 6 299.92 14.08
    -2 1 6 276.64 14.73
    -2 1 6 266.33 13.51
    2 -1 6 284.68 12.84
    -2 -1 -6 289.83 13.94
    1 -2 -6 287.63 15.06
    -2 -1 -6 282.16 12.34
    1 -2 -6 280.86 14.37
    2 -1 6 271.33 11.78
    1 -2 -6 278.81 12.02
    -1 -2 6 278.16 15.71
    -2 -1 -6 273.33 12.38
    -2 1 6 292.72 15.46
    2 -1 6 276.77 12.67
    -2 1 6 279.21 14.61
    -1 -2 6 287.95 15.86
    2 1 -6 283.91 12.87
    2 1 -6 262.81 14.76
    1 2 6 295.3 14.15
    2 -1 6 310.16 14.39
    1 2 6 282.83 15.03
    2 -1 6 298.49 11.44
    -2 1 6 270.55 14.41
    1 -2 -6 297.53 12.27
    -2 -1 -6 294.06 13.72
    -2 1 6 263.13 14.24
    -2 1 5 362.61 17.44
    1 -2 -5 343.35 15.87
    -2 1 5 362.43 16.8
    -1 -2 5 365.3 14.74
    -1 2 -5 362.55 16.76
    2 -1 5 350.3 14.04
    -2 1 5 359.73 16.81
    -2 1 5 365.97 17.64
    1 -2 -5 352.38 14.24
    -2 -1 -5 375.29 14.94
    1 2 5 356.41 16.13
    -1 2 -5 352.16 16.69
    -1 -2 5 355.85 16.38
    -2 -1 -5 344.31 15.41
    -1 -2 5 366.96 18.09
    1 -2 -5 345.58 16.32
    1 -2 -5 344.66 14.2
    -2 1 5 342.46 17.71
    2 -1 5 364.98 16.38
    -2 -1 -5 360.57 14.73
    -2 -1 -5 312.43 14.66
    -2 1 5 354.28 15.9
    -2 -1 -5 369 15.84
    2 -1 5 382.14 16.43
    -1 2 -5 359.36 15.26
    -2 1 5 374.4 15.57
    -2 1 5 367.28 17.04
    -1 -2 5 340.66 17.57
    -2 -1 -5 362.69 14.42
    2 1 -5 348.16 14.75
    1 -2 -5 365.93 13.7
    1 2 5 365.15 15.54
    -1 -2 5 350.18 13.63
    1 -2 -5 341.06 16.99
    -1 2 -5 329.78 14.91
    2 -1 5 362.09 14.83
    1 -2 -5 336.67 16.57
    -2 -1 -5 354.32 14.71
    1 -2 -5 356.47 15.94
    1 -2 -5 351.8 14.41
    1 2 5 361.44 15.71
    -2 1 5 377.59 17.05
    -2 -1 -5 331.65 15.54
    -2 1 5 357.48 16.65
    -1 -2 5 374.82 18.21
    -2 1 5 333.06 16.42
    -1 2 -5 365.58 16.77
    2 -1 5 396.35 15.73
    1 -2 -5 335.66 14.21
    2 -1 5 352.64 15.15
    1 -2 -5 358.22 14.39
    1 -2 -5 352.37 14.24
    2 1 -5 366.09 14.37
    2 1 -5 364.58 16.3
    1 -2 -5 330.69 15.22
    1 2 5 373.34 16.16
    -2 1 5 353.93 15.77
    2 1 -5 372.56 18.61
    2 1 -5 340.3 17.13
    1 -2 -5 341.79 15.54
    -2 1 5 360.78 16.99
    -2 -1 -5 362.32 14.76
    -1 -2 5 365.88 18.11
    1 2 5 350.36 17.44
    -1 2 -5 360.89 16.76
    1 -2 -5 340.92 13.67
    -2 -1 -5 355.14 14.76
    2 1 -5 362.26 15.99
    -2 -1 -5 345.66 13.2
    -2 1 5 353.34 16.66
    2 -1 5 368.63 15.16
    2 1 -5 365.73 18.56
    -2 1 4 667.33 28.65
    -1 -2 4 681.54 29.11
    -1 2 -4 663.28 27.54
    -2 -1 -4 641.95 26.38
    -1 -2 4 685.02 29.15
    2 -1 4 654.88 25.37
    2 1 -4 648.88 28.23
    2 -1 4 672.17 27.02
    -2 -1 -4 644.29 25.89
    -2 1 4 676.72 28.23
    -1 -2 4 683.35 29.12
    -2 1 4 687.38 26.57
    -2 -1 -4 666.24 25.48
    -1 -2 4 672.36 27.02
    -2 1 4 697.19 26.85
    1 -2 -4 707.61 26.99
    1 -2 -4 696.65 25.34
    1 -2 -4 690.94 25.29
    -2 -1 -4 662.34 26.02
    1 2 4 677.67 27.07
    -2 1 4 679.51 28.4
    -2 -1 -4 650.4 25.88
    2 -1 4 715.85 26.37
    2 1 -4 713.92 25.4
    2 1 -4 690.71 29.55
    -1 -2 4 678.39 29.07
    1 -2 -4 630.99 27.38
    -1 2 -4 691.18 27.74
    -1 2 -4 684.92 27.64
    -2 -1 -4 705.04 26.57
    -2 1 4 653.76 27.49
    2 1 -4 706.02 29.71
    -1 -2 4 689.26 26.27
    -2 1 4 658.3 27.54
    -2 1 4 713.89 27.56
    -2 -1 -4 706.27 24.23
    -2 -1 -4 665.51 26.16
    -2 1 4 677.84 27.7
    -1 2 -4 697.05 26.34
    -2 -1 -4 717.71 25.03
    1 -2 -4 626.65 26.17
    2 -1 4 713.75 27.54
    -2 -1 -4 646.62 25.83
    -1 -2 4 683.81 25.38
    -2 1 4 678.96 28.03
    1 -2 -4 686.01 25.24
    -2 1 4 731.46 26.33
    1 -2 -4 680.4 25.22
    -2 -1 -4 710.93 24.76
    1 -2 -4 652.76 27.06
    -2 1 4 663.04 27.82
    1 -2 -4 637.34 26.58
    -1 2 -4 671.94 27.61
    -2 -1 -4 655.32 25.98
    -2 1 4 675.42 27.73
    2 1 -4 685.1 27.17
    1 -2 -4 699.72 25.27
    -2 -1 -4 674.83 25.93
    2 -1 4 638.33 24.87
    1 2 4 717.42 26.43
    1 -2 -4 647.51 26.39
    2 1 -4 688.88 26.69
    1 2 4 667.43 28.69
    1 -2 -4 690.09 25.28
    1 2 4 677.3 26.75
    -1 2 -4 679.22 25.62
    -2 1 4 685.51 27.87
    -2 1 3 2486.76 79.01
    1 2 3 2297.3 77.81
    -1 2 -3 2280.2 80.54
    1 -2 -3 2210.7 78.93
    -2 -1 -3 2228.86 79.34
    -2 -1 -3 2301.05 78.52
    -2 -1 -3 2288.04 79.34
    2 -1 3 2198.7 79.76
    1 -2 -3 2178.78 78.37
    -2 -1 -3 2262.18 79.61
    -2 -1 -3 2184.15 77.33
    -2 1 3 2262.32 81.04
    -2 1 3 2265.77 80.67
    -2 1 3 2155.45 79.9
    -1 2 -3 2299.92 79.51
    1 -2 -3 2172.35 78.4
    1 2 3 2214.58 78.12
    -1 -2 3 2327 79.89
    1 -2 -3 2210.42 80.69
    -1 -2 3 2311.14 82.21
    -1 2 -3 2286.2 80.56
    2 1 -3 2245.42 79.34
    -2 1 3 2219.35 81.45
    -1 -2 3 2295.06 82.16
    -2 1 3 2305.79 81.2
    -1 -2 3 2331.95 79.2
    -2 -1 -3 2223.09 79.4
    -2 -1 -3 2214.7 79.37
    -1 -2 3 2293.05 82.16
    1 -2 -3 2174.67 78.9
    1 -2 -3 2313.48 79.91
    1 -2 -3 2097.45 79.41
    -1 2 -3 2230.48 80.52
    2 -1 3 2296.4 79.54
    1 2 3 2286.33 77.81
    1 2 3 2266.91 77.87
    1 2 3 2251.65 77.77
    2 1 -3 2278.76 79.99
    1 -2 -3 2151.06 78.32
    -2 1 3 2243.83 80.53
    -2 -1 -3 2184 79.29
    -2 -1 -3 2169.34 79.28
    1 2 3 2268.58 77.82
    -1 2 -3 2145.56 78.04
    2 -1 3 2179.25 77.95
    -1 -2 3 2209.4 82.44
    -2 1 3 2227.63 80.67
    -1 2 -3 2246.3 80.56
    1 2 3 2115.79 81.75
    1 -2 -3 2187.57 78.37
    1 2 3 2257.02 77.78
    -2 -1 -3 2212.26 78.45
    2 1 -3 2128.74 81.24
    1 2 3 2215.64 79
    -2 1 3 2284.48 80.67
    -2 1 3 2270.9 80.59
    -2 1 3 2307.39 80.94
    2 -1 3 2218.93 80.39
    -1 -2 3 2336.46 80.06
    1 -2 -3 2250.47 79.83
    1 2 3 2234.25 78.12
    1 -2 -3 2279.84 79.19
    1 -2 -3 2152.24 78.32
    1 -2 -3 2250.06 80.32
    -2 -1 -3 2200.84 79.42
    -2 1 2 39.65 3.62
    -2 1 2 42.58 3.72
    -2 -1 -2 37.8 3.37
    -2 -1 -2 48.53 3.33
    -2 -1 -2 42.5 3.15
    1 2 2 42.55 3
    1 -2 -2 45.43 3.11
    -2 -1 -2 46.15 3.69
    1 2 2 43.29 2.99
    1 -2 -2 50.17 4.04
    -2 1 2 43.58 3.84
    1 -2 -2 42.14 2.84
    1 -2 -2 42.12 2.94
    -2 1 2 44.75 3.8
    1 -2 -2 41.42 2.94
    -1 2 -2 39.75 3.37
    -1 2 -2 42.66 3.27
    -2 -1 -2 41.74 3.52
    -2 1 2 42.74 3.83
    1 2 2 41.64 3.15
    -2 -1 -2 48.26 3.31
    -2 1 2 44.31 3.85
    -2 -1 -2 43.66 3.56
    1 2 2 47.54 4.47
    1 2 2 43.51 3
    1 2 2 39.87 2.98
    2 -1 2 44.94 3.47
    -1 -2 2 45.12 4.22
    1 -2 -2 40 3.45
    -2 1 2 46.52 3.44
    -1 -2 2 55.72 4.03
    1 2 2 41.27 2.96
    -1 2 -2 47.35 3.5
    -1 -2 2 36.27 3.89
    -2 1 2 46.62 2.86
    1 -2 -2 40.75 2.88
    -2 -1 -2 44.73 2.91
    1 2 2 42.37 3.09
    1 -2 -2 46.86 2.96
    1 -2 -2 43.26 3.47
    -1 2 -2 40.67 3.54
    -1 2 -2 41.63 3.57
    -2 1 2 41.92 3.95
    -1 2 -2 44.12 3.67
    1 2 2 39.56 2.95
    -2 -1 -2 41.19 3.48
    2 1 -2 43.02 3
    1 2 2 41.39 2.98
    1 -2 -2 43.69 3.01
    1 -2 -2 42.75 3.38
    -2 1 2 44.5 3.93
    -2 -1 -2 43.27 3.53
    2 -1 2 45.99 3.83
    1 -2 -2 42.3 2.97
    -2 1 2 43.66 2.71
    -2 1 2 39.98 3.63
    2 -1 2 41.67 2.75
    -1 -2 2 47.36 4.31
    1 2 2 44.7 3.09
    2 -1 2 43.96 3.34
    -1 2 -2 43.72 3.65
    -2 -1 -2 44.65 2.46
    -1 -2 2 43.32 4.14
    -1 -2 2 42.32 4.46
    2 1 -2 43.08 4.18
    2 1 -2 41.89 3.36
    1 2 1 4139.03 134.83
    1 -2 -1 3594.89 133.9
    -2 -1 -1 3930.58 133.98
    1 -2 -1 3581.04 133.97
    -2 -1 -1 3978.07 134.98
    -2 -1 -1 3956.4 135.43
    1 -2 -1 3863.02 134.87
    -1 2 -1 3817.1 134.66
    1 2 1 3977.68 134.64
    1 -2 -1 3702.89 134.16
    -2 1 1 3851.95 135.19
    -2 1 1 3791.24 135.25
    -1 2 -1 3811.31 134.74
    1 2 1 4056.34 134.78
    2 1 -1 3731.82 134.06
    1 -2 -1 3894.37 134.49
    -1 -2 1 4018.1 136.15
    -2 1 1 3859.51 135.17
    -2 -1 -1 4012.49 135.9
    -2 -1 -1 4009.74 133.29
    -2 1 1 3772.74 135.16
    2 -1 1 3857.01 134.88
    1 -2 -1 4105.92 135.22
    -1 2 -1 3910.49 134.26
    2 -1 1 3754.78 133.9
    1 -2 -1 3607.27 133.92
    -2 1 1 3784.02 133.47
    -1 2 -1 3925.91 134.71
    2 1 -1 4132.48 135.77
    -2 -1 -1 3983.51 135.48
    -1 -2 1 4017.93 133.38
    1 -2 -1 3725.77 133.97
    -2 1 1 3835.42 135.13
    -2 -1 -1 3654.27 133.74
    -2 1 1 3783.58 134.09
    -2 -1 -1 3894.29 135.39
    -2 1 1 4047.23 132.72
    -2 1 1 3691.94 132.67
    -2 1 1 3872.41 135.45
    -1 2 -1 3820.46 134.7
    1 2 1 3923.65 136.85
    -1 2 -1 3829.13 134.25
    2 -1 1 3538.34 133.44
    1 2 1 3503.46 134.07
    -2 -1 -1 3930.26 135.63
    -1 -2 1 3978.52 136.12
    2 -1 1 3698.04 135.14
    -2 -1 -1 3957.89 135.5
    1 2 1 3959.19 134.7
    1 2 1 3983.27 134.74
    -1 -2 1 4070.17 135.73
    -1 -2 1 4075.99 137.38
    2 1 -1 3722.09 133.16
    -1 -2 1 4043.43 136.2
    -2 1 1 3830.24 135.45
    -1 2 -1 3931.77 134.75
    1 2 1 3931.52 134.65
    1 2 1 3989.82 134.77
    2 1 -1 3995.55 134.81
    -1 -2 1 3980.08 136.03
    -2 -1 -1 3952.81 135.56
    2 1 -1 3745.14 135.72
    -2 1 0 348.03 14.89
    -2 1 0 370.2 15.29
    -1 2 0 327.86 14.88
    -1 2 0 356.86 13.84
    -2 1 0 351.43 15
    1 2 0 334.4 15.01
    -2 -1 0 326.62 15.43
    -1 -2 0 342.25 15.06
    -1 -2 0 327.99 14.96
    1 -2 0 350.52 13.94
    -2 -1 0 362.1 15.92
    -2 1 0 344.38 14.89
    1 -2 0 344.74 14.47
    1 2 0 339.72 15.09
    -1 2 0 352.84 14.23
    -1 -2 0 350.58 14
    -1 -2 0 328.91 14.98
    1 2 0 342.42 15.18
    -2 -1 0 347.17 15.66
    -1 2 0 342.35 14.24
    2 1 0 366.4 15.52
    -1 -2 0 327.34 14.95
    -1 -2 0 365.25 15.35
    -1 -2 0 350.55 15.78
    -2 -1 0 336.86 13.73
    -2 -1 0 335.21 15.46
    -1 -2 0 342.11 15.2
    2 -1 0 345.83 13.64
    -1 2 0 357.16 14.32
    2 1 0 378.7 13.97
    -1 2 0 335.98 14.22
    1 2 0 340.46 15.88
    -2 1 0 352.22 14.9
    2 1 0 345 15.13
    -2 -1 0 310.31 15.21
    1 2 0 340.91 15.11
    -1 2 0 344.62 14.58
    1 2 0 323.02 14.99
    -2 -1 0 334.19 15.4
    -2 -1 0 340 15.64
    1 2 0 350.5 15.14
    -2 1 0 332.5 13.69
    -1 -2 0 351.89 14.2
    -2 1 0 348.95 14.96
    2 1 0 327.28 13.62
    -1 -2 0 375.62 16.54
    1 -2 0 351.73 15.28
    2 1 0 363.47 14.01
    -1 2 0 333.65 14.8
    1 -2 0 341.34 13.46
    -2 1 0 341.75 14.82
    -1 2 0 336.12 14.17
    1 -2 0 343.91 14.78
    -1 2 0 346.98 14.31
    2 -1 0 351.11 14.91
    1 2 0 343.57 15.12
    -1 -2 0 338.48 15.11
    -2 -1 0 346.18 14.26
    1 2 0 349.09 14.28
    1 2 -1 3991.57 136.43
    -1 2 1 3818.62 134.2
    -1 2 1 3753.36 134.26
    -2 1 -1 3904.3 135.31
    -2 -1 1 3822.42 136.67
    -2 -1 1 3810.34 136.74
    1 -2 1 3642.94 134.31
    -1 -2 -1 4026.22 134.96
    -2 -1 1 4108.24 133.8
    -2 -1 1 3881.25 134.53
    2 -1 -1 3639.85 135.43
    1 2 -1 4036.64 135.6
    -1 -2 -1 3967.4 135.13
    -2 -1 1 3849.99 136.65
    -1 2 1 3824.58 135.9
    -1 -2 -1 3944.35 135.43
    -2 -1 1 3913.44 136.94
    -1 2 1 4038.51 136.26
    -2 1 -1 3832.39 135.35
    -1 2 1 3509.19 134.69
    -1 2 1 3706.36 134.61
    1 2 -1 3953.84 136.41
    -2 1 -1 3845.67 135.32
    -2 -1 1 3724.94 136.46
    -1 -2 -1 3992.15 134.92
    1 2 -1 3732.75 134.67
    -2 1 -1 3770.33 135.17
    -1 2 1 3753.57 134.24
    1 2 -1 3971.74 136.4
    1 -2 1 4051.92 136.26
    1 -2 1 3981.98 134.33
    -1 -2 -1 3952.33 136.44
    -2 1 -1 3826.64 135.23
    -1 -2 -1 3957.53 134.86
    -2 -1 1 3761.79 136.45
    2 -1 -1 3849.15 134.84
    2 1 1 4116.05 136.29
    -1 -2 -1 3922.91 137.01
    2 1 1 3657.77 133.33
    -1 2 1 3806.84 134.21
    2 1 1 3709.09 135.03
    -2 -1 1 3748.93 135.26
    -1 -2 -1 4180.42 137.34
    1 -2 1 4050.8 135.53
    1 -2 1 3956.15 135.48
    2 1 1 3899.08 134.27
    2 1 1 4050.02 133.86
    -2 1 -1 3839.3 134.38
    -2 1 -1 3777.91 135.23
    1 -2 1 3836.53 133.71
    1 -2 1 3910.88 135.31
    -1 -2 -1 3926.44 134.91
    -1 2 1 3791.71 134.21
    -2 -1 1 3928.31 137.03
    2 -1 -1 3842.82 132.98
    2 -1 -2 41.92 2.52
    -1 -2 -2 41.14 3.76
    -2 -1 2 45.34 3.23
    2 1 2 43.8 3.32
    -1 2 2 44.38 3.02
    2 1 2 43 2.76
    2 -1 -2 46.36 3.94
    -2 1 -2 47.34 3.6
    -2 1 -2 37.18 2.6
    -2 1 -2 43.48 3.63
    -2 -1 2 38.33 4.15
    1 2 -2 44.87 3.95
    -1 -2 -2 46.83 4.2
    1 2 -2 41.37 3.43
    2 1 2 41.23 3.12
    1 2 -2 41.23 4.12
    2 -1 -2 43.2 3.22
    -2 1 -2 41.15 2.36
    -2 -1 2 38.98 4.16
    -1 -2 -2 40.43 2.98
    -1 -2 -2 41.12 2.99
    -1 2 2 43.26 2.97
    -2 1 -2 47.12 3.79
    2 -1 -2 41.45 2.62
    -1 2 2 44.1 2.98
    -1 2 2 46.84 3.09
    1 -2 2 56.89 4.76
    1 -2 2 41.47 3.74
    -2 -1 2 43.12 3.86
    -1 2 2 43.81 3.45
    -1 -2 -2 38.5 2.93
    2 -1 -2 42.02 3.48
    -1 -2 -2 42.99 3.81
    -1 -2 -2 41.86 3.63
    -1 -2 -2 45.36 4.64
    1 2 -2 42.09 3.6
    -1 2 2 44.22 4.23
    2 1 2 37.21 3.55
    -1 2 2 42.85 2.95
    -2 -1 2 45.95 4.4
    -2 1 -2 43.77 3.62
    -1 -2 -2 42.94 3.02
    -2 -1 2 40.61 4.27
    2 1 2 39.61 2.26
    1 2 -2 40.49 4.11
    1 -2 2 40.48 3.67
    -2 -1 2 40.04 4.37
    -2 1 -2 42.57 3.56
    -2 -1 2 40.4 4.1
    1 -2 2 41.17 2.82
    -1 2 2 37.57 2.69
    -2 1 -2 39.52 3.45
    1 -2 2 47.83 2.68
    1 -2 2 39.69 3.3
    -1 -2 -2 48.25 4.36
    -1 2 2 40.98 2.99
    -2 -1 2 40.22 4.31
    2 1 2 43.4 3.97
    -1 2 2 39.41 3.36
    -1 2 2 42.16 4.05
    2 1 3 2255.25 77.33
    2 -1 -3 2166.5 80.57
    -2 -1 3 2227.51 82.04
    2 1 3 2243.54 79.21
    -1 2 3 2178.64 78.55
    2 1 3 2361.73 79.63
    2 1 3 2206.24 79.03
    -2 -1 3 2190.57 82.2
    -1 2 3 2268.98 79.69
    1 2 -3 2403.89 79.43
    -1 2 3 2152.4 78.5
    -1 2 3 2168.51 78.58
    -1 -2 -3 2188.91 78.09
    2 -1 -3 2233.16 79.62
    2 1 3 2228.48 80.36
    -2 -1 3 2212.04 81.13
    -1 2 3 2205.21 78.75
    -2 -1 3 2300.81 78.12
    1 -2 3 2295.25 80.09
    2 1 3 2252.81 79.13
    -1 -2 -3 2362.42 79.53
    -2 1 -3 2308.54 79.9
    2 -1 -3 2267.78 78.26
    1 -2 3 2365.23 81.13
    2 1 3 2267.54 79.15
    2 1 3 2168.8 78.58
    -1 2 3 2072.17 78.48
    1 -2 3 2332.61 81.62
    -2 1 -3 2258.56 80.12
    2 -1 -3 2060.73 80.02
    -1 2 3 2165.61 78.6
    -1 -2 -3 2213.67 78.88
    2 1 3 2206.59 81.05
    -1 2 3 2181.51 80.2
    1 2 -3 2283.67 82.2
    1 -2 3 2104.16 77.76
    -1 -2 -3 2242.86 78.08
    -1 -2 -3 2362.59 81.01
    -1 -2 -3 2336.51 82.68
    -2 1 -3 2277.78 80.06
    -1 -2 -3 2180.17 81.83
    1 -2 3 2306.02 77.99
    -1 2 3 2256.87 82.07
    2 -1 -3 2239.22 78.56
    -1 -2 -3 2247.73 78.11
    -1 -2 -3 2382.59 80.55
    -1 2 3 2221.24 81.91
    -2 1 -3 2244.33 80.05
    -2 1 -3 2267.44 78.04
    -2 -1 3 2252.95 79.74
    -1 -2 -3 2340.53 80.97
    -2 1 -3 2250.37 80.11
    -1 -2 -3 2153.75 80.31
    -2 -1 3 2159.02 82.34
    2 1 3 2271.65 79.17
    -2 -1 3 2185.78 82.08
    -1 -2 -3 2170.15 78.09
    -2 -1 3 2196.78 82.15
    -1 2 3 2190.63 78.97
    -2 1 -3 2282.68 80.07
    1 2 -3 2118.94 79.82
    -1 2 3 2174.2 78.54
    -2 -1 3 2274.71 80.6
    1 2 -3 2318.7 82.26
    1 -2 3 2404.61 81.31
    -2 -1 3 2336.49 78.58
    -2 1 -3 2254.09 78.13
    -2 1 -3 2195.91 79.07
    2 1 3 2297.95 79.23
    -2 -1 3 2173.14 82.26
    1 2 -3 2306.53 80.21
    -1 -2 -3 2251.21 78.09
    -1 2 3 2150.94 78.88
    -2 -1 4 680.51 29.35
    1 -2 4 716.6 25.71
    -1 2 4 681.5 25.72
    -1 2 4 666.39 25.44
    -2 1 -4 708.11 27.28
    2 -1 -4 636 27.42
    -2 1 -4 671 27.03
    1 -2 4 710.52 28.28
    -1 2 4 651.99 28.94
    1 -2 4 677.21 28.32
    2 1 4 667.17 26.29
    -2 -1 4 680.86 26.06
    -1 2 4 675.2 25.62
    -1 -2 -4 667.77 27.33
    1 -2 4 714.94 28.42
    -2 1 -4 640.44 26.12
    -2 -1 4 710.41 27.32
    1 2 -4 718.61 29.59
    -1 -2 -4 657.04 25.8
    -2 -1 4 650.57 27.58
    2 1 4 680.86 25.99
    1 2 -4 661.85 26.96
    2 -1 -4 645.37 27.57
    -1 2 4 703.44 26.96
    -2 1 -4 697.89 25.71
    -2 1 -4 693.7 27.08
    2 1 4 630.54 27.15
    2 1 4 673.21 25.92
    -1 2 4 683.63 25.79
    -2 -1 4 675.25 29.39
    2 -1 -4 695.33 25.89
    -2 -1 4 665.73 28.38
    -2 -1 4 674.89 29.46
    -1 -2 -4 732.98 29.77
    -1 -2 -4 700.07 26.76
    -2 -1 4 694.97 25.66
    -2 -1 4 638.77 28.49
    -2 1 -4 676.55 27.07
    1 2 -4 686.73 26.67
    -2 1 -4 730.61 25.14
    -1 -2 -4 705.55 27.5
    -1 -2 -4 694.83 27.78
    2 1 4 702.03 26.09
    2 -1 -4 664.53 25.99
    -2 1 -4 704.9 27.26
    -1 2 4 690.87 25.68
    -1 2 4 703.07 26.46
    1 2 -4 672.26 29
    2 1 4 667.15 27.94
    2 1 4 704.2 25.11
    -1 -2 -4 663.11 28.91
    -1 2 4 670.62 25.64
    -1 -2 -4 671.2 27.4
    -1 2 4 687.22 25.71
    -2 -1 4 670.78 29.19
    -2 -1 4 656.27 29.1
    2 1 4 673.65 24.96
    -2 1 -4 713.21 27.02
    1 -2 4 690.29 27.45
    2 1 4 680.98 25.93
    2 1 4 676.62 25.94
    -1 2 4 650.27 27.64
    1 2 -4 694.9 29.35
    -1 2 4 680.42 29.32
    -1 2 4 685.58 26.52
    -2 -1 5 362.6 16.54
    2 1 5 350.42 14.41
    -1 -2 -5 333.83 14.63
    -2 1 -5 374.14 16.16
    2 -1 -5 355.82 16.44
    2 1 5 364.69 15.59
    2 1 5 382.79 16.31
    -2 1 -5 366.83 16.2
    -1 2 5 363.69 14.84
    -1 2 5 348.01 16.86
    -1 -2 -5 356.74 16.47
    -2 -1 5 349.16 17.38
    2 1 5 329.84 14.73
    1 2 -5 359.8 15.22
    1 2 -5 364.63 16.02
    1 2 -5 372.67 18.22
    2 -1 -5 352.71 16.26
    -1 -2 -5 368.32 16.37
    -2 -1 5 348.16 16.77
    -1 2 5 343.9 18.05
    -1 2 5 375.52 16.18
    1 -2 5 363.02 17.2
    2 1 5 332.44 14.69
    1 2 -5 350.78 18.07
    1 -2 5 354.89 15.38
    -1 2 5 369.45 14.96
    1 -2 5 366.78 15.13
    1 -2 5 394 17.49
    -2 -1 5 348 17.95
    -2 1 -5 359.95 15.03
    2 -1 -5 361.29 16.43
    -2 -1 5 363.07 18.3
    1 2 -5 382.61 18.52
    2 -1 -5 353.89 16.31
    -1 -2 -5 350.23 13.46
    1 -2 5 390.34 17.53
    -1 2 5 359.02 18.1
    -2 1 -5 353.44 16.02
    1 -2 5 350.01 16.45
    2 -1 -5 351.43 16.45
    -1 2 5 365.27 14.98
    -2 -1 5 360.52 15.42
    1 2 -5 368.57 14.13
    2 -1 -5 342.81 16.6
    1 2 -5 323.69 15.62
    -1 2 5 359.04 14.78
    -1 -2 -5 370.78 18.36
    -1 2 5 338.15 13.86
    -2 1 -5 315.76 15.16
    -1 2 5 362.48 15.61
    -2 1 -5 381.71 16.23
    2 1 5 348.86 16.24
    -2 -1 5 376.51 18.35
    2 -1 -5 364.45 16.72
    2 -1 -5 341.7 15.27
    -2 1 -5 361.31 16.14
    -1 -2 -5 362.38 15.91
    -1 2 5 374.02 15.74
    -2 -1 5 338.09 17.31
    2 1 5 345.75 14.78
    2 1 5 335.61 14.69
    -2 1 -5 380.51 14.05
    -1 2 5 359.83 14.79
    2 -1 -5 351.9 16.24
    -2 -1 5 353.17 18.1
    -2 -1 5 380.97 18.37
    -1 2 5 371.15 15.1
    -1 -2 -5 340.98 17.75
    -1 2 5 381.33 13.71
    -1 -2 -5 330.35 15.35
    2 1 5 343.65 16.63
    -2 -1 5 368.33 14.99
    -1 2 5 360.62 15.84
    1 2 -5 345.42 15.94
    -1 2 5 364.23 14.89
    -1 -2 -5 352.44 16.64
    2 1 5 325.28 14.69
    -2 -1 6 280.98 15.73
    -1 2 6 287.59 11.55
    -1 2 6 284.92 12.79
    -1 2 6 260.47 13.37
    1 2 -6 274.01 15.77
    1 2 -6 278.43 13.59
    2 1 6 292.58 13.43
    -2 -1 6 275.08 15.46
    -1 2 6 284.07 12.6
    -1 -2 -6 286.13 14.31
    -1 -2 -6 249.63 12.74
    1 -2 6 300.41 15.11
    -1 -2 -6 274.4 10.66
    -2 1 -6 285.28 13.65
    1 -2 6 291.34 14.94
    -1 -2 -6 287.41 13.83
    -2 1 -6 272.66 13.46
    2 -1 -6 270.41 13.77
    2 -1 -6 275.03 14.18
    -2 -1 6 293.69 15.86
    2 -1 -6 280.76 14.13
    -2 1 -6 280.78 13.53
    -2 -1 6 277.98 14.65
    -1 2 6 277.04 12.64
    -1 2 6 276.21 14.6
    2 1 6 275.71 12.24
    -2 -1 6 276.46 14.62
    1 2 -6 280.63 15.94
    1 2 -6 291.37 12.19
    1 -2 6 277.31 12.95
    -1 -2 -6 281.94 13.97
    -1 2 6 298.49 13.17
    -2 1 -6 300.88 11.68
    2 -1 -6 280.76 13.99
    -2 -1 6 286.24 13.28
    2 1 6 275.43 12.26
    1 -2 6 291.9 14.78
    -1 2 6 291.09 13.54
    2 -1 -6 288.1 13.99
    2 -1 -6 270.97 13.81
    -2 1 -6 282.81 13.67
    -1 2 6 281.94 15.9
    2 1 6 275.26 12.19
    1 -2 6 287.93 13.2
    -1 2 6 312.41 14.1
    -2 -1 6 260.41 15.38
    -1 -2 -6 239.16 11.96
    -2 -1 6 273.13 15.51
    -1 2 6 263.26 12.55
    1 -2 6 260.64 12.76
    2 1 6 276.19 13.47
    -1 2 6 298.85 16.02
    1 2 -6 279.64 12.28
    -1 -2 -6 305.9 16.2
    2 -1 -6 285.76 14.12
    -2 1 -6 264.75 12.71
    -2 1 -6 297.48 13.81
    2 1 6 273.26 14.11
    -1 2 6 271.15 12.44
    1 2 -6 281.09 13.56
    2 1 6 267.18 12.3
    1 -2 6 256.26 13.9
    2 1 6 280.13 12.4
    -1 2 6 284.09 12.56
    -1 2 6 264.02 12.45
    1 2 -6 277.69 15.65
    -1 -2 -6 283.85 13.63
    2 -1 -6 293.72 14.37
    2 -1 -6 286.77 14.52
    2 1 6 283.04 12.27
    1 2 -6 272.04 13.61
    -2 1 -6 252.16 12.94
    2 1 6 275.09 13.75
    -1 -2 -6 287.63 15.59
    -1 2 7 319.67 17.19
    -1 -2 -7 324.93 16.38
    1 2 -7 346.02 18.73
    -1 -2 -7 307.64 15.28
    -1 -2 -7 354.11 17.61
    2 1 7 341.17 16.66
    1 2 -7 337.64 18.62
    -1 2 7 344.05 15.08
    -1 -2 -7 348.92 16.43
    -2 1 -7 334.71 15.51
    -2 -1 7 327.73 18.13
    -1 -2 -7 335.59 12.79
    -2 -1 7 337.96 17.47
    -1 2 7 338.78 16.42
    2 1 7 325.65 14.57
    -1 -2 -7 346.1 18.53
    -1 2 7 339.41 18.54
    -2 1 -7 333.55 16.05
    1 2 -7 338.52 15.04
    -2 1 -7 350.36 16.26
    -2 -1 7 326.38 16.93
    -1 -2 -7 352.23 12.78
    1 2 -7 331.6 16.41
    2 1 7 346.93 16.47
    -1 2 7 340.83 15.2
    1 -2 7 333.24 15.63
    2 1 7 372.68 17.03
    1 2 -7 364.36 14.27
    -1 -2 -7 341.6 13.33
    -1 2 7 356.06 16.59
    2 -1 -7 338.38 16.62
    1 -2 7 359.61 15.96
    -1 2 7 332.95 18.53
    2 1 7 389.25 16.52
    -1 2 7 342.3 16.11
    2 1 7 339.27 15.19
    -1 2 7 339.7 15.09
    -1 -2 -7 316.01 16.1
    2 -1 -7 320.45 16.47
    1 2 -7 329.84 16.09
    -2 -1 7 340.81 18.27
    -1 -2 -7 362.07 17.04
    1 -2 7 359.24 17.15
    2 1 7 346.17 15.97
    1 -2 7 365 17.53
    2 1 7 307.65 14.45
    -1 2 7 354.35 14.2
    -1 -2 -7 338.64 12.9
    -2 -1 7 338.26 18.3
    -1 -2 -7 347.97 12.81
    -1 2 7 362.59 17.93
    -1 -2 -7 339.2 13.33
    -2 1 -7 349.86 16.3
    -1 -2 -7 337.55 18.17
    -1 2 7 351.84 15.45
    -2 1 -7 349.78 16.24
    -1 -2 -7 332.99 13.3
    1 -2 7 357.41 17.7
    2 -1 -7 343.57 16.52
    2 -1 -7 344.14 16.51
    -1 -2 -7 343.66 12.77
    1 2 -7 333.02 18.4
    -1 2 7 348.08 15.21
    -1 2 7 352.74 15.19
    1 -2 7 320.07 15.3
    2 1 7 347.56 14.85
    -2 -1 7 315.43 18
    2 -1 -7 341.2 17.35
    2 1 7 304.3 14.49
    2 -1 -7 322.68 16.95
    -2 -1 7 337.35 15.87
    2 -1 -7 328.93 15.77
    1 2 -7 356.05 16.38
    2 1 7 310.28 14.6
    2 -1 -7 331.36 16.72
    -1 -2 -7 350.7 12.78
    1 -2 7 343.19 17.59
    -2 1 -7 326.92 15.82
    2 -1 -7 328.6 16.46
    2 -1 -7 355.96 16.7
    -2 1 -7 344.44 14.1
    1 2 -7 338.63 17.98
    2 -1 -7 345.73 16.88
    1 -2 8 869.06 34.76
    2 1 8 891.48 35.61
    -1 -2 -8 926.37 31.26
    1 -2 8 934.79 37.41
    -2 1 -8 901.54 34.2
    1 2 -8 906.69 38.53
    -2 1 -8 761.43 35.17
    -1 -2 -8 773.42 34.81
    2 -1 -8 865.22 35.84
    2 1 8 844.76 35.33
    -2 1 -8 883.72 32.56
    -1 2 8 870.83 33.81
    2 1 8 956.81 34.79
    -1 2 8 869.99 33.95
    -2 -1 8 832.1 34.88
    1 2 -8 827.62 34.03
    1 2 -8 886.1 35.34
    2 -1 -8 867.17 36.62
    2 -1 -8 837.23 35.38
    -2 1 -8 758.99 34.45
    2 -1 -8 836.92 35.48
    1 -2 8 850.14 36.04
    1 -2 8 945.01 37.41
    1 2 -8 892.48 38.29
    1 2 -8 853.57 35.64
    1 2 -8 867.48 37.25
    -1 2 8 811.37 36.42
    -2 1 -8 893.51 35.11
    -2 1 -8 851.86 34.97
    1 -2 8 860.37 34.74
    -1 -2 -8 864.42 35.4
    -1 2 8 854.09 38.16
    -2 1 -8 833.55 34.39
    2 -1 -8 882.61 36.71
    -1 2 8 874.98 33.85
    -1 2 8 935.96 35.95
    2 1 8 923.31 33.58
    2 -1 -8 883.42 37.01
    -1 -2 -8 920.99 31.27
    2 1 8 935.03 36.07
    -1 2 8 839.87 35.4
    2 -1 -8 860.18 35.5
    -1 -2 -8 911.75 31.28
    -1 -2 -8 893.55 32.06
    -1 -2 -8 841 35.65
    2 -1 -8 874.24 35.01
    2 1 8 888.93 35.22
    -1 2 8 827.14 36.33
    -2 -1 8 842.83 37.63
    2 -1 -8 852 35.86
    -2 -1 8 830.83 37.63
    -1 2 8 881.87 32.99
    -2 -1 8 863.01 36.94
    1 -2 8 819.69 34.08
    -1 -2 -8 892.26 32.03
    -2 -1 8 819.52 35.76
    2 -1 -8 812.53 35.54
    -1 -2 -8 911.53 31.23
    2 1 8 811.48 34.32
    2 1 8 794.86 33.11
    2 -1 -8 818.23 36.18
    2 1 8 803.74 33.14
    -2 -1 8 838.5 37.47
    -1 -2 -8 893.49 32.04
    -1 -2 -8 804.88 34.1
    -1 2 8 909.15 35.47
    -1 -2 -8 904.14 31.27
    -2 1 -8 771.79 35.27
    -1 -2 -8 869.02 31.23
    -1 2 8 872.86 33.93
    2 -1 -8 858.07 35.69
    2 1 8 850.34 34.17
    1 2 -8 859.67 35.14
    -2 1 -8 873.44 35.15
    2 1 8 779.3 33.07
    1 -2 8 871.39 36.17
    -1 2 8 870.23 33.78
    -2 1 -8 830.54 35.8
    -2 1 -8 914.43 35.24
    -1 -2 -8 852.79 37.72
    2 -1 -8 829.34 35.36
    -2 -1 8 825.03 37.53
    1 2 -8 898.74 32.17
    -1 -2 -8 878.03 35.6
    -1 2 8 862.88 33.71
    1 2 -8 911.24 38.56
    -1 -2 -8 931.49 38.48
    -1 -2 -8 917.41 36.72
    2 1 8 806.1 33.15
    1 2 -9 194.86 11.65
    2 1 9 196.75 11.51
    -1 2 9 202.47 10.64
    1 2 -9 198.48 11.55
    2 -1 -9 186.98 12.34
    2 1 9 192.66 12.67
    2 -1 -9 198.8 12.55
    -2 1 -9 177.81 11.7
    -1 2 9 198.37 11.71
    -2 -1 9 194.71 12.28
    2 -1 -9 203.65 12
    -2 -1 9 181.24 12.96
    -1 -2 -9 208.33 13.76
    1 2 -9 193.99 11
    -1 2 9 192.64 13.54
    2 1 9 180.32 10.67
    -2 -1 9 180.06 11.22
    -2 1 -9 181.59 11.27
    -2 1 -9 194.34 9.48
    1 -2 9 189.74 12.7
    1 2 -9 185.12 12.69
    2 -1 -9 189.15 12.84
    -1 -2 -9 186.33 9.15
    1 2 -9 205.32 13.71
    2 -1 -9 190.13 11.99
    -1 -2 -9 174.29 10.59
    1 -2 9 200.55 12.2
    1 -2 9 197.34 11.31
    2 -1 -9 196.01 11.91
    -1 2 9 182.54 12.07
    -2 1 -9 206.06 10.87
    2 1 9 177.6 11.27
    -1 2 9 183.82 10.3
    2 1 9 193.88 10.19
    2 1 9 205.24 10.25
    2 1 9 221.1 11.27
    2 -1 -9 196.79 11.97
    1 2 -9 177.93 11.65
    -1 -2 -9 172.83 11.19
    -1 2 9 204.14 10.04
    1 -2 9 200.9 12.9
    -1 -2 -9 204.8 8.4
    -2 1 -9 177 11.61
    -2 1 -9 188.51 11.23
    -1 -2 -9 200.88 8.51
    2 1 9 178.58 9.97
    1 2 -9 200.26 8.65
    2 -1 -9 194.63 12.54
    -2 1 -9 180.56 10.91
    -1 2 9 199.08 12.03
    -2 1 -9 192.15 11.4
    -2 -1 9 187.44 11.73
    2 1 9 169.91 9.89
    -2 -1 9 176.97 12.4
    2 1 9 198.78 11.94
    2 -1 -9 194.8 12.77
    -1 -2 -9 197.13 11.83
    -1 2 9 183.51 10.23
    -1 -2 -9 200.43 11.97
    1 2 -9 188.81 13.4
    -1 -2 -9 198.95 8.51
    2 -1 -9 187.88 11.81
    -1 -2 -9 199.55 11.91
    2 -1 -9 183.76 11.82
    -1 -2 -9 202.31 8.54
    -1 -2 -9 218.8 14.1
    -1 2 9 197.98 10.48
    -2 1 -9 194.94 11.99
    -2 1 -9 213.29 11.73
    -2 -1 9 175.16 12.83
    -1 -2 -9 201.55 8.49
    -1 -2 -9 197.07 9.25
    2 1 9 201.18 11.15
    -1 -2 -9 196.3 9.25
    -1 2 9 204.99 12.02
    1 -2 9 208.87 11.14
    1 2 -9 194.19 13.52
    2 -1 -9 188.3 11.68
    1 -2 9 181.85 11.14
    2 -1 -9 206.42 11.61
    -2 -1 9 189.24 13.2
    -2 -1 9 196.58 13.24
    -1 2 9 185.44 10.31
    2 1 9 205.72 11.89
    -1 -2 -9 204.28 8.51
    2 -1 -9 180.05 11.65
    1 -2 9 213.52 12.63
    2 1 9 180.58 10
    -1 -2 -9 204.18 12.47
    -2 1 -9 190.86 11.32
    2 1 10 138.19 9.49
    -1 2 10 121.99 8.12
    2 1 10 113.63 7.88
    1 -2 10 126.95 9.09
    2 1 10 126.78 8.87
    -1 2 10 139.21 8.48
    -1 -2 -10 131.4 6.59
    2 1 10 132.85 9.6
    2 -1 -10 123.19 9.29
    2 -1 -10 132.22 9.52
    2 -1 -10 139.22 9.82
    -2 -1 10 133.83 9.38
    2 -1 -10 132.91 9.72
    1 -2 10 128.29 9.03
    2 -1 -10 132.81 10.23
    -2 -1 10 123.92 9.8
    1 -2 10 147.24 10.95
    -1 2 10 137.6 11.34
    -2 1 -10 118.4 9
    -2 1 -10 147.69 9.48
    1 2 -10 122.52 8.78
    2 -1 -10 130.82 9.75
    -1 -2 -10 132.45 6.64
    2 1 10 118.81 7.98
    -1 2 10 138.81 8.37
    1 -2 10 132.15 9.88
    2 -1 -10 135.31 10.16
    2 -1 -10 143.11 9.54
    -2 1 -10 118.72 9.31
    -1 -2 -10 130.61 7.35
    -1 -2 -10 134.63 7.45
    -1 -2 -10 122.29 9.07
    2 -1 -10 138.9 10.28
    1 2 -10 129.39 9.71
    1 -2 10 139.09 10.66
    2 1 10 150.98 9.85
    2 1 10 142.08 8.13
    -1 -2 -10 144.46 6.5
    -2 1 -10 132.2 9.08
    -1 2 10 154.86 10.31
    -2 -1 10 129.17 10.73
    2 -1 -10 132.03 9.64
    2 1 10 137.51 9.27
    -1 2 10 126.48 9.54
    2 -1 -10 127.2 9.25
    1 2 -10 130.34 9.35
    1 2 -10 134.92 10.38
    -1 -2 -10 127.9 7.32
    -1 -2 -10 144.79 6.75
    -2 -1 10 119.14 10.37
    2 1 10 119.97 7.99
    2 -1 -10 127.34 9.67
    -1 2 10 120.26 8.06
    1 2 -10 130.54 10.84
    -2 1 -10 124.66 9.36
    2 1 10 123.45 8.09
    -2 -1 10 129.48 10.3
    2 1 10 141.15 10.58
    1 -2 10 118.54 8.44
    -2 1 -10 132.93 7.51
    -2 1 -10 123.08 8.84
    1 2 -10 128.52 6.07
    -1 -2 -10 139.79 10.06
    -1 2 10 126.63 8.23
    -2 1 -10 135.92 9.23
    -1 -2 -10 134.06 6.69
    1 2 -10 152.9 11.7
    -2 -1 10 141.63 11.12
    -2 1 -10 152.52 9.03
    -2 -1 10 122.51 9.99
    -1 2 10 130.88 9.35
    -1 -2 -10 159.2 11.85
    2 -1 -10 126.51 9.49
    2 -1 -10 131.95 10.54
    2 1 10 156.1 10.01
    2 -1 -10 125.44 10.4
    2 1 10 121.37 8.38
    -2 -1 10 123.45 10.44
    -1 2 10 141.01 8.16
    -2 1 -10 137.28 9.23
    -1 -2 -10 123.42 9.31
    2 1 10 140.19 8.86
    1 2 -10 134.96 9.29
    -2 1 -10 122.07 9.45
    1 -2 10 130.86 9.67
    -1 -2 -10 124.77 9.46
    -2 -1 10 132.29 9.44
    1 2 -10 142.99 11.37
    -1 -2 -10 115.49 8.43
    -1 -2 -10 136.3 9.74
    -1 -2 -10 127.75 10.83
    -1 2 11 1288.28 54.08
    -1 2 11 1266.23 51.18
    2 1 11 1199.06 48.64
    -2 1 -11 1334.95 50.28
    1 -2 11 1231.29 49.31
    1 2 -11 1389.44 54.49
    1 2 -11 1257.53 50.12
    -1 -2 -11 1212.63 49.34
    -2 -1 11 1208.32 50.11
    2 1 11 1206.16 51.74
    2 -1 -11 1233.43 50.63
    -1 2 11 1245.9 48.22
    2 1 11 1331.19 51.18
    -1 -2 -11 1322.99 46.17
    1 -2 11 1335.84 51.37
    -1 -2 -11 1203.19 53.01
    -2 -1 11 1204.9 52.63
    -2 -1 11 1254.35 53.19
    -2 -1 11 1212.12 52.89
    2 -1 -11 1255.7 50.96
    -1 -2 -11 1287.15 50.72
    -1 -2 -11 1315.07 46.17
    2 -1 -11 1262.58 50.97
    -2 1 -11 1237.01 50.4
    -2 1 -11 1171.89 50.73
    1 -2 11 1328.3 52.61
    -2 1 -11 1218.85 47.21
    1 2 -11 1268.61 50.27
    -1 2 11 1325.02 51.35
    -2 1 -11 1131.76 50.52
    -1 -2 -11 1314.95 46.12
    2 1 11 1128.94 48.11
    -1 2 11 1262.62 48.63
    -1 2 11 1250.68 48.6
    2 1 11 1179.48 49.39
    1 -2 11 1291.58 50.45
    -2 1 -11 1257.44 49.96
    2 1 11 1343.07 49.59
    2 1 11 1260.5 48.05
    -2 1 -11 1313.35 50.3
    -2 1 -11 1302.43 50.08
    2 1 11 1228.7 49.84
    -2 -1 11 1254.18 53.22
    1 -2 11 1246.37 51.49
    -1 -2 -11 1262.34 51.03
    2 1 11 1328.83 50.8
    2 -1 -11 1301.65 52.04
    2 -1 -11 1232.55 50.3
    2 -1 -11 1277.99 51.82
    2 -1 -11 1264.69 50.88
    1 -2 11 1363.64 52.94
    -1 -2 -11 1258.85 47.27
    -1 2 11 1231.6 48.37
    -1 2 11 1273.43 48.22
    -1 -2 -11 1232.31 47.21
    2 -1 -11 1193.71 50.29
    2 1 11 1121.52 48.09
    2 1 11 1140.15 48.21
    -1 -2 -11 1140.65 49.73
    1 2 -11 1395.01 54.38
    2 -1 -11 1202.99 51.54
    -2 -1 11 1284.43 52.8
    2 1 11 1377.84 51.04
    -1 2 11 1239.65 48.53
    -1 -2 -11 1255.43 47.26
    -2 -1 11 1259.25 51.53
    -1 -2 -11 1317.95 46.12
    2 -1 -11 1271.3 51.27
    -1 -2 -11 1354.26 54.03
    1 2 -11 1242.33 50.36
    -2 1 -11 1289.13 49.15
    -2 -1 11 1257.5 50.08
    2 1 11 1331.73 50.89
    1 2 -11 1256.61 52.08
    -1 -2 -11 1325.02 51.41
    -2 1 -11 1196.45 51.09
    1 -2 11 1273.98 50.3
    2 -1 -11 1265.06 51.12
    -2 1 -11 1225.91 49.85
    -1 2 11 1284.75 50.72
    -1 -2 -11 1226.2 50.48
    2 -1 -11 1265.44 51.44
    1 2 -11 1338.16 54.09
    2 -1 -11 1233.52 50.63
    2 -1 -12 153.7 11.25
    -2 -1 12 171.07 13.11
    -2 1 -12 142.14 11.32
    1 -2 12 156.25 10.55
    2 -1 -12 159.99 11.92
    2 1 12 169.45 10.56
    2 -1 -12 158.74 11.19
    1 2 -12 160.77 13
    -1 -2 -12 174.82 13.34
    2 1 12 164.71 11.44
    2 -1 -12 163.11 11.78
    -1 -2 -12 158.44 11.35
    2 -1 -12 178.47 12.49
    1 -2 12 174.47 11.82
    1 2 -12 158.79 11.28
    1 -2 12 172.53 12.57
    -1 -2 -12 161.38 8.38
    2 1 12 162.95 12.27
    -1 2 12 170.36 11.89
    -2 1 -12 179.44 10.89
    2 -1 -12 159.06 11.52
    1 2 -12 167.49 13.16
    2 1 12 167.66 11.26
    2 -1 -12 161.64 12.22
    -1 -2 -12 157.51 9.4
    -1 -2 -12 144.88 8.03
    -2 -1 12 156.37 12.04
    -2 1 -12 143.87 11.33
    -1 -2 -12 157.1 9.37
    -2 1 -12 140.46 10.64
    -2 -1 12 149.67 10.59
    2 -1 -12 139.05 10.86
    -2 1 -12 150.16 11.46
    -1 2 12 164.01 9.88
    2 -1 -12 155.61 11.13
    2 -1 -12 156.09 11.63
    -1 -2 -12 149.42 9.12
    -1 -2 -12 164.53 8.44
    2 1 12 152.26 10.41
    -1 2 12 157.89 11.34
    -1 -2 -12 169.39 8.52
    2 1 12 177.31 11.75
    2 -1 -12 167.93 11.78
    -2 1 -12 191.35 11.7
    -1 2 12 159.79 10.09
    -2 -1 12 148.37 11.53
    1 -2 12 174.29 12.68
    -2 1 -12 169.5 11.09
    -1 -2 -12 177.06 11.89
    -1 2 12 177.75 10.47
    2 -1 -12 160.04 11.61
    -1 2 12 179.33 10.2
    -1 -2 -12 169.01 11.83
    1 2 -12 174.96 13.41
    -2 -1 12 160.75 12.75
    -2 1 -12 164.82 9.31
    -1 -2 -12 141.53 10.32
    2 1 12 169.39 11.84
    1 -2 12 158.92 11.8
    -1 -2 -12 164.42 8.4
    1 2 -12 158.18 11.26
    1 2 -12 168.93 11.22
    -1 -2 -12 166.16 11.47
    2 1 12 154.91 7.03
    -1 2 12 170.09 11.91
    -2 -1 12 167.17 12.73
    1 2 -12 175.38 12.51
    2 1 12 173.49 11.51
    -1 2 12 159.09 10.08
    2 1 12 139.8 9.68
    2 1 12 140.97 9.73
    1 -2 12 154.04 10.92
    -2 1 -12 186.83 11.64
    -1 -2 -12 149.71 12.54
    2 1 12 159.32 9.68
    -1 2 12 158.85 13.26
    2 1 12 142.95 9.78
    2 -1 -12 169.51 11.83
    1 -2 12 155.02 11.18
    -1 -2 -12 156.3 9.34
    2 1 12 138.9 9.64
    -2 -1 12 154.96 12.57
    -2 1 -12 169.82 11.14
    1 -2 13 577.25 23.84
    -1 2 13 556.17 19.43
    2 -1 -13 537.06 23.04
    -2 1 -13 512.48 21.86
    -2 1 -13 554.31 17.79
    1 2 -13 589.09 26.34
    -1 -2 -13 544.23 18.09
    -1 2 13 605.07 22.57
    1 -2 13 549.44 21.66
    1 2 -13 593.3 25.51
    1 -2 13 368 20.23
    1 2 -13 561.91 23.02
    1 -2 13 561.03 22.49
    -2 1 -13 537.89 22.33
    -2 1 -13 595.88 21.39
    2 -1 -13 551.48 22.05
    -1 2 13 591.42 19.46
    -1 2 13 537.49 22.27
    -1 -2 -13 573.66 21.86
    -1 -2 -13 606.38 16.72
    -1 -2 -13 541.13 18.11
    -2 1 -13 649.69 16.49
    2 -1 -13 549.9 22.72
    -1 -2 -13 539.84 22
    2 -1 -13 536.78 22.41
    -1 2 13 564.55 19.48
    -2 1 -13 517.53 22.1
    -1 -2 -13 553.95 18.35
    -1 -2 -13 612.72 16.84
    2 -1 -13 568.65 23.03
    2 -1 -13 565.32 21.66
    2 1 13 483.98 18.93
    2 1 13 612.04 22.48
    -1 2 13 639.16 23.61
    1 2 -13 547.37 25.44
    -2 1 -13 586.99 20.44
    2 1 13 621.21 22.6
    -2 -1 13 551.1 24.29
    1 -2 13 589.28 23.13
    -1 -2 -13 545.81 18.31
    2 1 13 595.43 18.98
    -2 1 -13 575.45 21.26
    2 -1 -13 547.02 21.92
    1 -2 13 610.59 24.2
    -1 2 13 564.39 18.75
    -2 1 -13 569.39 21.01
    -1 2 13 558.62 25.41
    2 1 13 549.41 23.03
    1 2 -13 611.2 25.87
    -2 1 -13 506.91 20.71
    2 1 13 520.64 19.27
    -2 -1 13 574.99 23.47
    1 2 -13 600.51 25.8
    2 -1 -13 579 22.62
    2 1 13 492.48 19.11
    1 -2 13 589.09 21.9
    -1 2 13 562.46 19.5
    1 2 -13 528.09 21.35
    -1 -2 -13 587.19 16.66
    1 -2 13 599.27 22.28
    -2 -1 13 575.08 24.67
    1 2 -13 411.28 20.25
    2 -1 -13 588.01 22.23
    -2 -1 13 539.46 24.06
    1 2 -13 498.42 24.31
    2 -1 -13 567.58 22.71
    1 2 -13 528.38 20.69
    -2 -1 13 550.84 20.4
    1 -2 13 405.15 21.07
    2 1 13 600.24 22.13
    2 1 13 593.67 22.5
    -1 -2 -13 617.29 22.44
    1 2 -13 587.78 26.14
    1 -2 13 407.27 21.06
    -1 -2 -13 639.57 25.79
    2 -1 -13 556.52 22.41
    2 1 13 542.73 19.96
    2 -1 -13 530.12 21.61
    -1 -2 -13 527.02 15.4
    -1 -2 -13 539.78 24.28
    1 2 -13 583.62 21.96
    2 1 13 560.63 13.76
    -2 -1 13 576.27 24.34
    -1 -2 -13 612.44 16.72
    -1 -2 -13 536.99 20.47
    -2 -1 13 561.05 22.75
    -2 1 -13 604.14 21.64
    2 -1 -13 591.41 22.55
    1 -2 14 21.19 4.6
    -2 1 -14 14.18 3.56
    -2 -1 14 9.45 3.19
    2 -1 -14 22.78 4.69
    1 -2 14 10.43 3.2
    -2 1 -14 14.5 3.3
    1 2 -14 14.51 4.46
    2 -1 -14 16.57 3.73
    -1 -2 -14 15.75 3.38
    2 1 14 11.64 2.73
    2 -1 -14 7.99 2.89
    -2 -1 14 15.15 3.96
    2 1 14 16 3.41
    -1 -2 -14 13.44 2.04
    2 -1 -14 12.37 3.37
    1 2 -14 18.84 4.95
    -2 -1 14 13.7 3.8
    -2 1 -14 15.76 3.55
    -1 2 14 13.52 2.79
    -1 -2 -14 18.02 2.62
    -2 -1 14 12.96 3.26
    -1 -2 -14 12.91 2.74
    -2 1 -14 17.29 3.63
    -1 -2 -14 17.67 3.07
    2 -1 -14 14.34 3.42
    2 -1 -14 19.44 4.53
    -1 -2 -14 17.89 2.65
    -1 2 14 15.82 3.53
    -2 1 -14 10.4 2.99
    -1 2 14 11.3 2.62
    -2 1 -14 12 3.12
    2 1 14 15.49 3.15
    -2 -1 14 17.09 3.75
    1 -2 14 17.92 3.94
    2 1 14 10.48 3.11
    1 -2 14 17.86 4.11
    2 1 14 21.39 4.3
    1 2 -14 13.87 4.32
    -1 -2 -14 18.13 2.73
    1 -2 14 19.5 4.14
    2 -1 -14 20.66 4.25
    2 1 14 19.67 4.1
    -2 1 -14 16.98 3.83
    -2 -1 14 17.02 4.16
    1 2 -14 17.48 3.91
    -2 -1 14 16 3.14
    2 -1 -14 17.06 3.54
    1 2 -14 14.26 3.41
    2 -1 -14 15.28 3.59
    1 2 -14 20.45 4.72
    2 -1 -14 16.62 4.57
    1 2 -14 17.49 4.1
    2 -1 -14 17.29 4.26
    1 2 -14 14.27 4.06
    -2 1 -14 13.38 2.59
    2 -1 -14 11.68 3.4
    -2 -1 14 12.78 3.78
    1 2 -14 11.13 3.66
    2 1 14 13.2 1.68
    1 -2 14 14.35 3.66
    -1 2 14 17.46 3.2
    -1 -2 -14 12.02 3.24
    1 -2 14 13.43 3.44
    -1 -2 -14 15.6 3
    -1 2 14 15.33 3.78
    -1 -2 -14 13.07 3.36
    -2 -1 14 11.63 3.35
    -2 -1 14 6.46 2.64
    -2 1 -14 15.81 3.35
    1 2 -14 18.45 4.12
    2 1 14 14.05 2.8
    -2 1 -14 16.96 3.61
    2 -1 -14 14.21 3.44
    -1 -2 -14 15.93 2.99
    2 1 14 16.89 3.81
    2 -1 -14 13.38 3.29
    1 -2 14 15.41 3.91
    -1 2 14 14.85 3.75
    -1 -2 -14 17.09 2.54
    1 2 -14 8.28 3.41
    -2 1 -14 12.13 3.12
    -1 2 14 11.65 2.66
    2 1 14 8.67 2.28
    2 -1 -14 15.23 3.5
    1 2 -14 17.86 3.59
    2 -1 -14 14.76 3.68
    1 -2 14 20.94 4.55
    -2 1 -14 16.01 2.22
    -1 -2 -14 20.93 4.82
    -2 1 -14 20.02 3.92
    -1 2 14 16.28 4.12
    -1 -2 -14 16.3 3.5
    2 -1 -14 14.51 3.6
    -1 2 14 12.15 4.4
    -1 2 14 12.43 2.62
    2 1 14 13 2.91
    1 -2 14 16.66 3.59
    -1 2 14 15.2 4.01
    -1 2 15 1262.35 49.09
    2 -1 -15 1166.27 48.11
    -2 -1 15 1227.56 51.01
    1 2 -15 1206.53 51.96
    2 -1 -15 1198.43 48.3
    1 2 -15 1243.88 48.3
    -1 -2 -15 1223.45 43.27
    1 2 -15 1246.41 51.7
    -1 -2 -15 1135.41 44.64
    1 -2 15 1296.48 50.5
    -2 -1 15 1263.98 50.13
    -2 1 -15 1261.76 47.57
    2 1 15 1145.08 45.51
    -1 -2 -15 1138.15 47.77
    -2 -1 15 1189.12 51.14
    -1 2 15 1151.25 44.57
    2 1 15 1258.49 48.98
    -1 -2 -15 1294.2 48.11
    1 2 -15 1204.81 52.29
    -1 2 15 1265.63 45.9
    1 2 -15 1238.92 51.65
    2 1 15 1012.51 45.14
    1 -2 15 1240.15 50.21
    1 -2 15 1090.06 49.13
    -2 1 -15 1245.81 46.73
    -2 1 -15 1065.36 47.8
    -2 -1 15 1160.94 48.94
    2 -1 -15 1203.38 52.26
    1 -2 15 1072.5 49.23
    -2 1 -15 1078.38 48.13
    2 -1 -15 1284.04 50.45
    -1 2 15 1226.37 45.92
    -1 -2 -15 1143.4 44.82
    1 -2 15 1274.02 48.18
    1 -2 15 1262.15 49.72
    -2 -1 15 1185.45 48.82
    2 -1 -15 1234.08 47.88
    -1 -2 -15 1234.75 53.29
    2 -1 -15 1186.1 49.06
    -2 1 -15 1146.24 48.81
    2 -1 -15 1231.09 49.15
    -2 1 -15 1341.24 42.93
    -2 -1 15 1201.93 50.53
    2 -1 -15 1219.72 48.9
    2 1 15 1275.14 45.17
    -1 2 15 1167.4 45.6
    2 1 15 1129.8 48.95
    -1 -2 -15 1178.55 48.04
    1 -2 15 1171.14 49.04
    -2 -1 15 1162.95 50.82
    -1 2 15 1254.69 50.3
    -1 -2 -15 1225.02 47.95
    -2 1 -15 1177.34 49.6
    -2 -1 15 1210.67 46.25
    -1 2 15 1198.92 51.94
    -1 -2 -15 1153.33 44.9
    -2 1 -15 1179.04 48.11
    -2 -1 15 1223.07 50.93
    2 1 15 1298.55 45.56
    2 -1 -15 1207.38 48.38
    -1 -2 -15 1244.07 43.34
    2 1 15 1056.25 45.55
    2 -1 -15 1235.63 51.6
    -2 1 -15 1237.81 47.46
    2 1 15 1025.91 45.24
    2 -1 -15 1190.47 48.28
    -2 1 -15 1079.4 46.43
    2 1 15 1201.93 40.62
    2 -1 -15 1130.93 49.56
    -1 2 15 1227.4 48.73
    2 1 15 1328.91 49.33
    1 2 -15 1191.61 52.27
    2 -1 -15 1256.85 49.08
    -2 -1 15 1224.55 50.8
    1 2 -15 1182.68 47.08
    -1 -2 -15 1094.05 41.46
    1 2 -15 1284.54 52.96
    2 -1 -15 1192.91 51.75
    2 1 15 1260.8 48.6
    -2 1 -15 1189.77 44.05
    -1 2 15 1177.53 49.02
    -1 -2 -15 1232.43 43.2
    -1 2 15 1181.66 45.72
    -1 -2 -15 1219.25 48.95
    -2 1 -15 1265.65 47.71
    -1 -2 -15 1127.62 44.7
    1 2 -15 1237.82 51.59
    1 -2 15 1225.09 48.36
    -2 -1 15 1218.12 50.89
    1 -2 15 1221.39 48.45
    1 2 -15 1231.72 49.29
    -1 -2 -15 1084.95 46.53
    -1 -2 -15 1131.07 50.43
    -2 1 -15 1253.93 47.72
    -1 2 15 1345.69 50.11
    -1 -2 -15 1191.35 43.04
    1 -2 15 1063.54 49.11
    1 2 -15 1127.11 48.77
    -1 -2 -15 1102.61 48.83
    2 -1 -15 1231.44 49.34
    1 -2 15 1245.81 45.32
    -2 1 -15 1079.78 48.1
    2 -1 -15 1171.7 48.81
    2 1 15 1255.02 48.12
    2 -1 -15 1214.43 49.13
    1 2 -16 2.54 2.23
    1 -2 16 9.76 3.53
    1 2 -16 9.43 3.62
    -1 -2 -16 12.85 4.51
    -1 2 16 19.58 4.88
    -2 1 -16 10.2 3.04
    2 -1 -16 8.59 2.99
    2 -1 -16 13.6 3.77
    -1 -2 -16 7.16 1.94
    -1 -2 -16 14.77 3.68
    -1 2 16 13.13 3
    2 -1 -16 9.02 3.09
    -2 1 -16 8.73 3.23
    1 -2 16 8.74 3.07
    1 -2 16 12.15 3.92
    1 2 -16 11.04 3.44
    -1 -2 -16 15.39 3.72
    1 2 -16 6.15 2.88
    -2 1 -16 12.1 3.69
    1 -2 16 8.47 3.04
    2 1 16 7.77 2.28
    -2 -1 16 8.11 2.46
    1 -2 16 7.77 2.98
    -2 -1 16 8.56 3.45
    2 -1 -16 9.64 3.63
    1 -2 16 16.81 3.97
    -1 -2 -16 8.49 2.17
    2 1 16 14.06 3.85
    2 -1 -16 10.65 4.16
    -2 1 -16 10.04 3.39
    -1 -2 -16 12.82 3.03
    2 -1 -16 13.27 3.91
    2 -1 -16 10.55 3.35
    2 -1 -16 7.37 2.55
    1 -2 16 9.61 3.57
    2 1 16 13.75 3.92
    1 -2 16 9.36 3.48
    -1 -2 -16 15.91 3.96
    -2 1 -16 7.99 3.12
    2 1 16 11.88 3.67
    2 -1 -16 15.05 4.04
    1 2 -16 12.05 4.02
    2 1 16 9.34 1.56
    2 -1 -16 8.84 3.28
    -1 -2 -16 10.72 3.07
    2 -1 -16 9.73 3.15
    -1 2 16 11.05 3.6
    -1 2 16 12.92 3.94
    -2 -1 16 14.71 4.45
    -2 -1 16 5.4 2.67
    -2 1 -16 13.2 3.75
    -1 2 16 12.25 3.62
    1 2 -16 11.58 3.61
    -2 1 -16 11.21 3.5
    -1 2 16 11.77 3.4
    -2 -1 16 7.44 3.19
    -2 1 -16 11.95 2.59
    -2 1 -16 14.26 3.77
    2 1 16 10.05 3.45
    -2 -1 16 7.84 3.32
    -1 -2 -16 12.68 3.51
    -1 2 16 13.23 2.8
    -1 2 16 7.68 2.55
    2 1 16 5.79 2.41
    -2 -1 16 8.47 3.17
    -1 2 16 13.12 3.13
    -1 -2 -16 8.85 3.77
    -2 1 -16 10.06 2.86
    2 -1 -16 6.63 2.64
    2 -1 -16 11.06 3.61
    -1 -2 -16 8.2 2.58
    1 2 -16 16.49 3.93
    -2 1 -16 12.1 2.25
    1 2 -16 8.07 3.71
    1 -2 16 17.56 3.82
    -2 -1 16 9.75 3.37
    2 -1 -16 14.74 4.02
    2 -1 -16 15.88 4.97
    -2 -1 16 10.41 3.1
    -2 1 -16 7.58 3.11
    -1 -2 -16 11.34 3.09
    2 1 16 13.73 2.99
    -1 -2 -16 14.75 3.29
    1 2 -16 11.51 3.54
    -1 -2 -16 12.61 2.44
    -2 1 -16 6.52 2.79
    -2 1 -16 9.04 3.09
    2 -1 -16 14.21 3.94
    -2 -1 16 21.76 5.33
    -2 -1 16 7.49 3.41
    2 1 16 8.58 3.29
    -1 -2 -16 8.72 2.31
    1 -2 16 9.61 2.49
    1 2 -16 11.89 3.46
    -2 -1 16 9.6 3.26
    2 1 16 8.46 2.9
    2 -1 -16 13.55 3.93
    -1 2 16 8.62 2.64
    -1 -2 -16 6.03 2.54
    1 -2 16 6.62 3.19
    2 -1 -16 8.91 3.37
    -1 -2 -16 10.47 1.88
    1 2 -16 10.06 3.88
    2 1 16 15.73 3.3
    -1 -2 -16 5.95 1.72
    -1 -2 -17 556.01 27.37
    -1 2 17 568.33 28.66
    2 -1 -17 507.02 27.73
    1 -2 17 573.12 29.41
    -2 -1 17 526.76 29.55
    1 2 -17 578.49 30.84
    2 1 17 535.05 24.76
    1 -2 17 575.88 29.55
    -1 2 17 508.58 25.29
    1 -2 17 556.51 28.07
    -2 -1 17 513.16 28.05
    -1 2 17 543.64 28.58
    -2 -1 17 520.72 27.95
    1 -2 17 441.31 27.92
    2 1 17 549.4 28.2
    2 -1 -17 501.11 27.41
    2 1 17 567.54 28.55
    2 -1 -17 531.14 28.48
    -2 1 -17 540.99 26.47
    -1 -2 -17 531.97 23.39
    2 -1 -17 511.91 27.6
    1 2 -17 516.21 30.47
    -2 -1 17 507.96 29.54
    1 -2 17 490.25 24.2
    1 -2 17 549.94 28.15
    1 -2 17 523.06 28.49
    -1 -2 -17 455.03 25.99
    -2 1 -17 485.18 27.78
    -2 1 -17 486.07 27.87
    1 -2 17 551.55 28.17
    1 2 -17 491.79 27.35
    2 -1 -17 498.12 27.66
    1 -2 17 551.72 27.12
    -1 -2 -17 565.7 26.88
    -1 2 17 484.8 25.07
    2 1 17 519.99 27.64
    -1 -2 -17 541.19 23.36
    -2 1 -17 537.15 27.99
    -2 -1 17 575.74 29.14
    -1 -2 -17 504.9 21.46
    2 -1 -17 522.93 27.71
    2 -1 -17 482.33 27.37
    -1 2 17 488.42 27.83
    -1 -2 -17 488.85 27.1
    1 -2 17 444.81 27.74
    -2 -1 17 487.55 29.16
    2 -1 -17 504.91 27.54
    -2 1 -17 471.1 27.54
    -1 2 17 558.07 28.39
    2 1 17 579.77 28.29
    1 2 -17 545.57 30.16
    -2 -1 17 526.74 29.65
    -1 2 17 533.29 25.58
    2 1 17 468.02 27.63
    2 1 17 513.22 20.69
    -1 2 17 490.98 25.03
    -2 -1 17 547.88 30.05
    -1 -2 -17 515.56 27.92
    -2 1 -17 536.97 26.88
    2 -1 -17 518.14 28.09
    1 2 -17 508.83 30.62
    1 2 -17 497.45 26.14
    2 -1 -17 530.12 28.53
    -2 1 -17 573.21 27.26
    2 -1 -17 512.76 30.76
    1 2 -17 546.49 30.24
    2 1 17 545.92 27.37
    2 -1 -17 525 28.1
    -2 1 -17 504.62 23.93
    -2 1 -17 604.07 23.05
    -1 2 17 513.43 28.83
    -2 1 -17 441.48 25.26
    2 1 17 552.65 25.12
    -1 -2 -17 499.81 29.37
    -1 -2 -17 547.21 23.38
    -1 -2 -17 506.23 24.68
    -1 -2 -17 514.25 24.97
    -1 -2 -17 527.78 25.22
    -2 -1 17 510.47 29.12
    1 -2 17 475.42 28.63
    -1 -2 -17 520.24 24.98
    -2 -1 17 524.54 29.4
    -1 -2 -17 557.56 23.57
    1 -2 17 506.35 28.55
    2 -1 -17 529.59 25.24
    2 -1 -17 498.13 29.75
    1 2 -17 473.69 27.74
    1 2 -17 556.79 31.36
    2 -1 -17 535.13 30.92
    2 -1 -17 558.47 27.17
    -2 -1 17 508.8 25.23
    -2 1 -17 550.9 26.99
    2 1 17 523.19 25.67
    -2 1 -17 521.52 26.75
    -2 1 -17 473.48 27.48
    2 -1 -17 514.16 27.48
    1 2 -17 494.25 30.18
    2 1 17 514.54 24.67
    1 2 -18 1.91 1.73
    -1 2 18 8.8 4.26
    -1 -2 -18 6.65 2.23
    2 1 18 -0.52 1.15
    2 -1 -18 2.05 2.2
    2 1 18 9.69 3.78
    -1 2 18 2.84 2.55
    -1 -2 -18 5.57 2.71
    -1 -2 -18 1.67 1.17
    2 -1 -18 2.48 2.42
    2 1 18 8.13 3.27
    1 -2 18 3.58 2.14
    2 -1 -18 6.45 2.91
    2 -1 -18 4.89 2.93
    -1 -2 -18 8.55 2.3
    -1 2 18 6.23 2.41
    -2 1 -18 10.69 3.52
    -2 1 -18 2.97 2.02
    -2 1 -18 4.76 1.98
    -1 -2 -18 5.89 2.03
    -2 -1 18 8.58 3.57
    1 2 -18 -0.71 1.66
    -2 -1 18 10.28 4.1
    1 2 -18 3.51 3.01
    2 1 18 7.66 3.54
    -1 -2 -18 5.73 2.61
    1 2 -18 3.12 2.1
    1 -2 18 9.04 3.79
    1 -2 18 8.72 3.45
    1 2 -18 4.61 2.96
    -1 2 18 2.3 1.94
    1 2 -18 2.33 2.59
    -2 1 -18 5.24 2.67
    -2 -1 18 6.85 3.01
    2 -1 -18 3.62 2.84
    2 -1 -18 2.36 2.67
    2 1 18 4.44 1.25
    -1 -2 -18 4.31 1.85
    1 -2 18 7.08 3.36
    2 -1 -18 6.3 3.13
    1 -2 18 2.84 2.21
    1 -2 18 3.3 2.73
    -2 -1 18 9.43 3.98
    -1 -2 -18 5.92 2.54
    -1 -2 -18 10.08 3.92
    2 1 18 7.17 2.94
    -1 2 18 0.58 2.46
    2 -1 -18 6.32 3.18
    1 -2 18 10.16 3.73
    2 -1 -18 1.94 1.66
    -1 -2 -18 2.37 2.16
    -2 -1 18 9.68 3.56
    -2 1 -18 1.92 1.33
    -1 -2 -18 2.52 2.56
    2 -1 -18 2.89 2.08
    -2 -1 18 1.29 1.98
    -2 -1 18 1.9 2.53
    1 -2 18 4.85 2.19
    2 -1 -18 7.07 4.01
    -1 -2 -18 6.16 2.77
    -2 -1 18 6.66 2.47
    -2 -1 18 8.31 3.39
    2 -1 -18 3.96 2.87
    1 2 -18 1.68 2
    2 -1 -18 8.8 4.53
    1 2 -18 3.88 2.99
    -2 -1 18 5.5 2.93
    -2 -1 18 5.73 3.2
    2 -1 -18 3.34 2.56
    2 1 18 4.43 1.96
    -2 1 -18 9.15 3.05
    1 -2 18 8.78 3.65
    -1 -2 -18 3.28 2.11
    -1 -2 -18 4.07 2.17
    -2 1 -18 1.56 1.44
    1 2 -18 7.91 3.33
    -2 1 -18 4.47 2.59
    -2 1 -18 5.14 2.59
    -2 1 -18 1.29 1.57
    2 1 18 9.16 3.7
    2 1 18 6.81 3.42
    2 1 18 3.08 1.96
    1 -2 18 4.19 1.82
    1 -2 18 4.47 2.71
    -1 2 18 3.54 2.41
    -2 1 -18 4.72 1.66
    -1 2 18 4.79 2.26
    -1 2 18 3.4 2.33
    2 -1 -18 0.15 1.87
    1 -2 18 3.78 2.3
    -1 -2 -18 3.97 2.32
    2 -1 -18 8.34 4.03
    -2 1 -19 499.3 17.38
    2 -1 -19 461.82 19.91
    -2 -1 19 436.03 22.99
    -1 -2 -19 466.88 21.17
    -2 -1 19 439.92 24.64
    2 1 19 455.92 19.54
    1 -2 19 388.46 20.61
    -1 2 19 441.96 20.1
    2 1 19 436.96 22.86
    2 1 19 437.63 20.51
    -1 -2 -19 488.85 18.35
    1 2 -19 389.63 21.46
    1 -2 19 483.78 23.99
    2 1 19 481.68 23.91
    1 -2 19 462.56 21.84
    -1 -2 -19 417.36 23.95
    -2 1 -19 462.24 21.81
    -2 -1 19 425.78 24.34
    1 2 -19 459.78 25.59
    2 -1 -19 445.93 23.11
    -2 -1 19 443.93 23.15
    -1 -2 -19 467.77 22.35
    2 -1 -19 484.62 22.27
    -1 -2 -19 421.12 19.77
    -1 -2 -19 462.19 18.02
    1 -2 19 456.78 24.01
    -1 -2 -19 469.62 18.06
    -2 -1 19 438.04 24.53
    -2 1 -19 366.33 19.54
    -2 -1 19 447.47 25.13
    -2 -1 19 459.77 19.77
    -2 1 -19 469.83 22.02
    2 -1 -19 396.4 21.84
    2 -1 -19 445.26 25.88
    2 -1 -19 432.99 22.6
    2 -1 -19 439.12 26.63
    -2 1 -19 458.77 21.87
    2 -1 -19 420.43 23.09
    1 -2 19 461.3 20.06
    -1 -2 -19 414.89 19.44
    1 2 -19 481.22 26.02
    -1 2 19 436.17 23.63
    -1 -2 -19 431.14 19.8
    2 1 19 448.74 14.41
    2 1 19 461.99 19.84
    -1 2 19 451.79 20.42
    2 -1 -19 451.88 23.62
    1 -2 19 427.66 24.06
    1 2 -19 404.07 23.07
    -2 1 -19 398.41 22.72
    2 -1 -19 428.25 22.79
    -1 2 19 443.81 24.65
    1 -2 19 448.84 23.37
    2 1 19 457.52 22.48
    -1 2 19 437.59 20.22
    2 1 19 416.33 23.13
    2 1 19 432.23 22.99
    2 -1 -19 412.02 22.49
    -1 -2 -19 416.36 15.01
    -1 2 19 471.54 21.03
    -2 -1 19 492.89 24.58
    2 -1 -19 426.8 22.75
    1 -2 19 484.1 24.72
    -1 -2 -19 481.35 18.24
    -2 1 -19 401.15 22.71
    -2 1 -19 433.63 18.71
    -2 1 -19 386.25 22.49
    -2 -1 19 455.51 25.28
    1 -2 19 446.52 23.94
    -2 1 -19 468.39 21.91
    2 -1 -19 438.02 23.13
    -1 2 19 480.88 23.8
    -1 -2 -19 389.48 21.07
    -1 2 19 452.64 24.03
    1 2 -19 480.85 26.16
    2 -1 -19 410.4 23.06
    1 -2 19 396.92 18.51
    -1 -2 -19 385.94 21.73
    -1 -2 -19 398.6 19.27
    2 -1 -19 415.07 22.31
    -1 -2 -20 51.91 6.86
    -1 -2 -20 42.55 7.65
    2 -1 -20 64.72 10.2
    1 2 -20 34.32 6.13
    2 1 20 42.96 6.62
    -2 1 -20 54.49 7.31
    1 -2 20 43.57 7.23
    2 -1 -20 53.35 8.05
    1 2 -20 41.54 7.39
    2 1 20 38.16 6.23
    1 -2 20 60.19 8.41
    -2 -1 20 45.61 7.89
    -1 2 20 50.97 6.51
    -2 1 -20 38.39 6.02
    2 1 20 44.46 3.97
    -2 1 -20 46.46 7.83
    2 -1 -20 56.84 7.3
    -1 -2 -20 47.28 5.53
    -1 2 20 50 6.66
    -1 -2 -20 40.46 7.15
    2 -1 -20 51.1 7.8
    -2 -1 20 50.87 7.92
    -1 -2 -20 56.81 5.85
    -2 -1 20 49.45 6.2
    -2 -1 20 58.54 8.82
    1 -2 20 41.28 6.43
    2 1 20 65.1 8.62
    1 -2 20 40.05 5.49
    2 1 20 58.87 8.21
    -2 1 -20 47.86 6.75
    -1 -2 -20 52.76 5.72
    -1 2 20 39.66 5.98
    -2 1 -20 56.74 7.46
    2 -1 -20 43.18 8.13
    -1 -2 -20 35.79 5.61
    -2 -1 20 52.8 8.6
    -2 1 -20 57.17 5.52
    -2 1 -20 47.7 7.85
    2 -1 -20 49.1 7.5
    -1 2 20 47.53 7.9
    1 2 -20 47.46 8.2
    -1 2 20 59.47 8.37
    -1 -2 -20 40.3 6.03
    -2 -1 20 50.88 8.3
    2 -1 -20 54.14 7.81
    1 -2 20 55.17 6.74
    -1 -2 -20 52.79 6.75
    2 1 20 53.67 6.87
    -1 2 20 58.76 8.63
    -2 -1 20 56.09 8.21
    -2 -1 20 42.48 7.77
    -1 -2 -20 44.78 6.23
    2 1 20 54.84 8.2
    -1 2 20 57.94 8.96
    2 1 20 47.64 6.2
    2 -1 -20 62.47 8.33
    2 -1 -20 47.47 7.7
    2 -1 -20 54.34 7.86
    1 -2 20 48.47 6.75
    2 -1 -20 59.04 8.62
    1 2 -20 55.6 8.63
    2 -1 -20 55.74 8.2
    1 -2 20 66.21 8.7
    2 1 20 55.66 7.61
    1 -2 20 39.25 7.69
    -2 1 -20 54.56 6.34
    2 -1 -20 52.44 7.7
    -1 2 20 1.76 2.22
    1 2 -20 41.14 7.46
    -1 -2 -20 55.8 7.47
    -1 2 20 50.27 6.71
    -1 -2 -20 46.12 6.41
    -1 -2 -20 42.88 4.29
    2 1 20 46.84 6.03
    -2 1 -20 50.59 7.98
    1 -2 20 60.06 8.6
    2 -1 -20 52.38 7.99
    2 -1 -20 55.51 6.55
    -2 1 -20 47.68 6.88
    -2 -1 20 49.29 7.5
    2 1 20 55.65 8.03
    -1 -2 -20 52.94 5.77
    -1 -2 -20 57.78 7.01
    1 -2 20 62.86 8.66
    1 2 -21 197.4 17.26
    -1 -2 -21 224.84 13.07
    2 -1 -21 192.13 15.58
    2 1 21 181.21 14.28
    1 2 -21 185.97 18.2
    2 -1 -21 190.51 15.64
    -2 1 -21 217.61 15.54
    -2 1 -21 216.01 15.39
    -1 -2 -21 186.24 13.56
    -1 2 21 213.72 14.91
    2 1 21 257.61 17.4
    -2 1 -21 223.54 12.12
    1 2 -21 197.2 17.25
    2 1 21 173.01 15.43
    1 -2 21 224.19 17.37
    2 -1 -21 187.73 15.71
    -2 -1 21 215.57 17.28
    -2 1 -21 194.38 12.93
    2 -1 -21 196.73 16.09
    2 -1 -21 192.39 18.55
    -1 -2 -21 217.04 12.83
    1 -2 21 183.74 12.73
    2 1 21 200.46 13.49
    -1 -2 -21 189.15 13.85
    -1 -2 -21 194.18 13.83
    -2 -1 21 204.01 17.35
    -2 -1 21 190.97 17.11
    1 -2 21 244.35 18.94
    -2 1 -21 205.5 15.24
    -1 -2 -21 222.92 14.42
    2 -1 -21 212.4 14.87
    -2 1 -21 225.12 15.81
    1 -2 21 219.12 14.38
    -1 2 21 197.21 14.08
    -1 -2 -21 169.32 16.2
    2 -1 -21 232.1 16.9
    -2 -1 21 197.3 17.18
    1 -2 21 181.72 14.4
    1 2 -21 203.32 16.94
    -1 2 21 193.42 13.94
    -1 -2 -21 214.15 15.76
    2 -1 -21 207.98 16.79
    1 -2 21 219.5 17.33
    -1 -2 -21 194.69 15.98
    2 1 21 203.12 9.71
    -1 2 21 198.92 16.02
    2 -1 -21 207.6 16.04
    -1 2 21 238.42 18.02
    2 -1 -21 187.63 15.42
    2 1 21 174.99 14.19
    1 -2 21 206.77 14.91
    -1 -2 -21 172.81 13.36
    1 -2 21 219.37 16.83
    -1 2 21 217.89 17.22
    -2 -1 21 184.15 15.67
    2 -1 -21 213.02 16.66
    2 1 21 197.7 16.27
    2 -1 -21 188.47 17.55
    -1 -2 -21 216.72 12.88
    2 1 21 204.68 14.42
    -1 2 21 194.49 17.02
    -1 -2 -21 209.66 14.41
    -1 -2 -21 212.31 12.9
    1 2 -21 207.8 17.72
    1 2 -21 181.37 14.91
    -2 -1 21 187.85 16.89
    -2 -1 21 196.3 17.38
    2 -1 -21 200.22 16.24
    -2 -1 21 217.4 13.55
    1 -2 21 207.67 16.84
    2 -1 -21 210.17 16.83
    2 1 21 206.19 16.48
    -1 2 21 202.78 14.36
    -1 -2 -21 178.16 9.78
    2 1 21 197.73 16.1
    -2 1 -21 157.45 13.23
    1 -2 21 211.91 16.68
    2 1 21 206.29 13.8
    2 -1 -21 192.62 12.98
    -1 -2 -21 190.13 14.12
    -2 -1 22 3 2.73
    2 1 22 1.22 1.18
    2 -1 -22 -0.61 1.99
    1 2 -22 4.4 3.81
    2 1 22 3.2 2.37
    -2 1 -22 4.45 2.78
    -2 1 -22 5.8 3.01
    2 1 22 3.52 2.65
    -1 2 22 4.74 3.64
    2 -1 -22 4.2 2.72
    -1 -2 -22 1.23 1.62
    -1 -2 -22 4.18 2.53
    -1 2 22 2.42 2.48
    1 2 -22 1.61 2.12
    -1 -2 -22 1.17 1.29
    -1 -2 -22 3.65 3.05
    -1 2 22 7.34 3.88
    2 -1 -22 3.5 2.53
    -1 -2 -22 1.97 2.05
    -1 -2 -22 2.11 1.7
    1 2 -22 0.13 2.15
    -2 -1 22 -0.57 2.51
    1 -2 22 6.17 3.54
    2 -1 -22 1.62 2.22
    -2 -1 22 5.85 3.66
    2 1 22 4.28 2.72
    -1 -2 -22 5.56 2.68
    2 -1 -22 4.96 2.99
    2 1 22 7.01 3.92
    -2 -1 22 4.61 3.2
    1 -2 22 5.39 3.21
    2 -1 -22 3.76 3.03
    -1 -2 -22 1.89 1.57
    -1 2 22 1.41 1.99
    -1 2 22 0.12 2.21
    -2 -1 22 1.86 3.12
    2 1 22 4.68 3.56
    -2 1 -22 5.37 2.62
    -2 -1 22 7.69 3.83
    -1 -2 -22 2 1.73
    1 -2 22 11.54 5.01
    -1 -2 -22 1.57 1.89
    2 1 22 -0.2 1.91
    2 -1 -22 4.29 2.57
    2 -1 -22 1.3 2.44
    1 2 -22 2.06 3.12
    -2 1 -22 4.11 2.83
    1 -2 22 0.94 1.8
    -1 2 22 1.01 1.37
    1 2 -22 5.73 3.62
    2 1 22 1.93 2.21
    2 -1 -22 2.57 2.32
    -2 1 -22 0.93 1.17
    2 -1 -22 1.57 1.54
    1 -2 22 4.29 2.99
    1 -2 22 3 3.13
    1 -2 22 4.03 2.49
    1 -2 22 5.52 3.03
    -2 -1 22 1.08 1.24
    2 1 22 -0.39 2.14
    2 -1 -22 7.75 3.52
    -2 1 -22 1.46 1.7
    -2 -1 22 3.18 2.19
    -1 -2 -22 -0.63 1.72
    1 -2 22 4.67 2.89
    -1 2 22 5.5 2.88
    1 -2 22 4.58 2.28
    -2 1 -22 -1.42 2.33
    2 1 22 -0.2 1.79
    2 -1 -22 10.33 5.01
    -1 2 22 3.55 2.37
    -1 -2 -22 6.29 2.89
    2 -1 -22 -0.96 1.83
    -1 -2 -23 216.73 18.63
    1 -2 23 235.94 19.48
    -1 2 23 206.14 15.72
    2 -1 -23 208.4 17.68
    1 -2 23 239.19 16.99
    2 1 23 191.7 17.69
    1 2 -23 226.57 19.83
    -2 1 -23 253.26 18.12
    -1 2 23 236.22 15.32
    1 -2 23 206.19 14.89
    2 1 23 247.03 18.85
    -1 -2 -23 236.51 14.95
    2 1 23 219.74 17.34
    -2 -1 23 225.22 19.4
    -1 -2 -23 240.97 14.95
    2 -1 -23 202.6 17.48
    1 2 -23 211.31 17.29
    -1 2 23 262.18 18.07
    1 2 -23 231.93 22.14
    -2 -1 23 235.04 19.91
    -2 -1 23 218.43 19.4
    -2 1 -23 238.29 17.91
    -1 2 23 247.2 19.36
    2 1 23 245.9 19.43
    2 1 23 239.54 16.36
    2 -1 -23 234.95 21.9
    -2 -1 23 236.81 20
    -2 -1 23 229.81 18.81
    1 2 -23 237.2 20.25
    1 -2 23 203.86 16.63
    1 -2 23 236.65 16.68
    2 -1 -23 241.19 18.58
    -2 -1 23 204.28 19.63
    -1 2 23 231.72 16.6
    -1 -2 -23 248.34 15.19
    1 -2 23 236.92 19.2
    2 1 23 228.38 19.14
    2 -1 -23 219.42 20.76
    -2 -1 23 226.46 15
    -1 -2 -23 230.67 14.91
    -1 2 23 249.54 20.76
    -1 2 23 239.4 19.84
    -2 1 -23 208.62 16.24
    1 -2 23 262.61 20.15
    -2 -1 23 237.83 20.56
    2 1 23 256.35 20.01
    -1 2 23 216.91 19.18
    2 1 23 228.98 16.92
    -2 1 -23 238.61 17.75
    1 2 -23 241.15 20.48
    2 1 23 219.49 15.62
    2 1 23 197.8 16.67
    -1 -2 -23 186.12 18.51
    1 -2 23 219.86 18.89
    1 -2 23 234.26 20.48
    -2 1 -23 247.33 18.03
    1 -2 23 245.04 19.59
    -1 2 24 43.33 8.58
    2 1 24 52.36 7.11
    -2 1 -24 48.66 7.59
    -1 2 24 47.39 7.47
    2 1 24 45.99 7.51
    1 2 -24 43.93 8.53
    -2 -1 24 53.87 8.99
    -1 2 24 43.44 6.77
    1 -2 24 45.61 8.3
    -1 2 24 42.81 7.78
    -2 -1 24 47.35 8.99
    -2 -1 24 53.49 9.48
    -1 2 24 42.12 8.31
    -2 -1 24 38.53 7.77
    2 1 24 44.32 8.38
    -1 -2 -24 40.15 5.72
    -2 1 -24 31.13 6.5
    1 -2 24 37.98 7.34
    1 -2 24 48.09 8.54
    2 -1 -24 41.52 7.44
    2 1 24 53.32 8.95
    -1 -2 -24 48.08 6.24
    1 -2 24 52.02 9.45
    1 2 -24 41.07 8.12
    1 -2 24 43.16 6.82
    2 1 24 36.29 7.38
    -2 1 -24 36.25 6.84
    2 -1 -24 44 9.11
    1 2 -24 40.26 8.18
    -1 2 24 41.87 6.65
    2 -1 -24 38.12 7.08
    2 1 24 48.9 8.58
    -2 -1 24 39.31 8.06
    -1 -2 -24 27.21 6.89
    -2 1 -24 44.59 7.84
    -1 -2 -24 50.03 6.26
    -2 -1 24 50.75 6.48
    -2 -1 24 45.72 8.86
    -1 -2 -24 47.14 6.01
    1 -2 24 46.68 8.51
    2 -1 -24 43.41 7.73
    -1 2 24 43.63 8.46
    2 -1 -24 39.26 8.82
    -2 -1 24 59.62 10.13
    1 2 -24 44.68 9.67
    2 1 24 42.07 7.62
    -1 -2 -24 36.88 7.39
    1 -2 24 31.8 6.85
    2 1 25 101.85 12.54
    -2 -1 25 89.55 11.63
    2 -1 -25 71.51 12.13
    2 1 25 87.54 11.2
    1 2 -25 78.63 11.41
    1 -2 25 78.63 11.32
    2 -1 -25 90.51 11.27
    -1 2 25 95.01 10.24
    2 -1 -25 83.88 10.84
    1 -2 25 81.61 11.55
    -2 -1 25 79.8 11.76
    1 2 -25 102.71 12.98
    -2 1 -25 79.48 10.33
    -2 -1 25 87.09 12.77
    1 2 -25 69.41 10.76
    2 1 25 89.87 9.62
    1 2 -25 88.46 12.34
    -2 -1 25 80.58 11.89
    -2 -1 25 78.63 11.99
    2 1 25 92.61 10.49
    2 1 25 84.49 11.7
    1 -2 25 93.59 10.32
    -2 1 -25 78.09 10.19
    -1 2 25 92.04 11.8
    1 -2 25 87.66 12.78
    2 -1 -25 74.79 12.29
    -1 -2 -25 69.93 11.36
    -1 2 25 86.99 12.15
    -1 2 25 92.71 12.85
    1 2 -25 89.63 13.96
    -1 2 25 98.16 12.76
    2 1 25 64.12 10.37
    1 -2 25 91.76 11.99
    1 2 -25 75.95 11.48
    -1 -2 -25 81.18 13.25
    1 -2 25 85.67 11.72
    -2 -1 25 79.07 11.5
    -1 -2 -25 70.32 10.6
    -2 1 -25 92.85 10.92
    -1 2 25 87.61 9.87
    -2 1 -25 87.3 10.51
    -1 2 25 89 10.46
    1 -2 25 91.85 11.99
    -2 -1 25 101.52 12.89
    2 1 25 85.3 11.34
    2 -1 -25 86.38 10.89
    2 -1 -26 1.95 2.91
    -1 2 26 5.88 3.13
    -2 -1 26 3.39 3.6
    -2 1 -26 3.05 2.49
    1 -2 26 9.04 4.51
    1 -2 26 0.72 1.84
    2 1 26 5.19 2.96
    -2 -1 26 1.81 2.44
    1 -2 26 6.38 3.27
    2 -1 -26 4.01 3.27
    1 2 -26 2.13 2.66
    -2 -1 26 4.12 3.21
    2 -1 -26 2.05 2.53
    -2 -1 26 13.89 5.35
    -1 2 26 1.66 2.61
    1 -2 26 4.07 3.93
    2 -1 -26 4.9 4.45
    -1 -2 -26 1.03 2.57
    1 -2 26 5.97 3.22
    1 2 -26 6.85 3.5
    2 1 26 8.36 4.39
    1 2 -26 -2.46 3.08
    -1 2 26 7.34 4.47
    -2 1 -26 -0.68 2.41
    2 -1 -26 4.01 2.63
    2 1 26 4.1 2.98
    -1 2 26 -0.91 2.25
    -1 -2 -26 1.79 2.29
    1 -2 26 1.05 2.66
    -1 -2 -26 2.26 2.4
    -2 -1 26 2.89 2.35
    1 2 -26 5.73 3.78
    2 1 26 9.19 4.13
    2 1 26 2.82 2.29
    -1 2 26 -0.75 1.89
    -2 1 -26 5.31 3.18
    -2 1 -26 2.83 3.05
    1 2 -26 1.68 3.17
    2 1 26 1.72 2.7
    2 1 26 0.16 2.45
    -2 -1 26 6.25 4.25
    -1 2 26 3.16 2.46
    1 -2 26 1.34 2.21
    -1 2 26 2.91 2.51
    -2 -1 26 1.16 3.15
    1 2 -26 4.73 3.57
    1 -2 27 120.34 14.55
    1 2 -27 107.93 14.29
    -2 1 -27 117.9 13.12
    2 -1 -27 110.15 12.68
    1 2 -27 118.61 14.72
    -2 -1 27 112.61 13.72
    1 2 -27 122.04 14.99
    -2 -1 27 107.49 14.04
    1 -2 27 114.53 15.74
    -1 2 27 109.24 14.84
    -2 -1 27 98.22 13.61
    2 1 27 111.08 11.35
    -2 1 -27 121.08 13.18
    1 -2 27 115.74 14.06
    -2 1 -27 142.97 14.18
    2 -1 -27 98.74 12.19
    2 -1 -27 124.65 16.67
    -2 -1 27 118.55 14.99
    1 -2 27 103.66 11.62
    -1 -2 -27 84.06 14.1
    -2 1 -27 128.75 13.43
    1 2 -27 98.08 13.56
    2 1 27 104.34 12.96
    2 1 27 120.98 14.75
    2 1 27 110.56 12.5
    -1 -2 -27 87.45 13.55
    1 -2 27 116.31 14.45
    2 -1 -27 98.27 15.21
    -1 2 27 124.01 14.44
    2 -1 -27 101.76 12.36
    -2 -1 27 125.7 14.27
    1 2 -27 115.62 14.61
    1 -2 27 105.09 13.75
    -1 2 27 104.72 12.4
    2 1 27 107.23 14.32
    2 1 27 100.49 13.01
    -2 1 -28 3.52 2.62
    1 -2 28 4.04 2.92
    2 1 28 4.72 3.48
    -2 -1 28 9.98 5.2
    -2 -1 28 4.16 3.07
    -2 1 -28 5.32 3.34
    2 -1 -28 13.51 5.86
    1 -2 28 0.55 3.43
    2 1 28 2.25 2.91
    1 -2 28 7.06 3.14
    1 2 -28 4.96 3.56
    1 2 -28 2.71 3.81
    -2 -1 28 7.06 3.7
    -2 1 -28 -1.02 3.66
    1 2 -28 -0.25 3.43
    2 1 28 3.04 3.14
    1 2 -28 -2.51 3.68
    -1 2 28 5.84 3.25
    -1 -2 -28 0.2 3.42
    1 2 -28 -2.31 3.51
    -2 1 -28 1.36 2.31
    -2 -1 28 10.09 4.31
    1 2 -29 106.43 14.82
    -2 1 -29 113.72 13.53
    1 -2 29 114.6 14.8
    2 1 29 125.42 13.66
    -2 -1 29 95.01 13.7
    1 2 -29 109.86 14.7
    1 2 -29 132.17 15.78
    1 -2 29 129.04 15.35
    -2 1 -29 126.73 14.12
    -2 1 -29 130.64 14.3
    -2 -1 29 126.81 15.76
    -1 2 29 130.63 14.16
    1 2 -29 132.88 15.86
    1 2 -29 100.87 14.08
    -2 1 -29 132.57 14.49
    -2 -1 30 -1.56 2.45
    -1 2 30 -0.57 2.66
    2 2 0 2444.42 90.38
    2 -2 0 2435.81 87.09
    -2 -2 0 2525.82 90.54
    -2 -2 0 2601.24 89.66
    -2 -2 0 2492.78 90.39
    2 2 0 2489.49 90.06
    -2 2 0 2519.69 89.19
    2 2 0 2575.06 91
    2 -2 0 2513.28 89.62
    2 2 0 2528.17 90.27
    -2 2 0 2494.52 86.94
    -2 -2 0 2510.49 90.45
    -2 2 0 2479.47 89.4
    -2 -2 0 2506.79 90.66
    -2 2 0 2520.59 89.3
    2 2 0 2539.88 90.32
    2 2 0 2551.78 90.5
    -2 -2 0 2397.85 88.32
    2 2 0 2518.59 90.12
    -2 -2 0 2511.62 92.05
    2 2 0 2519.54 87.3
    -2 2 0 2642.77 88.08
    -2 2 0 2520.8 87.42
    2 -2 0 2501.09 89.43
    -2 2 0 2520.67 89.33
    2 2 0 2379.58 88.11
    2 -2 0 2571.44 90.07
    2 2 0 2495.87 89.24
    2 2 0 2465.58 90.26
    -2 2 0 2522.45 89.17
    -2 -2 0 2526.96 90.39
    -2 2 0 2485.84 89.14
    -2 -2 0 2465.4 87.81
    -2 -2 0 2536.45 90.27
    2 2 0 2429.21 90.41
    2 2 0 2504.46 90.16
    2 2 0 2318.12 90.13
    -2 2 1 7.36 1.76
    2 2 -1 8.66 1.94
    -2 -2 -1 5.31 1.51
    -2 -2 1 3.86 1.44
    2 -2 1 4.66 1.29
    2 -2 1 6.55 1.71
    2 2 1 5.31 1.33
    -2 2 1 5.01 0.77
    2 -2 1 4.75 1
    2 2 1 5.54 1.39
    2 -2 -1 6.79 1.57
    2 2 1 6.05 1.84
    2 2 -1 3.81 1.01
    -2 -2 1 4.24 1.05
    -2 -2 -1 5.18 1.04
    -2 2 1 6.72 1.69
    -2 2 -1 5.61 1.09
    2 2 1 4.57 1.3
    -2 2 -1 3.93 1.23
    2 2 -1 3.37 1.3
    -2 2 -1 5.61 1.35
    -2 2 1 7.87 1.68
    -2 -2 -1 4.5 1.37
    -2 -2 1 2.51 1.22
    -2 -2 1 4.66 1.61
    2 2 1 4.52 1.33
    -2 2 -1 4.82 1.13
    -2 2 -1 5.47 1.32
    -2 2 -1 5.84 0.94
    -2 2 -1 4.72 1.34
    2 2 1 3.63 1.27
    -2 -2 -1 7.68 1.81
    2 -2 -1 5.52 0.74
    2 2 1 5.27 1.46
    -2 2 1 6.14 1.35
    -2 -2 1 4.93 1.63
    -2 -2 1 4.74 1.6
    -2 -2 -1 4.74 1.35
    -2 -2 -1 4.49 1.36
    2 2 1 5.8 1.37
    2 2 -1 5.66 1.71
    -2 -2 1 5.08 1.23
    -2 2 1 4.44 1.09
    2 2 -1 5.07 1.72
    2 -2 -1 4.51 0.92
    -2 -2 -1 4.93 0.87
    -2 2 1 6.66 1.43
    -2 -2 1 2.91 1.66
    2 2 1 4.88 1.29
    -2 2 1 3.81 0.8
    -2 2 1 5.13 1.19
    2 -2 1 5.04 1.51
    -2 2 1 4.46 0.97
    2 2 -1 3.25 1.02
    -2 2 1 2.57 0.9
    2 2 1 5.07 1.02
    2 2 1 5.17 0.74
    -2 2 1 4.91 1.22
    -2 2 -1 6.74 1.46
    -2 -2 -1 3.39 1.24
    -2 -2 -1 4.68 1.19
    2 2 -1 3.49 0.98
    -2 -2 1 6.88 1.18
    -2 -2 1 5.11 1.19
    2 -2 1 2.95 0.91
    -2 2 -1 4.83 1.23
    -2 -2 -1 3.28 1.3
    -2 2 1 4.09 1.14
    -2 -2 -1 4.56 1.51
    -2 2 -2 40.6 3.31
    2 -2 -2 40.12 3.6
    2 -2 2 42.82 3.46
    -2 -2 -2 38.86 3.75
    -2 -2 2 39.99 4.55
    -2 2 2 40.78 3.18
    2 -2 -2 47.43 4.17
    -2 2 2 44.59 2.76
    -2 -2 -2 42.28 3.74
    -2 2 -2 42.67 3.86
    -2 2 -2 40.05 3.8
    -2 2 -2 42 3.85
    -2 2 2 41.54 3.72
    2 -2 -2 43.23 3.64
    -2 2 2 44.46 4.18
    2 2 2 38.07 3.42
    -2 -2 2 42.62 4.61
    2 -2 2 43.77 4.07
    -2 -2 2 45.42 4.82
    -2 2 2 40.68 4.21
    -2 -2 -2 41.5 3.06
    2 2 -2 41.11 4.65
    -2 2 2 44.58 4.46
    -2 2 2 44.98 3.81
    -2 2 2 45.69 3.36
    -2 2 2 43.88 3.8
    2 2 -2 48.32 4.99
    2 2 2 40.72 3.74
    2 2 -2 44.9 4.26
    2 2 2 43.69 4.62
    -2 -2 -2 37.74 3.57
    -2 2 2 42.55 3.84
    -2 -2 -2 46.92 4.13
    2 -2 2 42.19 4.33
    -2 -2 2 36.15 4.32
    -2 -2 -2 38.87 3.66
    -2 -2 2 39.81 3.62
    -2 -2 -2 37.07 3.75
    2 -2 -2 46.01 2.83
    2 2 2 38.25 3.02
    -2 2 2 38.28 3.7
    2 2 2 42.37 3.54
    2 -2 -2 45.24 4.12
    -2 -2 -2 46.48 4.04
    -2 -2 -2 38.46 4.12
    -2 2 -2 44.86 3.64
    2 2 2 40.09 3.46
    2 2 -2 38.05 3.7
    -2 2 -2 42.95 3.9
    2 2 -2 43.94 3.42
    2 -2 -2 43.43 3.15
    2 -2 -2 44.95 3.68
    -2 -2 2 40.74 4.54
    -2 2 2 41.99 3.69
    -2 2 2 36.87 3.47
    2 2 2 43.83 2.38
    2 -2 2 42.01 3.4
    -2 2 2 46.28 3.97
    2 -2 -2 45.78 3.75
    2 -2 -2 47.3 3.17
    2 2 2 41.34 3.54
    -2 -2 -2 42.97 2.54
    2 -2 -2 42.47 3.66
    2 2 -2 47.56 3.86
    -2 2 -2 42.31 2.65
    2 2 2 39.46 3.52
    2 2 2 41.22 3.63
    2 2 -2 42.37 3.66
    2 -2 2 45.29 3.99
    -2 2 -2 50.07 4.05
    -2 -2 2 39.93 4.84
    -2 -2 -2 43.09 3.85
    -2 -2 -2 48.02 4.1
    -2 2 -2 42.42 3.92
    -2 -2 2 45.84 3.36
    -2 2 -2 39.94 2.4
    -2 2 2 45.54 3.83
    2 -2 3 626.46 26.2
    -2 -2 -3 627.96 24.97
    2 -2 -3 636.85 24.99
    -2 -2 -3 631.69 24.65
    2 -2 3 659.96 26.97
    2 2 3 615.45 27.18
    2 -2 3 658.32 22.87
    -2 -2 3 600.37 27.57
    -2 -2 -3 617.02 24.97
    2 2 -3 609.62 25.86
    -2 2 3 606.54 26.39
    2 2 3 623.93 24.34
    2 2 -3 640.88 28.08
    -2 -2 3 613.17 27.57
    -2 2 -3 623.91 25.78
    2 -2 -3 642.87 24.54
    -2 2 3 672.33 24.65
    2 2 -3 653.4 24.2
    2 -2 -3 590.04 25.87
    -2 2 3 612.41 24.37
    -2 -2 3 634.49 28.3
    -2 2 3 615.04 27.18
    2 -2 -3 607.93 25.79
    -2 -2 -3 654.21 23.83
    2 2 3 626.35 24.46
    2 2 3 643.27 24.38
    2 -2 -3 629.96 24.94
    2 -2 -3 637.44 24.95
    2 2 -3 669.8 24.71
    -2 -2 -3 660.1 22.93
    2 2 3 621 24.3
    -2 -2 3 612.04 27.59
    -2 -2 3 638.66 25.61
    -2 2 -3 588.13 25.28
    -2 2 -3 628.45 25.85
    -2 -2 -3 658.42 25.31
    2 2 -3 581.62 25.21
    2 2 -3 640.48 28.02
    2 -2 3 635.77 25.61
    2 -2 -3 633.11 25.01
    -2 2 3 625.94 25.34
    -2 2 -3 675.84 25.69
    -2 -2 -3 618.72 25.04
    -2 2 -3 640.23 25.91
    2 -2 -3 598.21 24.31
    2 -2 -3 660.25 25.21
    -2 -2 -3 709.08 24.02
    2 -2 3 644.7 25.17
    -2 2 3 644.96 27.2
    2 -2 -3 648.59 24.62
    -2 -2 -3 625.25 24.99
    -2 2 3 620.64 25.24
    -2 2 3 622.69 23.95
    2 2 -3 608.65 25.96
    -2 -2 3 617.94 27.51
    -2 2 3 623.57 25.15
    2 2 3 612.66 24.24
    2 2 -3 610.41 24.8
    -2 -2 -3 589.86 24.78
    -2 -2 -3 606.46 26.82
    -2 2 -3 648.51 24.64
    -2 2 3 616.38 25.14
    2 2 3 613.28 23.85
    -2 2 3 624.37 25.47
    -2 -2 3 623.49 24.8
    -2 -2 3 640.34 25.96
    2 -2 -3 633.13 24.01
    2 2 3 622.41 24.35
    -2 -2 -3 625.58 24.89
    -2 2 -3 630.17 25.93
    -2 2 3 607.97 25.23
    -2 2 3 603.44 25.11
    2 -2 3 637.83 24.45
    -2 2 3 633.08 25.23
    -2 -2 3 616.45 27.66
    -2 2 3 642.73 25.03
    -2 2 -3 579.57 23.35
    -2 -2 -3 607.7 25.42
    -2 2 -3 635.15 25.85
    -2 2 -4 1768.95 64.15
    -2 2 4 1663.67 63.24
    -2 2 4 1635.51 63.23
    -2 2 4 1714.82 62.25
    -2 2 4 1864.36 62.96
    -2 2 -4 1817.64 64.24
    -2 -2 -4 1681.24 62.26
    2 2 4 1735.13 61.52
    2 -2 -4 1709.2 62.88
    -2 -2 -4 1887.15 62.22
    2 -2 -4 1773.44 63.33
    -2 2 4 1692.23 63.53
    2 -2 -4 1839.8 62.84
    2 -2 -4 1741.71 62.95
    -2 2 4 1645.82 63.19
    2 2 -4 1749.01 63.75
    2 2 4 1577.44 63.79
    -2 -2 4 1637.67 63.09
    -2 2 -4 1810.58 64.26
    2 2 -4 1675.12 64.56
    -2 2 -4 1834.79 62.52
    -2 2 4 1707.3 65.07
    2 -2 -4 1566.42 63.61
    2 -2 4 1810.13 61.21
    -2 2 -4 1771.44 64.24
    2 2 4 1800.41 61.72
    2 2 -4 1754.19 62.19
    2 2 4 1790.59 61.78
    -2 -2 -4 1720.01 63.76
    2 -2 -4 1661.57 62.66
    -2 -2 4 1627.76 66.07
    -2 -2 4 1648.35 66.26
    -2 -2 -4 1700.16 62.61
    2 2 -4 1784.82 61.52
    -2 -2 4 1696.8 66.39
    -2 2 4 1678.56 62.55
    2 -2 -4 1717.57 63.04
    2 2 4 1691.39 65.5
    -2 2 -4 1617.61 61.61
    -2 2 4 1775.67 66.17
    -2 -2 -4 1663.25 62.24
    -2 -2 4 1625.13 66.23
    -2 2 4 1684.47 63.39
    2 2 4 1794 61.73
    2 2 -4 1715.09 63.59
    -2 2 4 1723.79 62.56
    -2 -2 -4 1714.18 62.5
    -2 2 4 1744.04 63.51
    2 -2 -4 1692.23 62.83
    -2 2 -4 1795.78 64.18
    -2 -2 -4 1650.51 65.37
    -2 2 -4 1740.23 63.56
    2 2 -4 1753.9 66.85
    2 2 4 1849.64 62.01
    2 -2 -4 1754.9 62.4
    2 2 4 1787.37 61.69
    2 -2 4 1742.6 65.26
    2 -2 -4 1705.69 62.94
    2 -2 -4 1628.81 64.24
    2 -2 -4 1827.54 63.27
    2 -2 4 1792.5 63.62
    -2 -2 4 1731.07 64.19
    2 -2 4 1847.1 64.84
    2 2 -4 1696.9 66.79
    -2 2 4 1730.27 65.91
    -2 2 4 1693.96 63.37
    -2 -2 -4 1691.98 62.38
    -2 -2 4 1686.39 66.4
    2 -2 4 1608.9 61.99
    -2 -2 -4 1680.83 62.36
    -2 2 -4 1588.06 63.66
    2 2 4 1838.28 61.81
    -2 -2 -4 1671.85 61.44
    -2 -2 -4 1859.97 62.02
    -2 -2 -4 1742.48 60.74
    2 -2 4 1782.08 63.74
    2 2 -4 1747.57 62.89
    -2 -2 -4 1695.14 62.42
    2 -2 -5 234.59 11.7
    -2 2 5 249.58 12.2
    2 2 5 240.07 10.33
    2 -2 5 256.76 12.37
    -2 -2 -5 253.41 10.17
    -2 -2 -5 221.4 13.51
    -2 2 5 239.06 12.39
    2 -2 5 242.6 10.61
    -2 -2 -5 229.32 12.21
    2 -2 -5 233.57 11.55
    2 2 5 240.84 10.34
    -2 -2 -5 241.97 10.77
    -2 -2 5 229.41 14.12
    2 -2 5 239.7 13
    -2 2 -5 253.6 12.8
    2 2 5 247.98 10.41
    -2 2 -5 243.44 12.64
    2 -2 -5 224.74 12.22
    -2 2 5 241.66 13.16
    2 -2 -5 225.24 11.56
    2 -2 5 237.93 13.3
    2 -2 -5 248.79 12.36
    -2 2 -5 225.51 12.52
    -2 2 5 239.26 14.19
    -2 -2 -5 246.93 11.27
    -2 2 5 268.08 12.1
    -2 -2 5 240.96 9.93
    -2 -2 -5 250.91 12.52
    2 -2 5 271.36 11.25
    -2 -2 5 229.48 12.09
    -2 2 5 240.51 14.21
    2 2 -5 242.18 11.98
    2 2 5 244.69 10.41
    2 2 -5 219.85 13.14
    2 2 5 246.73 10.37
    2 2 -5 238.24 11.82
    2 -2 5 239.21 12.37
    2 2 5 233.07 13.55
    2 -2 -5 211.36 12.52
    -2 -2 5 247.01 14.36
    -2 2 5 243.59 12.2
    -2 -2 5 240 14.36
    2 -2 -5 235.77 11.57
    -2 -2 5 236.75 14.29
    -2 -2 -5 237.55 10.44
    2 2 5 249.31 10.78
    2 2 -5 249.08 14.89
    -2 2 5 246.55 12.4
    2 -2 5 231.14 10.97
    2 -2 -5 249.64 11.94
    2 2 5 240.14 12.1
    -2 -2 5 223.16 13.9
    2 2 -5 237.16 10.43
    -2 -2 -5 239 10.7
    -2 -2 -5 240.43 10.38
    -2 2 5 238.51 10.96
    -2 -2 5 223.73 12.63
    -2 2 5 238.01 12.06
    -2 2 5 236.11 11.47
    2 -2 -5 240.62 11.73
    2 -2 -5 229.9 11.52
    -2 -2 -5 243.52 10.76
    -2 2 5 247.45 13.82
    -2 2 5 226.99 12.03
    -2 2 5 233.03 9.35
    -2 2 -5 237.55 12.62
    -2 2 5 245.68 12.4
    2 2 -5 235.11 12.24
    -2 -2 -5 242.87 10.82
    -2 -2 -5 240.64 10.87
    -2 -2 -5 242.45 10.75
    -2 2 -5 253.23 12.76
    2 2 5 241.48 12.64
    -2 2 -5 251.41 11.18
    2 2 -5 233.32 14.59
    -2 2 5 243.17 12.16
    -2 2 -5 220.41 10.95
    2 -2 -5 249.13 11.66
    2 -2 -5 232.44 11.48
    -2 -2 -6 74.59 4.56
    2 -2 -6 73.58 5.4
    2 2 -6 76.01 7.62
    2 2 -6 72.27 7.49
    -2 -2 6 67.93 7.12
    2 -2 -6 74.9 6.07
    -2 2 6 71.18 5.98
    -2 2 6 81.69 6.19
    2 2 -6 71.94 5.9
    -2 -2 6 78.01 6.53
    -2 -2 -6 80.82 6.17
    2 2 6 78.79 5.08
    2 -2 -6 76.59 5.46
    2 -2 -6 65.84 5.39
    -2 2 6 86.3 5.89
    -2 -2 -6 74.26 4.61
    -2 2 6 70.05 6.82
    2 -2 -6 78.09 5.74
    2 2 -6 78.74 6.97
    -2 2 -6 77.09 5.39
    -2 -2 -6 73.62 4.59
    -2 -2 -6 79.3 4.56
    -2 2 -6 80.57 6.37
    2 2 6 77.82 4.47
    2 -2 6 79.21 5.1
    2 -2 -6 73.11 5.33
    -2 -2 -6 71.57 4.61
    -2 2 6 75.28 7.34
    -2 -2 6 68.7 7.16
    -2 -2 -6 76.98 5.36
    -2 2 6 81.81 6.35
    2 -2 6 80.08 6.76
    2 -2 6 76.6 5.75
    -2 2 6 75.18 5.9
    -2 2 6 75.9 7.38
    -2 2 -6 77.48 6.28
    -2 -2 -6 73.28 6.95
    2 -2 6 78.28 6.7
    2 2 6 77.08 5.91
    -2 2 6 78.64 6.14
    -2 2 6 85.51 7.01
    2 -2 6 75.05 5.03
    2 2 -6 78.48 5.95
    -2 2 -6 81.08 5.17
    2 2 6 78.81 4.45
    2 2 6 77.84 4.42
    -2 2 6 79.75 6.09
    2 2 6 85.71 6.4
    2 2 -6 79.69 4.3
    2 -2 6 66.4 6.17
    2 -2 -6 67.6 5.84
    2 2 -6 76.8 3.91
    -2 2 -6 81.47 6.44
    2 -2 -6 78.73 5.63
    -2 2 -6 68.99 6.12
    -2 2 6 76.6 4.65
    -2 2 6 95.76 6.26
    -2 -2 6 71.09 6.99
    2 2 -6 80.22 4.26
    2 2 6 75.05 4.4
    2 -2 -6 65.27 6.15
    2 2 6 79.49 4.45
    -2 -2 -6 75.15 4.58
    2 2 6 73.6 6.78
    -2 -2 6 73.32 7.31
    -2 -2 -6 86.44 6.61
    -2 -2 6 68 7.04
    2 -2 6 77.89 5.26
    -2 2 6 66.87 3.94
    2 -2 6 83.1 6.3
    -2 2 6 81.34 6.2
    2 -2 -6 79.23 5.62
    -2 -2 6 81.71 4.59
    2 -2 -6 76.82 5.59
    -2 -2 -6 75.19 4.59
    -2 -2 6 74.47 6.02
    2 2 -6 76.48 5.5
    2 -2 -6 73.11 5.37
    -2 -2 -6 75.14 4.49
    -2 2 6 78.17 5.98
    -2 2 -6 69.35 5.97
    -2 -2 -6 67.18 5.75
    -2 2 6 77.59 5.96
    2 -2 -7 332.82 16.3
    2 -2 7 344.58 16.42
    -2 2 -7 359.06 17.24
    -2 -2 -7 353.23 14.43
    2 -2 7 360.18 17.31
    -2 2 7 336.18 16.63
    2 2 -7 352.64 15.57
    -2 -2 7 335.03 19.21
    2 -2 -7 364.65 16.31
    -2 2 7 331.68 16.85
    2 2 -7 335.56 18.45
    2 2 7 319.27 16.92
    -2 2 7 362.52 14.22
    2 2 -7 359 16.83
    -2 2 7 330.21 16.15
    -2 -2 -7 344.55 16.71
    -2 2 7 335.76 17.74
    -2 2 -7 348.86 17.16
    -2 -2 -7 343.36 16.86
    -2 -2 -7 344.09 18.84
    2 2 7 351.65 14.16
    -2 2 7 378.58 17.67
    2 2 -7 352.38 14.6
    2 -2 -7 354.57 16.28
    2 2 -7 346.98 14.23
    2 2 7 361.05 17.17
    2 -2 -7 350.45 16.47
    2 -2 -7 362.32 16.06
    -2 2 7 359 14.14
    2 -2 7 349.96 15.47
    2 -2 7 349.75 17.85
    -2 2 -7 317.13 15.78
    2 -2 7 381.18 18.09
    -2 2 7 377.3 16.88
    2 -2 -7 332.28 17.64
    2 2 7 335.5 14.07
    -2 -2 -7 342.44 14.29
    2 2 -7 348.68 17.01
    2 -2 -7 367.46 16.08
    2 -2 -7 342.83 15.99
    -2 -2 -7 336.95 14.24
    -2 -2 7 331.47 18.95
    2 -2 -7 366.94 16.11
    2 -2 7 334.71 15.24
    2 2 7 354.74 18.21
    2 2 -7 380.02 20.33
    -2 2 -7 343.41 15.2
    -2 -2 -7 347.94 14.37
    2 -2 -7 355.02 17.38
    -2 -2 7 315.91 18.84
    2 -2 7 384.14 18.29
    -2 -2 -7 351.1 16.08
    2 2 7 339.8 15.41
    -2 -2 -7 323.02 14.22
    -2 -2 -7 332.86 14.16
    -2 2 7 344.58 19.26
    -2 -2 7 341.51 17.18
    -2 2 7 324.19 16.75
    -2 -2 -7 331.8 14.15
    -2 -2 -7 340.11 14.25
    -2 -2 7 336.78 18.51
    -2 2 -7 368.11 17.47
    2 2 7 330.92 14.11
    -2 -2 -7 377.5 17.36
    -2 2 7 330.69 19.04
    -2 2 -7 355.29 17.19
    2 -2 -7 324.4 16.68
    2 -2 7 344.34 15.79
    -2 2 7 344.05 16.78
    2 2 7 339.37 14.11
    2 2 -7 351.45 19.15
    -2 -2 -7 344.48 14.23
    -2 -2 7 340.54 17.84
    -2 -2 7 331.26 19.07
    -2 2 7 313.57 16.35
    2 -2 -7 339.58 17.95
    -2 2 7 342.21 16.92
    -2 2 7 362.92 19.01
    -2 2 7 368.11 17.04
    2 2 -7 336.28 19.64
    -2 2 7 356.6 17
    2 -2 -7 348.47 15.97
    -2 -2 -7 358.6 18.07
    2 2 7 356.48 16.82
    -2 -2 -7 383.64 17.69
    -2 -2 -8 1216.9 46.07
    2 2 8 1203.26 45.41
    -2 -2 -8 1052.93 44.59
    -2 2 -8 1173.85 43.12
    -2 -2 -8 1091.14 45.07
    -2 2 8 1102.71 45.14
    2 -2 8 1245.25 47.07
    -2 -2 8 1146.75 48.43
    -2 2 8 1107.57 45.27
    2 2 -8 1160.7 48.08
    -2 -2 -8 1156.55 46.63
    -2 2 8 1147.49 45.84
    2 -2 -8 1151.06 45.86
    -2 2 8 1136.05 44.67
    2 2 8 1100.57 43.58
    2 2 -8 1150.88 45.53
    2 -2 8 1219.03 46.07
    -2 -2 -8 1174.77 41.74
    -2 2 -8 1041.41 44.01
    2 2 8 1073.57 45.26
    -2 -2 8 1159.15 47.39
    -2 2 8 1147.12 46.39
    -2 -2 -8 1201.28 41.99
    -2 2 8 1161.71 48.74
    -2 2 -8 1151.47 45.83
    -2 -2 -8 1171.78 41.71
    2 2 -8 1121.03 42.92
    -2 2 -8 1157.33 45.82
    2 -2 8 1222.14 44.44
    2 2 8 1155.45 45.34
    -2 -2 -8 1079.69 41.91
    -2 2 -8 1214.43 45.94
    -2 2 8 1126.9 44.91
    2 -2 -8 1168.9 47.18
    2 -2 -8 1127.22 44.02
    -2 2 8 1151.4 48.6
    2 -2 -8 1139.61 44.23
    2 2 -8 1160.36 42.58
    -2 2 8 1133.97 45.45
    -2 -2 -8 1188.39 44.43
    2 -2 -8 1188.85 44.74
    -2 2 8 1289.95 45.72
    2 -2 -8 1145.15 44.38
    -2 -2 8 1191.92 48.77
    -2 2 8 1151.02 41.14
    2 -2 -8 1149.68 44.99
    -2 -2 -8 1192.35 45.8
    -2 -2 -8 1095.93 41.9
    -2 -2 -8 1149.55 41.65
    -2 -2 -8 1160.22 41.76
    -2 2 8 1136.65 44.99
    2 2 8 1105.45 41.8
    2 2 -8 1247.75 49.86
    2 -2 -8 1106.37 45.08
    -2 -2 8 1185.85 47.07
    2 -2 -8 1110.14 43.98
    2 2 8 1116.29 41.82
    2 -2 -8 1070.75 44.46
    2 2 -8 1127.12 45.01
    2 2 8 1069.66 46.14
    2 -2 8 1127.25 43.23
    2 -2 -8 1114.89 44.08
    2 -2 8 1156.7 46.34
    2 -2 8 1167.04 43.77
    2 2 -8 1129.35 47.87
    -2 -2 8 1186.49 46.2
    2 -2 -8 1125.62 44.07
    -2 -2 -8 1102.63 42.03
    -2 -2 -8 1081.4 44.62
    2 2 8 1102.44 41.8
    -2 2 8 1154.98 45.22
    -2 -2 8 1160.51 48.58
    -2 2 8 1187.3 42.2
    -2 -2 -8 1178.39 41.7
    -2 2 8 1103.54 45.01
    2 2 8 1095.83 41.77
    -2 -2 8 1169.2 48.38
    2 2 -8 1215.73 49.65
    2 -2 8 1090.85 44.58
    -2 2 8 1088.76 44.82
    2 -2 8 1172.88 46.5
    2 -2 -8 1098.68 45.73
    2 -2 8 1213.92 40.83
    2 -2 -8 1079.27 46.28
    -2 2 -8 1211.02 45.91
    2 2 -8 1183.74 43
    -2 2 8 1110.68 47.67
    -2 -2 -9 376.28 15.91
    2 2 9 411.98 16.4
    2 -2 9 369.23 18.68
    2 2 -9 405.04 21.51
    -2 2 9 368.24 19.63
    2 2 9 350.72 16.11
    -2 -2 -9 386.95 15.88
    2 -2 9 400.32 20.08
    -2 2 9 395.39 19.85
    2 2 9 398.67 19.4
    -2 2 9 395.24 16.71
    2 -2 9 426.91 20.8
    2 2 9 360.99 16.18
    -2 -2 -9 355.04 16.23
    2 -2 9 402.6 20.32
    2 -2 9 416.48 18.3
    2 -2 9 392.99 17.55
    -2 2 -9 405.08 19.81
    -2 2 -9 389.13 19.58
    2 -2 -9 381.47 19.1
    2 2 -9 422.68 22.92
    2 2 -9 371.52 21.23
    2 2 -9 405.75 17.46
    -2 2 9 418.78 19.58
    2 -2 -9 382.62 18.98
    2 2 9 431.99 19.47
    2 -2 -9 391.8 18.24
    -2 2 9 392.25 19.04
    -2 -2 9 391.11 21.83
    -2 2 -9 397.61 17.22
    -2 -2 9 377.95 21.43
    2 -2 9 419.16 15.55
    2 -2 -9 385.82 20.72
    2 2 9 370.96 17.89
    2 2 9 423.89 20.01
    2 -2 -9 357.83 19.98
    2 2 9 350.69 16.07
    -2 -2 -9 392.06 15.89
    2 -2 9 425.69 18.84
    2 -2 -9 375.49 18.24
    -2 -2 9 399.26 20.66
    -2 2 9 387.51 19.1
    2 2 -9 407.32 22.65
    -2 2 9 389.65 21.88
    2 -2 -9 375.86 18.35
    2 2 9 355.81 16.09
    -2 2 9 397.49 18.86
    -2 -2 -9 377.98 19.08
    -2 -2 -9 380.78 18.45
    2 -2 9 412.51 20.01
    2 -2 -9 394.77 18.76
    2 2 -9 381.25 19.09
    2 -2 -9 367 18.65
    -2 -2 -9 419.5 19.79
    -2 2 9 385.23 19.27
    -2 2 9 413.74 19.56
    -2 -2 -9 399.4 20.19
    -2 2 -9 365.94 18.45
    2 -2 -9 393.83 19.99
    2 -2 -9 373.11 18.14
    -2 2 -9 401.34 19.64
    2 2 9 380.93 20.04
    -2 -2 9 394.77 21.86
    -2 2 9 408.09 14.95
    2 2 -9 398.81 16.75
    2 -2 -9 376.52 18.07
    -2 -2 9 376.69 21.59
    2 -2 -9 391.89 19.8
    -2 -2 -9 386.55 15.91
    -2 2 9 403.45 19.3
    -2 -2 -9 367.09 16.38
    -2 2 9 369.51 21.58
    2 2 -9 396.14 19.46
    -2 -2 -9 382.5 18.83
    -2 -2 -9 400.74 19.57
    2 2 -9 395.66 17.79
    -2 -2 9 376.65 19.75
    -2 2 9 375.09 19.01
    2 -2 -9 383.46 18.18
    -2 -2 9 378.09 20.4
    -2 -2 -9 392.75 15.88
    -2 2 -9 423.59 19.92
    2 2 9 392.98 19.17
    2 2 9 415.19 19.55
    -2 2 9 390.98 21.5
    -2 2 -9 366.3 20.01
    -2 -2 -9 346.96 18.43
    2 -2 -10 4.17 1.46
    2 -2 -10 4.58 1.51
    2 -2 -10 4.3 1.78
    2 2 10 3.77 1.63
    2 2 10 5.02 1.27
    -2 -2 10 5.4 2.05
    2 2 10 9.77 2.44
    -2 -2 -10 5.8 1.15
    2 -2 -10 6.27 1.84
    -2 -2 -10 7.22 2.15
    -2 -2 -10 5.77 1.83
    2 -2 -10 4.89 1.78
    2 -2 -10 3.99 1.76
    -2 -2 -10 3.42 1.61
    2 2 10 5.93 1.21
    2 2 10 2.81 1.31
    2 -2 -10 6.04 2.26
    -2 2 10 5.6 1.86
    2 2 -10 4.27 2.02
    -2 -2 -10 7.66 2.31
    -2 -2 -10 4.36 1.52
    2 -2 -10 5.49 1.75
    -2 2 10 13.73 2.84
    2 -2 -10 4.04 1.55
    -2 -2 -10 4.63 1.06
    -2 -2 -10 6.05 1.19
    -2 -2 -10 5.81 1.86
    2 2 -10 6.37 1.69
    2 2 -10 4.37 1.25
    2 2 -10 5.36 1.57
    2 -2 -10 6.62 1.9
    -2 -2 -10 5.43 1.15
    -2 2 10 2.79 1.35
    2 -2 10 7.24 2.24
    -2 -2 10 7.63 2.57
    -2 2 10 2.67 1.48
    -2 -2 -10 6.86 1.47
    -2 2 -10 7.46 2.37
    2 2 10 7.13 2.13
    -2 2 -10 3.62 1.51
    -2 2 10 4.76 2.34
    2 -2 10 4.75 1.48
    -2 -2 10 6.03 2.35
    2 -2 10 6.59 1.23
    -2 2 10 3.49 1.63
    2 -2 10 1.69 1.48
    -2 2 -10 4.86 1.78
    2 -2 -10 2.74 1.27
    2 2 -10 7.11 1.99
    2 -2 -10 2.1 1.3
    -2 2 -10 5.1 2.04
    -2 2 10 8.03 2.31
    2 2 10 4.58 1.24
    2 -2 10 3.87 1.62
    2 2 10 6.98 1.92
    2 -2 10 4.35 1.6
    2 -2 -10 6.63 2.13
    -2 -2 10 5.67 2.17
    -2 -2 10 5.33 2.25
    2 -2 -10 4.24 2
    -2 2 10 0.94 0.88
    -2 2 10 6.5 1.86
    2 -2 -10 5.29 1.93
    2 -2 -10 6.81 1.88
    2 -2 -10 4.87 1.74
    2 2 -10 4.64 1.86
    -2 2 10 6.39 1.51
    -2 2 10 6.85 2.07
    -2 2 10 5.61 2.26
    2 -2 10 7.03 2.41
    2 2 -10 2.47 1.37
    -2 -2 -10 3.86 1.01
    2 2 -10 5.86 1.98
    -2 2 -10 8.34 1.82
    2 -2 10 6.81 1.95
    -2 2 10 1.86 1.03
    -2 2 -10 6.58 2.3
    -2 -2 10 3.16 2.03
    -2 -2 -10 5.71 1.37
    2 -2 -10 3.08 1.76
    -2 2 -10 4.08 1.83
    2 2 10 4.25 1.62
    2 2 10 6.54 1.37
    -2 2 10 6.25 2.01
    2 2 11 77.51 7.05
    -2 -2 -11 62.52 5.1
    2 -2 -11 81.78 7.38
    -2 -2 -11 69.71 4.71
    -2 2 -11 60.07 6.36
    -2 -2 11 72 7.74
    2 -2 11 78.48 7.76
    2 -2 11 73.98 6.73
    2 -2 -11 64.71 6.22
    -2 2 11 73.45 8.46
    -2 -2 -11 68.44 6.8
    2 2 -11 67.38 8.37
    2 2 -11 73.67 6.46
    -2 2 -11 69.67 5.58
    2 -2 11 70.93 4.81
    2 2 11 63.18 5.06
    2 2 11 74 5.02
    2 -2 -11 69.24 6.3
    2 -2 -11 75.17 8.08
    -2 2 -11 61.64 7.17
    2 -2 11 80.38 7.48
    2 -2 -11 75.39 6.5
    2 -2 -11 65.09 6.07
    -2 2 11 57.44 6.51
    2 2 11 67.42 6.98
    2 -2 -11 67.34 6.62
    -2 -2 -11 60.4 6.44
    -2 2 11 63.98 6.44
    2 2 -11 72.87 4.83
    -2 2 -11 66.41 6.93
    2 2 11 73.03 7.04
    2 -2 11 95.97 8.49
    -2 -2 -11 69.03 7.08
    2 -2 -11 65.64 7.26
    -2 2 11 61.41 6.41
    2 2 11 53.61 6
    -2 2 -11 69.17 7
    2 -2 -11 70.87 6.39
    -2 2 11 70.27 6.87
    -2 2 11 63.3 6.93
    2 2 11 68.68 5.25
    -2 -2 -11 73.05 5.46
    2 -2 11 63.57 5.73
    2 -2 -11 73.07 7.32
    -2 2 -11 65.25 7.32
    2 -2 -11 69.86 6.62
    2 -2 -11 64.13 7.22
    -2 -2 11 64.78 7.48
    -2 2 -11 78.12 7.33
    -2 -2 -11 69.42 5.32
    -2 -2 -11 62.74 6.3
    2 -2 11 84.19 7.66
    2 -2 11 72.92 6.42
    2 -2 -11 78.86 6.82
    -2 -2 -11 70.94 4.75
    2 2 11 61.59 5.01
    -2 2 -11 73.4 7.15
    -2 2 11 64.09 5.42
    2 -2 -11 66.53 6.6
    -2 2 -11 70.97 7.58
    -2 2 11 71.2 6.78
    2 2 11 64.89 7.05
    2 -2 -11 62.48 7.15
    -2 2 -11 71.14 7.38
    -2 -2 -11 71.38 6.66
    2 2 -11 71.24 6.92
    -2 -2 -11 71.52 4.79
    -2 -2 -11 68.67 4.67
    2 -2 -11 66.89 6.61
    -2 2 11 63.73 6.4
    -2 -2 11 62.67 7.82
    -2 2 11 69.15 6.74
    2 2 11 68.41 6.34
    2 2 -11 71.79 7.93
    -2 2 11 68.77 7.93
    2 -2 -11 62.01 6.47
    2 2 11 63.96 7.74
    -2 -2 -11 65.97 4.65
    -2 -2 11 66.21 7.98
    -2 2 11 75.65 6.74
    2 2 -11 59.6 5.87
    -2 -2 11 69.49 8.2
    2 2 -11 69.05 8.52
    2 2 -11 74.6 7.07
    -2 -2 11 74.03 7.48
    2 2 -11 71.01 8.46
    -2 -2 -11 65.4 6.46
    2 -2 -11 68.93 6.33
    -2 2 11 81.94 7.58
    2 -2 -12 1195.21 48.64
    2 -2 12 1277.3 48.64
    -2 2 12 1200.82 47.84
    -2 -2 -12 1260.01 47.27
    2 -2 12 1240.9 42.13
    -2 -2 -12 1113.54 45.96
    2 -2 -12 1211.44 48.26
    2 -2 -12 1152.63 47.93
    2 -2 -12 1241.93 49.8
    -2 2 -12 1231.26 47.31
    -2 -2 -12 892.02 44.67
    -2 -2 -12 1142.53 43.1
    2 2 12 1104.93 42.82
    2 -2 -12 1223.08 45.68
    2 -2 12 373.49 41.33
    2 2 -12 1109.18 46.96
    -2 2 12 1106.12 45.73
    -2 2 12 1134.51 45.94
    2 2 -12 1190.53 45.74
    2 2 12 1305.06 46.93
    -2 -2 -12 1268.88 46.47
    -2 2 12 1203.39 45.52
    2 -2 -12 1269.88 51.1
    -2 -2 -12 1123.05 45.68
    2 -2 12 1208.94 44.53
    2 -2 12 1312.2 46.79
    2 2 12 1165.99 46.85
    -2 -2 -12 1240.93 41.96
    2 -2 -12 1154.79 46.16
    -2 2 -12 1192.9 43.5
    2 -2 12 381.77 41.4
    2 2 -12 1230 46.81
    2 -2 12 1239.6 41.31
    2 2 12 1258.65 42.47
    -2 -2 12 1185.6 50.13
    2 2 -12 1178.63 46.62
    -2 -2 12 1202.18 50.26
    2 2 -12 1233.9 51.05
    2 -2 -12 1227.03 45.28
    -2 -2 -12 1062.74 45.2
    -2 2 -12 1201.74 47.01
    -2 -2 -12 1120.6 43.06
    -2 -2 -12 1261.04 42.11
    -2 2 -12 1120.79 47.99
    -2 2 12 1271.48 47.59
    -2 2 12 1136.05 46.02
    -2 -2 12 1224.82 49.12
    2 -2 12 1275.25 48.44
    2 -2 12 345.86 41.08
    2 -2 -12 687.96 45.31
    2 -2 -12 1249.77 45.59
    2 2 12 1293.97 47.32
    -2 -2 12 1213.32 47.67
    -2 -2 12 231.78 40.17
    2 -2 -12 1207.32 45.24
    2 -2 -12 1204.83 46.53
    -2 -2 -12 1206.15 46.48
    2 2 -12 1251.78 49.27
    2 -2 12 1266.51 45.76
    2 -2 -12 1257.78 45.74
    -2 2 12 1229.89 46.99
    -2 2 12 1229.63 50.97
    -2 2 -12 1250.73 47.48
    2 2 12 1060.31 42.65
    -2 2 -12 1255.39 47.35
    -2 -2 12 1174.79 50.02
    2 2 -12 1170.97 50.36
    2 2 -12 1240.3 41.28
    -2 2 12 1239.82 43.84
    -2 -2 -12 1260.83 41.97
    -2 2 12 1160.99 45.94
    -2 2 -12 1155.44 48.2
    2 -2 -12 1206.12 46.59
    2 -2 -12 1208.48 47
    2 -2 12 1274.18 47.45
    2 -2 -12 1236.39 48.04
    -2 2 -12 1124.49 47.91
    2 2 -12 1201.75 45.48
    -2 -2 -12 1233.41 41.98
    2 -2 -12 1226.57 45.29
    2 -2 12 1253.33 47.8
    2 2 12 1176.76 49.11
    2 -2 -12 1190.51 46.45
    2 2 12 1283.15 47.56
    -2 -2 -12 1242.43 41.92
    2 2 -12 1285.35 51.85
    2 2 12 1108.73 45.09
    2 -2 -12 1243.84 45.97
    2 2 12 1115.95 42.8
    2 2 -12 1303.1 52.05
    -2 -2 -12 1139.92 43.07
    2 2 12 1111.96 45.43
    -2 -2 12 1164.34 48.44
    -2 2 -12 1151.97 47.36
    2 2 13 39.02 5.38
    -2 -2 13 37.39 6.41
    -2 -2 -13 41.78 3.75
    2 2 13 35.73 5.05
    2 -2 -13 35.19 5.02
    -2 -2 13 33.28 5.69
    -2 2 13 35.21 4.9
    -2 2 -13 29.02 4.81
    2 2 -13 39.47 6.69
    -2 -2 13 36.94 5.75
    -2 -2 -13 35.03 4.06
    2 -2 -13 39 4.97
    -2 -2 -13 37.45 3.65
    2 -2 -13 38.49 4.95
    2 2 -13 35.77 5.16
    -2 -2 13 41.11 5.81
    -2 -2 13 46.11 7
    2 2 -13 53.28 7.63
    -2 2 13 35.92 6.33
    -2 2 -13 42.38 5.62
    -2 -2 -13 40.57 3.68
    -2 2 -13 29.42 5.17
    2 -2 13 46.72 6.35
    2 2 13 24.29 4.3
    -2 -2 -13 34.4 4.88
    -2 -2 -13 34.66 3.46
    -2 -2 13 37.25 5.85
    2 -2 13 32.86 5.31
    -2 -2 13 32.29 5.93
    -2 2 -13 40.45 4.98
    2 -2 -13 29.03 4.98
    2 -2 13 39.58 5.17
    -2 -2 -13 30.53 3.81
    -2 -2 -13 34.41 5.12
    -2 -2 -13 48.7 5.88
    2 2 -13 29.32 6.05
    -2 2 13 39.06 5.51
    2 -2 -13 32.31 4.63
    -2 -2 -13 33.69 4.99
    2 2 -13 34.3 6.28
    -2 -2 -13 43.46 5.47
    2 2 13 38.43 3.82
    2 2 -13 39.47 5.05
    2 -2 -13 34.3 4.68
    2 -2 -13 37.18 6.11
    -2 2 13 38.09 5.02
    2 -2 -13 31.1 4.61
    2 2 -13 31.61 6.05
    2 2 -13 48.43 7.33
    2 -2 13 43.74 4.02
    2 2 -13 43.52 5.39
    -2 2 -13 36.68 5.7
    -2 2 -13 40.98 5.62
    -2 2 13 38.62 5.17
    -2 -2 -13 30.74 3.72
    2 2 -13 31.36 6.05
    2 2 13 42.33 6.42
    2 2 -13 39.21 6.81
    2 -2 -13 39.63 6.5
    2 -2 -13 35.92 5.51
    2 -2 -13 40.08 5.38
    2 2 13 31.98 3.9
    2 2 -13 32.85 5.61
    -2 2 -13 43.59 5.85
    2 2 13 34.22 4.89
    -2 -2 -13 40.35 5.21
    2 2 -13 39.64 6.7
    2 -2 -13 35.22 4.7
    2 -2 13 37.25 3.21
    2 -2 -13 34.32 5.04
    2 -2 -13 32.32 5.51
    -2 -2 -13 37.03 4.13
    2 -2 13 33.57 4.85
    2 -2 13 31.76 5.28
    -2 -2 13 42.85 6.77
    -2 2 13 40.48 4.51
    2 -2 -13 38.56 4.84
    2 2 13 41.23 5.71
    2 -2 -13 44.92 6.88
    -2 2 13 33.94 4.81
    2 -2 13 36.7 4.59
    -2 -2 -13 32.39 3.43
    -2 2 -13 33.8 4.04
    -2 -2 -13 45.24 5.6
    2 -2 13 42.87 5.91
    -2 2 -13 50.69 6.21
    2 2 -13 34.55 5.29
    2 -2 13 53.9 6.62
    -2 2 13 34.2 5.13
    2 -2 13 33.93 5.08
    2 2 -13 35.53 3.15
    -2 2 13 39.87 5.75
    -2 2 -13 34.32 5.62
    2 -2 13 41.71 5.59
    2 2 13 28.28 3.68
    -2 -2 13 41.93 6.72
    2 -2 13 24.71 4.68
    2 -2 -13 36.25 5.76
    2 2 -13 40.45 5.44
    2 2 13 34.81 4.04
    -2 2 14 3.18 2.62
    -2 2 -14 0.31 1.54
    2 -2 -14 -3.31 2.2
    -2 2 -14 0.46 1.47
    2 2 14 0.31 0.86
    2 -2 14 -3.69 1.98
    -2 2 14 -0.28 1.33
    2 2 -14 1.19 1.46
    2 2 -14 1.19 1.63
    2 2 14 -1.02 1.73
    -2 -2 -14 0.62 0.86
    -2 -2 14 -7.04 2.5
    2 2 14 -0.84 1.09
    2 2 14 -0.06 0.92
    2 -2 -14 1.55 1.39
    2 -2 -14 1.6 1.69
    -2 2 14 -0.86 1.53
    -2 2 -14 -1.18 1.89
    -2 -2 -14 -0.71 1.09
    2 2 -14 1.57 1.46
    2 2 -14 4.04 2.13
    -2 -2 14 -0.98 2.02
    2 -2 14 1.91 1.01
    2 2 -14 2.4 1.61
    -2 2 -14 -0.02 1.25
    -2 -2 14 -0.42 1.65
    2 2 -14 1.4 1.96
    2 2 -14 -0.39 1.84
    -2 2 -14 -0.33 1.4
    -2 -2 14 0.82 1.9
    2 -2 -14 -0.73 1.32
    -2 -2 -14 0.55 0.82
    2 -2 -14 0.28 1.12
    2 -2 -14 0.89 1.77
    2 -2 -14 2.39 1.84
    2 2 -14 2.01 1.54
    -2 2 -14 -1.22 1.66
    -2 2 14 -0.33 1.53
    -2 2 -14 -0.52 0.93
    -2 2 -14 -3.2 1.85
    -2 -2 -14 0.4 0.74
    -2 -2 -14 -0.42 1.07
    -2 -2 -14 1.39 1.3
    2 -2 -14 -4.89 2.33
    -2 -2 -14 0.2 0.7
    -2 2 -14 2.65 1.73
    -2 -2 14 3.07 2.52
    2 2 -14 -1.7 1.68
    2 2 -14 0.7 1.67
    2 -2 14 1.53 1.6
    -2 2 -14 -0.09 0.87
    -2 -2 -14 2.06 1.67
    2 -2 -14 0.58 1.28
    2 -2 14 -0.09 1.05
    -2 2 14 -0.72 1.35
    2 2 -14 1.66 2.13
    2 2 -14 -0.12 0.41
    -2 -2 -14 0.35 0.69
    -2 2 14 0.69 0.94
    2 -2 -14 -0.45 1.08
    -2 2 14 0.64 0.98
    2 -2 -14 -0.04 1.13
    -2 -2 -14 0.06 0.68
    2 -2 -14 0.75 1.1
    -2 -2 -14 0.95 1.15
    -2 -2 -14 0.94 0.99
    -2 -2 -14 0.46 0.98
    2 2 14 -0.19 1.06
    2 -2 -14 -0.97 1.55
    2 -2 14 0.24 0.42
    2 -2 14 4.08 1.79
    2 -2 14 1.48 1.63
    -2 -2 -14 -0.21 0.79
    2 2 -14 0.46 1.81
    2 -2 14 -0.65 1.8
    2 2 -14 -2.16 3.12
    -2 -2 -14 -0.01 1.06
    2 2 14 0.68 1.25
    2 -2 -14 -1.19 1.15
    2 -2 14 1.1 1.65
    -2 2 -14 -1.64 2.12
    2 2 -14 1.37 1.64
    2 2 -14 -0.65 1
    2 -2 14 -1.08 1.83
    -2 2 -14 0.37 1.43
    2 2 14 0.24 0.99
    2 -2 14 1.24 1.64
    -2 -2 14 -0.18 1.19
    2 2 14 1.06 0.77
    -2 2 14 1.21 1.04
    -2 -2 -14 2.71 1.62
    -2 -2 14 -0.52 1.71
    -2 2 14 0.89 1.43
    2 -2 -14 -0.73 1.34
    2 -2 -14 0.34 1.08
    2 2 14 -1.16 1.29
    -2 -2 -14 0.58 1.32
    2 -2 -14 -1.06 1.34
    2 2 14 0.86 1.13
    -2 -2 14 -0.07 1.5
    -2 -2 14 0.6 1.2
    -2 -2 -14 -0.04 1.23
    -2 -2 14 1.22 1.91
    2 -2 14 -1.35 2.12
    -2 2 14 -1 1.71
    -2 -2 15 59.89 8.4
    2 -2 -15 70.12 7.33
    2 -2 15 61.41 5.46
    -2 2 -15 50.22 5.52
    2 2 15 60.3 6.97
    2 2 -15 52.7 6.64
    -2 2 15 55.96 8.31
    2 -2 -15 54.3 6.83
    -2 2 -15 53.98 7.55
    -2 -2 -15 49.66 6.63
    2 -2 -15 67.27 8.35
    2 -2 15 52.8 3.8
    2 2 -15 65.32 9.08
    -2 2 -15 56.62 7.29
    -2 2 15 59.79 7.82
    2 -2 -15 51.56 6.44
    -2 2 15 55.77 6.68
    2 -2 15 53.04 7.11
    -2 -2 15 60.7 7.82
    -2 2 -15 65.56 7.6
    -2 2 15 66.24 7.92
    -2 2 15 46.19 6.17
    -2 2 -15 50.37 6.72
    2 -2 -15 45.81 5.99
    2 -2 -15 52.39 6.56
    2 -2 15 57.37 7.53
    -2 -2 -15 60.86 7.08
    -2 2 -15 68.18 7.71
    2 -2 15 57.25 7.49
    2 -2 -15 52.39 6.35
    2 2 15 56.23 6.76
    -2 -2 15 58.7 8.41
    -2 -2 15 70.38 8.3
    2 2 15 42.55 5.17
    2 2 15 17.88 4.27
    -2 2 -15 51 7.21
    2 2 -15 60.97 8.85
    -2 -2 -15 56.84 5.23
    2 -2 -15 58.36 6.69
    2 -2 15 52.2 6.95
    -2 2 -15 76.45 8.04
    -2 2 15 61.07 6.21
    2 2 -15 65.97 7.89
    -2 -2 15 61.01 7.83
    -2 -2 -15 51 7.96
    -2 2 15 52.41 6.47
    2 -2 -15 56.6 8.41
    2 2 15 63.52 8.26
    2 -2 15 49.91 7.13
    2 2 -15 49.75 6.62
    -2 -2 -15 61.01 7.02
    -2 -2 -15 45.55 5.44
    -2 -2 -15 63.65 5.24
    2 2 15 72.27 8.07
    -2 2 -15 48.68 7.03
    -2 2 15 50.99 6.7
    2 2 15 48.77 5.54
    2 2 -15 45.65 3.58
    -2 -2 -15 45.96 5.33
    2 -2 -15 46.82 6
    2 2 -15 50.7 7.73
    -2 -2 15 41.46 5.95
    2 -2 15 67.02 8.07
    2 2 -15 66.6 9.17
    2 -2 15 72.84 7.8
    2 2 15 59.83 6.79
    -2 2 -15 52.53 7.44
    2 2 15 51.17 5.48
    -2 2 -15 46.68 6.56
    -2 2 -15 66.99 6.97
    2 -2 -15 49.17 6.38
    -2 -2 -15 65.31 7.41
    -2 -2 -15 40.99 6.02
    -2 -2 -15 60.2 5.08
    2 2 -15 56.23 8.36
    2 2 15 64.94 5.44
    2 -2 15 60.29 7.69
    -2 -2 -15 58.97 7.51
    -2 -2 15 52.14 7.36
    2 -2 -15 55.03 7.35
    2 2 -15 54.96 6.82
    2 2 -15 55.35 8.55
    2 -2 -15 57.01 7.74
    -2 -2 -15 63.19 7.46
    2 2 -15 51.65 8.29
    -2 2 15 64.38 7.94
    2 2 -15 59.58 7.48
    2 2 -15 69.88 9.52
    2 -2 -15 56.82 6.54
    -2 -2 -15 49.45 6.46
    -2 -2 15 62.53 8.72
    2 -2 -15 52.84 7.94
    -2 2 15 58.87 6.82
    2 -2 -15 60.59 7.69
    -2 -2 -15 65.34 5.18
    2 -2 -15 59.28 8.53
    2 -2 15 65.17 7.26
    -2 -2 -15 63.55 5.24
    2 -2 15 60.25 7.11
    -2 2 15 56.94 7.39
    -2 -2 -15 61.07 5.1
    -2 -2 -15 50.53 5.6
    2 2 -15 66.88 9.19
    -2 -2 15 51.63 7.51
    -2 -2 15 50.89 7.75
    2 2 15 51.83 6.8
    -2 -2 15 57.83 8.4
    2 -2 -16 935.81 32.38
    -2 2 -16 989.04 33.93
    -2 2 -16 899.86 35.31
    -2 2 -16 981.56 34.08
    2 2 16 994.41 27.44
    -2 2 -16 855.56 34.65
    2 2 -16 841.4 37.25
    2 -2 -16 969.27 38.87
    2 2 16 944.67 32.49
    2 -2 -16 857.39 31.22
    2 -2 16 842.23 34.08
    2 -2 -16 934.32 31.99
    -2 -2 16 911.82 37.42
    -2 2 -16 857.59 34.89
    -2 2 16 972.53 34.24
    -2 -2 16 926.35 35.43
    -2 -2 -16 849.86 33.59
    2 2 -16 959.66 39.11
    2 -2 -16 945.69 38.23
    2 2 -16 971.29 33.71
    -2 2 -16 812.59 32.07
    -2 -2 -16 1011.28 26.81
    -2 2 16 908.84 31.68
    2 -2 -16 919.48 31.71
    -2 2 -16 858.86 33.32
    -2 -2 -16 897.69 32.69
    2 -2 -16 925.06 32.43
    2 -2 16 978.53 35.26
    -2 2 16 933.71 35.62
    -2 -2 -16 891.2 32.2
    2 2 16 880.86 35.33
    2 -2 16 867.22 34.54
    -2 2 16 916.72 37.67
    -2 2 -16 939.28 28.82
    -2 -2 -16 1018.69 27.09
    2 -2 -16 903.08 35.18
    -2 -2 -16 938.98 32.7
    2 2 -16 923.46 38.41
    -2 -2 -16 996.12 32.36
    2 -2 -16 930.54 32.42
    2 2 -16 950.3 32.75
    -2 2 16 934.75 32.03
    2 2 16 847.91 27.99
    2 2 16 881.06 31.34
    2 -2 -16 970.2 36.48
    2 -2 16 983.13 35.09
    -2 -2 16 907.07 36.68
    -2 -2 16 970.32 36.69
    2 2 -16 1046.06 39.89
    2 -2 -16 943.77 33.01
    2 -2 16 833.52 33.96
    2 -2 -16 931.01 37.43
    -2 -2 -16 834.77 26.18
    2 -2 -16 893.86 31.76
    -2 -2 -16 859.45 28.59
    -2 -2 -16 929.52 33.29
    2 2 -16 980.82 39.75
    2 -2 16 913.4 33.98
    -2 -2 -16 1002.87 27.12
    2 -2 -16 997.97 35.67
    2 2 -16 932 21.58
    2 -2 16 961.84 32.78
    2 2 16 869.81 28.41
    2 2 16 931.38 33.41
    -2 -2 -16 920.66 29.16
    2 2 -16 951.2 39.2
    -2 -2 16 870.75 36.79
    2 2 -16 1022.51 39.5
    2 -2 -16 878.08 31.38
    2 -2 16 978.11 33.46
    -2 2 -16 837.81 34.43
    -2 2 -16 919.29 33.03
    -2 -2 16 972.97 37.73
    2 -2 16 994.94 27.82
    2 -2 16 835.8 21.59
    -2 -2 -16 1050.65 27.11
    2 -2 -16 907.3 32.02
    -2 2 16 979.06 35.13
    -2 -2 -16 857.35 32.33
    2 -2 16 1026.66 35.54
    2 2 -16 973.93 38.41
    2 -2 16 975.2 32.79
    -2 2 16 899.35 31.58
    -2 -2 -16 938.85 38.62
    2 -2 -16 969.15 35.27
    -2 -2 -16 988.72 32.58
    2 -2 -16 885.86 31.15
    2 -2 -16 913.38 31.46
    2 -2 16 997.8 33.66
    -2 -2 -16 857.68 28.54
    -2 2 16 1007.07 35.22
    -2 2 16 950.74 29.93
    -2 2 -16 982 34.11
    -2 -2 16 964.91 35.49
    2 2 16 853.92 28.35
    -2 -2 16 952.83 36.1
    -2 2 16 945.77 35.23
    -2 -2 16 975.75 37.82
    -2 -2 16 903.11 35.02
    -2 -2 16 939.6 32.69
    2 2 16 986.22 34.5
    2 2 16 901.52 32.31
    2 2 16 987.81 32.44
    2 2 -16 961.86 38.94
    -2 2 -16 1028.32 32.36
    2 2 -16 887.04 33.94
    -2 -2 -16 959.51 26.84
    2 2 -16 983 35.27
    2 -2 -17 1.16 1.75
    2 -2 17 0.29 1.33
    -2 -2 -17 -0.98 1.1
    2 -2 -17 2.35 2.74
    2 2 17 -1.86 1.88
    2 2 -17 0.95 2.2
    2 2 -17 0.94 1.82
    -2 2 17 4.45 3.19
    -2 -2 -17 -0.36 1.58
    2 -2 -17 3.38 2.25
    -2 2 17 1.11 1.84
    -2 -2 -17 0.53 0.69
    2 -2 -17 2.27 1.86
    2 2 17 1.45 2.1
    2 -2 -17 -0.72 1.8
    2 -2 -17 0.2 1.39
    -2 2 -17 1.53 2.01
    2 2 -17 0.07 1.15
    2 -2 17 1.3 2.16
    -2 -2 -17 0.15 1.29
    2 -2 -17 -0.84 1.66
    -2 -2 17 0.36 1.53
    -2 -2 17 -0.23 1.26
    -2 2 17 1.03 1.39
    2 -2 -17 0.55 1.29
    -2 -2 17 -1.1 2.15
    -2 2 17 -0.91 2.16
    -2 2 -17 2.39 2.42
    2 -2 17 6.11 3.17
    -2 2 -17 4.36 2.5
    -2 -2 17 0.07 1.61
    -2 -2 -17 2.84 1.93
    2 -2 17 0.7 1.23
    2 -2 17 0.42 1.26
    2 2 17 1.73 1.32
    -2 2 -17 2.73 2.35
    2 2 17 0.83 1.85
    -2 -2 17 1.04 1.93
    2 -2 -17 -0.68 1.52
    2 -2 17 0.07 2.03
    2 -2 -17 -3.17 1.95
    2 -2 -17 -1.14 1.86
    2 2 -17 0.58 2.06
    2 -2 17 0.57 1.72
    2 -2 -17 -0.24 1.57
    -2 -2 -17 0.84 1.37
    -2 2 -17 0.52 1.49
    -2 -2 17 3.27 2.59
    -2 -2 -17 0.56 0.83
    2 -2 -17 1.72 2.44
    -2 -2 -17 0.28 0.85
    -2 -2 -17 0.72 0.96
    2 2 -17 3.34 3.06
    -2 2 17 2.71 2.45
    -2 2 -17 4.48 2.78
    2 2 -17 2.2 2.63
    2 -2 -17 -1.28 1.29
    2 2 17 0.4 1.22
    2 2 -17 0.4 1.86
    2 -2 17 -0.28 1.13
    2 2 -17 -0.16 1.92
    2 -2 -17 -0.3 1.45
    -2 -2 -17 0.64 1.01
    -2 2 17 0.93 1.21
    2 2 17 0.71 2.21
    -2 -2 -17 0.94 1.46
    -2 2 -17 -1.31 1.78
    2 2 17 0.39 1.09
    2 -2 17 1.89 2.09
    -2 2 17 0.05 1.08
    2 -2 17 0.19 1.33
    -2 -2 17 0.28 1.76
    -2 2 17 0.61 1.2
    -2 -2 17 -0.65 1.3
    -2 -2 -17 0.4 1.48
    2 -2 17 2.08 1.49
    2 2 17 4.69 2.68
    -2 -2 17 1.44 1.75
    -2 2 17 2.31 1.66
    2 -2 17 3.17 3.93
    -2 2 17 -0.27 1.27
    2 2 -17 -0.09 2.65
    2 2 17 -0.14 0.78
    2 2 17 3.15 2.13
    -2 -2 17 4.78 2.91
    -2 2 -17 2.5 2.46
    -2 2 -17 -0.93 1.83
    -2 -2 -17 0.11 0.91
    -2 2 -17 1.36 1.07
    2 -2 -17 0.33 1.25
    -2 2 -17 -0.39 1.01
    -2 -2 -17 0.32 1.08
    2 2 -17 2.4 1.97
    2 2 -17 2.07 2.28
    2 2 -18 0.73 1.47
    2 -2 -18 3.75 2.18
    -2 -2 -18 1.69 1.31
    2 -2 -18 0.15 1.29
    -2 -2 -18 1.2 1.47
    -2 2 18 -1.1 2.23
    -2 -2 18 2.12 1.85
    2 -2 -18 -0.8 1.19
    2 -2 18 -0.4 1.3
    -2 2 -18 -0.54 1.34
    2 -2 -18 -0.91 1.69
    -2 2 18 -0.22 2.17
    -2 2 -18 -0.63 2.13
    -2 2 -18 1.4 1.82
    -2 -2 -18 0.13 0.87
    2 -2 -18 0.36 1.89
    2 -2 18 0.52 1.4
    -2 -2 -18 2.5 1.68
    2 -2 -18 0.35 1.27
    2 -2 -18 -0.53 1.22
    2 2 -18 -0.2 1.13
    2 2 18 1.21 1.96
    -2 -2 -18 0.13 1.09
    2 -2 -18 -0.99 1.97
    -2 2 -18 0.16 1.57
    -2 2 18 -4.35 1.97
    2 2 18 1.43 1.48
    2 -2 18 0.88 1.68
    2 -2 18 1.13 1.65
    -2 -2 -18 -0.92 1.17
    2 -2 18 -1.24 1.72
    2 -2 -18 1.07 1.66
    2 -2 -18 -1.91 1.89
    -2 2 -18 -2.14 2.78
    -2 -2 -18 0.34 1.06
    2 2 -18 -1.04 2.55
    -2 -2 18 1.4 1.63
    -2 2 18 1.33 2.27
    -2 2 18 -1.4 2.16
    -2 2 -18 -0.21 1.42
    2 -2 -18 0.36 1.43
    -2 -2 18 -0.23 1.73
    2 2 18 0.82 0.99
    2 -2 -18 -0.3 1.32
    -2 2 -18 -0.93 1.52
    -2 2 18 2.1 1.76
    -2 -2 18 0.64 2.2
    -2 -2 -18 -0.19 1.03
    -2 -2 -18 -6.02 2.54
    2 -2 18 0.8 1.68
    -2 2 -18 -0.8 2.11
    -2 -2 18 5.5 3.07
    -2 2 18 0.12 1.26
    -2 2 -18 -0.97 1.96
    -2 -2 -18 -3.68 1.82
    2 -2 18 1.6 1.55
    2 2 18 0.2 1.81
    2 2 -18 -0.84 2.46
    2 2 18 -0.45 1.49
    2 2 18 2.16 2.18
    2 2 18 -1.53 1.55
    -2 -2 -18 0.18 0.92
    -2 -2 18 3.05 2.52
    -2 2 -18 4.16 2.21
    2 2 -18 -1.46 2.94
    -2 2 18 0.74 2.12
    2 -2 -18 0.09 1.84
    -2 -2 -18 0.41 0.94
    -2 2 18 0.53 1.39
    -2 2 18 -0.5 1.63
    2 -2 -18 -0.13 1.56
    2 -2 -18 0.9 2.15
    -2 -2 18 -0.93 2.25
    2 -2 -18 -1.15 1.26
    2 2 -18 1.08 1.96
    2 2 18 0.22 1.22
    2 2 -18 -2.05 1.9
    -2 -2 18 -0.78 1.68
    2 2 18 -1.39 2.16
    2 2 18 -0.1 0.89
    -2 -2 -18 -0.18 1.1
    2 -2 18 0.43 1.21
    2 -2 18 -0.89 2.54
    2 -2 -19 38.86 7.67
    2 2 -19 34.95 7.16
    -2 2 19 28.19 5.15
    2 -2 19 41.46 6.67
    2 -2 19 25.78 5.59
    2 2 -19 18.28 5.44
    2 2 -19 32.17 6.94
    2 2 -19 24.34 5.33
    2 -2 -19 35.56 7.45
    -2 2 19 30.51 5.62
    2 2 19 41.31 6.47
    -2 2 19 47.48 7.88
    2 -2 -19 33.1 5.84
    -2 -2 -19 24.17 4.52
    -2 -2 19 29.34 6.04
    -2 -2 19 30.92 6.78
    -2 -2 -19 19.34 4.43
    2 2 -19 24.15 5.39
    2 2 19 26.91 5.64
    -2 -2 -19 36.79 5.63
    2 2 19 30.68 6.03
    -2 -2 -19 27.4 4.52
    2 -2 -19 34.66 5.91
    2 -2 -19 28.33 5.41
    -2 -2 -19 38.96 6.15
    -2 -2 -19 26.25 5.47
    2 -2 -19 30.92 5.64
    -2 -2 19 26.31 4.9
    2 -2 -19 29.12 5.47
    2 -2 19 28.84 5.55
    2 -2 -19 27.2 5.95
    -2 -2 -19 34.67 4.29
    -2 2 -19 37.21 6.38
    -2 2 19 35.85 5.48
    -2 -2 -19 30.01 4.95
    2 2 -19 33.99 6.88
    -2 -2 -19 26.49 3.82
    2 2 19 36.33 4.59
    -2 -2 -19 27.43 4.86
    -2 -2 -19 29.93 4.08
    2 -2 -19 31.42 6.01
    2 -2 19 31.84 6.12
    2 -2 -19 32.32 5.91
    -2 2 19 26.94 5.85
    -2 -2 -19 23.5 4.45
    -2 -2 -19 31.38 4.15
    -2 2 19 41.42 7.19
    -2 2 -19 32.68 4.99
    2 -2 -19 30.05 5.72
    -2 2 -19 27.25 5.42
    -2 2 -19 31.43 5.93
    2 -2 19 30.79 5.28
    -2 -2 -19 39.94 4.65
    2 -2 -19 30.03 5.79
    -2 2 19 32.81 5.35
    -2 -2 19 33.8 6.59
    2 2 -19 35.34 6.19
    2 -2 19 26.54 6
    2 -2 -19 33.81 5.84
    2 2 19 34.05 6.05
    -2 2 19 30.78 5.63
    -2 2 19 32.41 6.31
    -2 2 -19 29.81 5.72
    2 -2 -19 30.69 5.46
    2 -2 19 30.3 6.05
    -2 -2 -19 28.95 4.06
    2 2 19 26.73 5.66
    -2 -2 19 28.38 6.49
    2 -2 -19 29.5 5.6
    2 -2 -19 32.7 5.65
    2 2 19 27.54 6.08
    -2 -2 19 34.9 6.88
    -2 -2 19 32.15 6.83
    -2 2 -19 19.68 4.54
    -2 2 -20 583.35 26.57
    -2 2 20 502.73 22.58
    -2 -2 20 534.63 28.91
    2 2 -20 597.22 30.98
    2 -2 -20 553.67 24.49
    2 2 -20 568.2 30.29
    -2 -2 -20 467.92 21.54
    2 -2 -20 550.18 24.64
    2 -2 -20 556.22 30.51
    2 -2 -20 488.81 23.48
    2 2 -20 512.5 30.38
    -2 -2 20 527.18 28.22
    -2 -2 20 557.79 29.39
    2 -2 -20 538.19 23.95
    -2 2 -20 557.35 26.01
    2 -2 -20 504.31 23.61
    2 -2 20 572.08 27.07
    -2 -2 -20 489.31 21.97
    2 -2 -20 589.72 27.43
    2 -2 -20 550.71 24.73
    -2 2 20 518.39 24.11
    2 -2 20 575.11 27.38
    -2 -2 -20 581.32 20.16
    -2 -2 -20 465.5 24.47
    2 2 -20 576.67 30.46
    2 2 20 512.4 25.44
    -2 2 20 566.3 27.57
    -2 2 -20 568.13 26.1
    -2 -2 -20 573.53 24.9
    2 -2 -20 522.11 27.04
    -2 -2 -20 604.95 20.53
    -2 -2 -20 489.38 18.6
    -2 -2 -20 554.64 23.17
    2 -2 20 555.85 26.09
    -2 -2 20 589.64 29.83
    -2 -2 -20 458.62 21.42
    -2 2 20 588.65 28.09
    -2 -2 -20 492.31 22.07
    2 -2 20 577.06 26.6
    2 -2 20 528.22 27.45
    -2 -2 -20 563.28 20.05
    -2 2 -20 505.58 21.08
    -2 -2 20 532.34 29.04
    -2 2 20 559.32 28
    -2 2 20 514.23 22.85
    -2 2 20 583.71 29.3
    2 2 -20 551.88 26.57
    2 2 20 541.27 24.51
    2 2 20 568.22 25.43
    2 2 -20 519.98 26.41
    2 2 20 507.12 25.36
    2 -2 -20 544.15 25.05
    2 2 20 484.59 26.92
    2 -2 -20 479.37 23.53
    -2 -2 20 532.19 27.13
    2 -2 -20 522.78 24.42
    2 2 20 565.21 27.05
    -2 -2 -20 585.98 20.5
    2 -2 -20 511.15 24.62
    2 2 -20 542.69 25.92
    -2 -2 20 551.13 24.19
    2 -2 -20 517.89 24.31
    -2 2 -20 573.39 26.26
    2 2 20 512.96 19.75
    2 -2 20 503.54 23.19
    -2 -2 20 564.79 27.96
    2 -2 20 580.28 27.71
    -2 2 20 530.48 24.42
    -2 -2 -20 543.1 22.37
    -2 2 -20 462.5 23.8
    2 -2 -20 535.67 29.83
    -2 2 20 490.99 23.59
    -2 -2 -20 609.29 20.83
    2 -2 -21 8.22 5.02
    -2 -2 -21 5.7 2.06
    -2 -2 21 1.06 2.31
    -2 2 21 2.37 2.09
    -2 2 -21 3.15 2.4
    -2 2 21 7.04 3.12
    -2 -2 -21 7.31 2.84
    2 -2 -21 5.26 3.47
    2 2 -21 -0.51 1.98
    2 -2 -21 2.93 3.04
    -2 2 -21 3.78 2.98
    -2 -2 -21 3.19 1.59
    -2 2 21 -0.91 2.47
    2 -2 21 3.69 2.55
    2 -2 -21 2.19 1.62
    -2 -2 -21 3.64 1.74
    2 -2 -21 4 2.17
    -2 -2 21 5.86 3.83
    2 2 21 2.89 2.06
    2 2 -21 1.58 2.75
    2 -2 -21 6.17 2.89
    -2 -2 21 2.39 2.12
    -2 2 -21 8.63 3.32
    -2 -2 -21 3.98 1.64
    2 2 -21 1.92 2.19
    -2 -2 21 3.84 2.85
    -2 -2 -21 8.08 3.39
    2 -2 -21 2.87 2.36
    2 -2 -21 2.71 3.57
    -2 -2 21 6 3.6
    -2 -2 21 5.06 3.29
    -2 -2 -21 4.74 1.8
    -2 2 21 1.8 2.41
    -2 -2 -21 5.93 2.44
    -2 -2 -21 3.43 1.79
    2 -2 21 3.79 2.23
    -2 2 21 10.65 4.6
    2 2 -21 -0.71 2
    -2 2 21 5.96 2.92
    2 -2 -21 5.75 2.83
    2 2 21 3.56 1.68
    -2 2 -21 6.76 3.2
    2 -2 21 2.6 2.49
    -2 -2 -21 5.24 2.35
    2 2 21 0.5 1.12
    2 -2 21 1.6 2.29
    2 2 21 4.78 3.05
    2 -2 21 3.95 1.73
    -2 2 -21 2.18 1.66
    2 2 -21 -0.27 2.42
    2 2 -21 5.36 3.12
    2 2 -21 5.82 3.47
    -2 2 21 6.01 3.1
    2 2 21 5.73 3.21
    2 -2 -21 4.84 2.66
    2 -2 21 6.58 2.87
    -2 -2 -21 1.67 1.51
    2 -2 -21 1.31 1.86
    -2 -2 21 0.75 2.65
    2 -2 21 6 3.53
    -2 2 -21 9.08 3.71
    2 -2 -21 5.42 3.17
    2 -2 -21 6.62 2.95
    -2 -2 21 2.26 2.02
    2 2 21 7.65 3.91
    2 -2 21 1.35 2.15
    -2 -2 -21 3.43 2.24
    2 -2 21 7.31 3.74
    -2 2 21 3.41 2.26
    -2 -2 -21 3.23 1.98
    2 2 21 4.93 2.92
    -2 2 21 3.4 2.52
    2 -2 -21 1.5 2.28
    -2 -2 -21 3.47 1.58
    2 -2 -22 0.96 1.94
    -2 -2 -22 0.1 1.44
    -2 -2 22 1.06 1.91
    2 2 -22 2.64 3.09
    2 2 -22 0.54 3.13
    -2 -2 -22 3.36 2
    2 -2 -22 -1.63 2.52
    2 2 22 3.66 2.48
    -2 -2 -22 0.8 1.61
    -2 2 -22 3.64 3.07
    -2 2 22 -0.01 2.01
    2 -2 22 2.38 1.81
    2 2 -22 3.5 2.66
    2 2 22 1.08 2.26
    -2 2 -22 -0.26 1.61
    2 -2 -22 -0.68 1.71
    2 -2 22 2.67 2.33
    -2 -2 22 -1.19 2.44
    2 -2 22 2.65 2.7
    2 -2 -22 1.98 2.7
    -2 2 22 1 1.8
    2 2 22 1.64 2.34
    2 2 -22 1.52 1.87
    -2 -2 -22 -1.17 1.85
    2 -2 -22 0.58 2.27
    -2 2 -22 0.66 2.16
    2 -2 -22 -1.3 2.91
    2 -2 -22 2.15 1.73
    -2 -2 22 3.36 2.92
    -2 -2 -22 -0.15 1.5
    2 -2 22 0.19 1.69
    2 -2 -22 -1.31 1.88
    2 -2 -22 3.33 2.84
    -2 -2 22 -1.15 2.93
    -2 -2 22 0.17 3.14
    -2 2 22 -0.76 1.76
    -2 -2 22 0.49 1.92
    -2 -2 -22 0.77 1.31
    -2 -2 22 2.44 2.29
    2 2 -22 1.03 2.3
    2 -2 22 -1 1.74
    2 -2 22 0.52 2.25
    2 2 22 0.58 2.52
    2 -2 22 2 2.76
    -2 2 22 -1.37 2.61
    2 2 22 -0.95 1.71
    -2 2 22 1.84 2.51
    2 -2 -22 1.19 1.8
    -2 -2 -22 0.57 1.14
    2 2 22 -0.68 1.38
    2 2 -22 -0.75 1.81
    -2 2 -22 -0.21 2.15
    2 -2 -22 -1.38 2.19
    -2 2 22 3.19 2.49
    2 -2 -22 0.11 1.97
    -2 2 -22 -1.25 2.62
    -2 -2 -22 0.46 1.39
    2 -2 -22 1.91 1.88
    2 2 22 3.24 2.62
    2 -2 22 -0.94 1.88
    -2 2 22 1.14 1.62
    -2 2 22 -0.11 3.49
    -2 -2 -22 -0.72 2.72
    -2 2 22 0.35 1.62
    2 2 22 3.14 2.67
    2 -2 22 -0.16 1.97
    -2 -2 22 -6.16 3.46
    2 2 22 -2.84 1.82
    2 -2 -22 1.39 1.36
    -2 -2 23 31.08 7.52
    -2 2 -23 22.49 5.74
    2 -2 -23 17.87 6.27
    2 -2 23 25.82 6.19
    2 2 23 18.04 5.1
    2 2 23 20.24 4.09
    2 2 -23 26.65 7.01
    -2 -2 23 28.02 6.66
    -2 -2 23 22.72 6.24
    -2 2 23 40.07 6.71
    2 2 -23 23.27 7.05
    2 -2 23 18.69 5.38
    2 -2 23 25.18 6.31
    2 2 23 28.49 6.13
    -2 -2 -23 17.15 3.61
    2 -2 -23 12.06 4.28
    -2 2 23 20.86 4.69
    2 -2 23 24.16 5.97
    2 -2 -23 20.66 5.42
    -2 -2 23 25.96 6.13
    -2 -2 -23 19.43 3.77
    -2 2 23 19.5 5.68
    2 2 23 27.19 6.46
    2 -2 23 12.43 3.9
    -2 2 23 23.13 5.32
    -2 -2 23 16.27 5.01
    2 2 23 21.98 5.36
    -2 2 -23 30.2 6.55
    2 -2 23 22.24 5.76
    -2 -2 -23 18.68 3.83
    -2 -2 23 22.91 4.92
    2 2 -23 24.44 6.31
    2 2 -23 18.52 5.44
    -2 2 -23 20.73 5.3
    2 -2 23 17.53 4.61
    2 -2 -23 24.23 5.38
    -2 -2 -23 13.33 4.49
    2 -2 -23 16.98 6.24
    2 2 -23 12.33 4.39
    -2 -2 -23 24.96 4.21
    2 -2 23 27.91 4.92
    -2 2 23 17.64 4.72
    -2 -2 23 25.6 6.62
    -2 -2 23 25.87 6.79
    2 2 23 16.94 5.36
    -2 2 23 20.38 6.28
    2 -2 -23 31.66 6.59
    -2 -2 -23 21.01 4.04
    -2 2 23 26.52 6.5
    -2 2 23 18.87 5.36
    2 -2 23 24.67 5.91
    2 2 23 25.09 6.15
    -2 2 -23 21.13 5.46
    2 2 24 439.27 27.97
    -2 -2 -24 368.53 20.46
    -2 -2 24 357.33 22.5
    -2 2 -24 366.88 25.14
    2 2 24 390.46 24.42
    2 2 24 328.18 25.02
    -2 2 24 391.31 26.88
    -2 2 -24 379.4 25.53
    2 -2 -24 351.06 28.45
    2 -2 -24 386.29 29.73
    -2 -2 24 378.22 28.3
    2 2 -24 381.97 28.24
    2 -2 -24 381.78 24
    2 -2 24 369.92 25.74
    2 -2 24 317.92 21.75
    -2 -2 24 378.17 27.83
    2 -2 -24 355.69 23.31
    -2 2 24 382.39 27.39
    2 2 -24 355.27 27.36
    -2 -2 -24 390.4 20.8
    2 -2 24 372.38 25.94
    2 -2 -24 347.12 23.19
    2 -2 24 414.64 27.07
    -2 2 24 346.17 23.23
    -2 2 24 359.1 23.67
    -2 -2 -24 393.22 20.61
    -2 2 24 372.65 23.58
    2 2 24 326.29 25.59
    -2 -2 -24 396.77 20.84
    -2 -2 -24 322.36 24.67
    -2 2 24 414.88 28.04
    -2 -2 24 368.26 27.75
    2 2 24 351.76 24.29
    -2 2 -24 381.15 25.41
    -2 -2 24 373.98 26.84
    2 2 24 380.36 20.84
    -2 -2 24 344.02 26.99
    -2 2 24 397.23 28.52
    -2 2 24 373.93 23.93
    -2 -2 -24 314.34 25.3
    -2 -2 -24 417.61 21.05
    2 -2 24 345.53 26.78
    -2 -2 24 354.47 27.27
    2 2 -24 376.34 28.14
    2 2 24 405.02 26.83
    2 -2 24 432.98 27.85
    2 -2 24 415.65 22.41
    2 2 -24 320.19 24.77
    -2 2 -24 384.52 25.38
    2 2 -24 336.49 29.12
    2 -2 24 379.25 26
    -2 -2 24 357.79 26.1
    2 -2 25 19.35 6.62
    -2 2 25 29.32 7.47
    2 2 25 31.35 6.28
    -2 -2 25 24.7 7.01
    -2 2 -25 18.11 5
    -2 2 -25 25.13 6.4
    2 -2 -25 18.15 6.2
    -2 2 25 22.47 5.43
    2 -2 25 16.42 4.95
    2 -2 25 25.23 6.32
    2 2 -25 26.94 7.29
    -2 -2 25 40.93 8.35
    -2 -2 25 35.87 8.1
    2 -2 -25 19.15 7.25
    2 2 25 41.11 8.08
    2 2 25 36.74 7.56
    2 -2 -25 26.98 5.91
    -2 2 25 22.82 5.32
    -2 -2 -25 13.93 5.13
    2 -2 25 30.52 6.94
    2 2 25 24.41 6.28
    2 2 25 32.19 7.54
    2 -2 25 26.24 5.2
    2 2 25 27.56 6.7
    2 -2 -25 14.8 4.44
    -2 -2 25 27.99 5.58
    2 2 -25 28.51 7.5
    -2 2 25 22.38 5.44
    -2 2 25 15.58 5.14
    2 2 -25 34.58 9.01
    -2 2 -25 31.6 6.77
    -2 -2 -25 22.34 5.83
    2 2 -25 32.63 8.21
    -2 -2 25 34.29 7.65
    -2 2 25 27.38 6.86
    2 2 -25 35.12 7.59
    -2 -2 25 30.75 7.59
    -2 -2 25 36.62 8.42
    -2 -2 25 37.53 8.23
    2 -2 -25 31.6 6.23
    -2 2 25 26.88 6.92
    -2 2 25 18.75 5.03
    2 -2 25 19.83 5.79
    2 2 25 27.42 4.85
    2 -2 25 30.83 6.78
    -2 2 -25 30.99 6.65
    2 2 -26 -1.43 3.78
    2 2 26 0.46 1.81
    -2 2 26 0.13 2.02
    -2 2 26 1.51 2.51
    -2 2 -26 -1.06 2.79
    2 2 -26 1.37 2.88
    2 2 26 1.72 2.73
    -2 -2 26 1.54 3.17
    2 -2 26 0.77 2.07
    -2 2 26 4.23 3.12
    2 -2 -26 4.98 4.41
    -2 -2 26 0.76 2.3
    -2 2 26 0.87 2.47
    -2 -2 26 1.43 2.62
    2 -2 26 2.03 2.82
    2 2 -26 2.01 2.95
    2 -2 26 -2.41 2.28
    2 2 -26 -0.6 2.37
    -2 -2 26 -1.44 2.59
    2 2 26 1.66 3.08
    -2 -2 26 5.67 3.09
    2 -2 26 9.74 4.66
    2 -2 26 1.74 3.1
    -2 2 26 2.3 3.43
    2 2 26 -0.37 1.92
    -2 2 -26 -1.65 3.2
    -2 2 26 -1.9 1.74
    -2 2 -26 -2.92 4.59
    2 -2 26 1.02 2.86
    2 -2 26 -0.36 1.91
    -2 -2 26 0.02 2.75
    -2 2 26 -1.22 1.88
    2 -2 -26 -0.07 2.96
    -2 2 -26 -2.8 2.94
    -2 2 26 1.46 1.99
    -2 -2 -26 -0.47 2.59
    -2 -2 26 1.78 2.93
    2 2 26 -0.85 3.64
    -2 -2 -26 -11.08 4.41
    2 2 -26 -0.51 2.2
    2 2 26 4.28 3.41
    2 2 -27 5.34 3.02
    -2 2 -27 3.54 3.38
    -2 2 -27 6.39 3.32
    2 -2 27 10.31 5.02
    -2 2 -27 11.62 4.84
    -2 -2 27 12.2 5.11
    2 -2 27 4.62 3.72
    2 2 -27 5.27 3.71
    2 -2 27 7.63 4.09
    2 2 -27 7.82 4.49
    -2 2 27 5.54 3.41
    2 -2 27 7.1 3.9
    -2 2 27 0.35 2.73
    -2 -2 27 13.81 5.88
    2 2 27 6.77 3.49
    -2 -2 27 7.08 4.25
    2 -2 -27 12.77 5.8
    2 2 -27 14.05 5.56
    2 2 27 9.54 3.74
    2 2 27 4.39 2.2
    2 2 27 4.2 4.11
    -2 -2 -27 9.52 4.59
    2 -2 27 0.81 2.68
    -2 2 -27 6.9 3.68
    2 -2 -27 10.12 5.69
    2 2 28 183.26 19.3
    2 2 28 230.68 19.54
    2 -2 28 230.48 20.85
    2 2 28 222.1 21.33
    2 2 28 231.89 20.48
    2 2 -28 239.74 22.67
    -2 2 28 251.84 19.83
    2 2 -28 241.01 22.64
    -2 -2 28 237.46 22.46
    2 -2 28 235.17 20.77
    2 2 -28 228.69 22.08
    -2 2 -28 237 20.68
    2 2 -28 206.08 20.63
    -2 2 -28 246.4 21.05
    -2 2 -28 240.25 20.62
    -2 2 -28 250.14 20.95
    -2 -2 28 210.76 21.39
    -2 -2 -28 169.92 19.66
    -2 2 -29 1.46 2.47
    -2 2 29 5.57 3.59
    2 2 29 7.72 4.36
    2 -2 29 1.26 2.09
    -2 2 -29 1.13 2.69
    2 -2 29 8.43 4.68
    -2 2 -29 6.65 3.52
    -2 2 -29 0.23 2.52
    0 3 0 -0.04 0.48
    0 3 0 0.17 1.24
    0 -3 0 1.1 1.45
    -3 0 0 -0.88 0.89
    3 0 0 1.32 1.05
    -3 0 0 -0.05 0.78
    0 3 0 0.18 0.63
    0 3 0 0.49 0.87
    0 -3 0 -0.02 0.57
    -3 0 0 -0.03 0.96
    0 3 0 -0.13 0.56
    0 3 0 -0.31 0.45
    0 -3 0 2.92 1.72
    0 3 0 0.69 0.77
    0 3 0 0.22 1.18
    0 -3 0 1.83 1.58
    -3 0 0 0.03 0.9
    3 0 0 -0.18 0.43
    0 -3 0 -0.08 0.66
    -3 0 0 -0.41 1.12
    0 -3 0 0.3 1.01
    0 -3 0 0.15 0.74
    0 3 0 2.37 1.22
    -3 0 0 0.42 1.01
    0 3 0 0.32 0.61
    0 -3 0 0.35 0.74
    0 -3 0 -0.32 0.56
    0 3 0 0.17 1.41
    -3 0 0 0.26 0.64
    -3 0 0 -0.56 1.06
    0 3 0 -0.08 0.67
    -3 0 1 2015.65 76.21
    3 0 1 1938.83 72.18
    0 -3 -1 2019.53 73.94
    -3 0 -1 2002.72 75.74
    0 -3 1 2041.63 74.43
    0 3 1 2029.81 76.27
    0 3 1 2087.32 74.82
    0 -3 1 1933.58 75.03
    -3 0 1 2001.25 76.4
    -3 0 -1 2168.72 71.77
    0 3 -1 2013.71 75.4
    0 -3 -1 2199.72 76.64
    0 3 1 2041.52 72.55
    0 3 -1 2111.63 74.62
    0 -3 -1 2010.71 74
    0 3 -1 2145.06 75.06
    -3 0 1 2021.69 76.14
    0 -3 -1 2122.19 77.57
    0 3 -1 2173.39 75
    0 3 -1 2083.83 74.14
    0 -3 -1 2181.75 75.11
    0 3 -1 2126.32 72.85
    -3 0 -1 2120.66 74.96
    0 -3 1 2213.11 75.56
    -3 0 -1 2021.81 75.45
    -3 0 -1 2008.49 75.42
    0 3 1 2112.3 76.01
    -3 0 1 2010 76.29
    3 0 1 2051.96 75
    0 3 -1 2095.45 74.89
    3 0 -1 2051.83 75.75
    -3 0 -1 2056.17 75.74
    0 3 -1 2154.2 75.08
    0 -3 -1 2085.48 73.92
    0 3 1 2052.85 74.21
    0 -3 -1 2037.02 72.31
    -3 0 1 1987.92 76.06
    0 -3 -1 2205.17 72.97
    0 3 1 1961.6 73.44
    0 -3 -1 2018.48 75.2
    -3 0 1 2016.68 75.5
    0 -3 1 2237.36 75.68
    -3 0 1 2283.79 75.54
    0 -3 -1 2042.69 74.03
    0 -3 -1 2153.51 75.45
    -3 0 -1 2027.18 71.75
    -3 0 -1 2072.45 74.8
    0 3 -1 2045.78 75.54
    -3 0 1 2016.93 76.11
    0 3 1 2045.43 74.18
    0 3 1 2015.26 73.48
    3 0 1 1865.45 74.43
    0 3 -1 2009.41 75.4
    0 -3 1 1985.09 75.18
    -3 0 -1 2001 75.44
    0 3 1 2004.42 73.52
    0 -3 -1 2115.49 73.9
    3 0 -1 1964.18 73.19
    0 3 1 2013.34 73.51
    0 3 1 2080.96 75.55
    0 -3 -1 2069.23 74.91
    0 -3 1 2163.34 77.22
    0 3 1 2043.09 74.16
    0 3 -1 2127.57 74.96
    -3 0 1 2396.61 73.76
    0 -3 1 1955.7 75.14
    0 3 -1 2141.91 75.06
    -3 0 -1 2014.59 75.53
    0 3 -2 434.67 20.42
    -3 0 -2 474.53 19.44
    -3 0 -2 445.03 19.93
    0 3 2 445.15 18.3
    -3 0 -2 435.88 19.92
    0 -3 2 427.52 20.18
    0 3 -2 446.47 20.52
    0 3 -2 461.87 20.18
    0 -3 2 458.26 17.65
    0 -3 2 420.51 20.09
    3 0 -2 437.44 18.55
    -3 0 2 428.75 20.88
    0 -3 2 468.11 21.63
    0 3 2 433.32 20.26
    0 3 -2 455.7 20.66
    0 3 -2 455.76 18.74
    0 3 2 438.46 17.69
    -3 0 2 508.55 19.09
    0 -3 -2 458.25 18.08
    -3 0 2 432.71 21.09
    0 3 -2 456.5 18.32
    0 3 2 458.82 17.73
    0 -3 -2 480.58 17.34
    -3 0 2 459.9 21.54
    -3 0 -2 502.21 17.24
    0 -3 2 463.53 18.92
    -3 0 2 434.9 21.19
    0 3 2 466.84 18.46
    0 -3 2 471.46 20.64
    0 -3 2 438.66 20.3
    -3 0 -2 477.99 19.33
    0 -3 -2 463.38 20.28
    0 3 2 445.11 17.68
    0 3 2 447.52 20.91
    -3 0 -2 446.71 19.87
    0 3 2 453.35 19.45
    -3 0 -2 461.87 20.02
    -3 0 2 439.3 20.51
    0 -3 -2 467.64 18
    0 3 2 463.62 18.42
    0 -3 -2 455.96 21.96
    0 3 -2 488.32 19.75
    0 -3 2 498.18 20.81
    0 -3 -2 468.08 17.97
    0 3 2 445.49 17.67
    0 -3 -2 459.45 18.31
    -3 0 -2 464.76 20.31
    3 0 -2 453.24 20.58
    -3 0 2 421.69 20.76
    0 3 2 464.6 17.74
    -3 0 -2 452.38 19.91
    -3 0 2 428.6 20.96
    0 3 -2 451.58 20.07
    0 3 -2 465.25 20.23
    0 3 2 433.75 20.44
    0 -3 -2 448.8 18.26
    0 -3 2 434.55 20.27
    0 3 -2 474.41 19.35
    3 0 2 422.89 19.33
    0 -3 -2 447.63 20.03
    0 -3 -2 453.26 19.71
    0 -3 -2 440.96 18.17
    -3 0 2 437.8 20.95
    0 -3 -2 469 20.54
    3 0 2 439.52 19.25
    0 -3 -2 440.84 20.32
    -3 0 -2 434.51 17.17
    0 -3 3 334.39 16.41
    -3 0 -3 364.07 15.77
    0 3 -3 369.04 14.51
    0 -3 3 382.24 18.46
    0 -3 -3 342.49 14.16
    0 3 3 351.25 14.77
    -3 0 3 353.75 15.99
    3 0 3 327.22 16.03
    3 0 -3 327.96 15.39
    -3 0 -3 342.21 16.22
    3 0 3 348.18 13.71
    -3 0 3 349.84 17.72
    0 -3 -3 376.88 16.74
    0 -3 -3 360.16 18.77
    0 -3 -3 329.68 14.59
    0 3 3 331.92 17.3
    -3 0 -3 347.68 16.56
    -3 0 -3 338.32 16.1
    -3 0 3 346.44 17.61
    0 3 3 351.09 14.24
    0 3 -3 346.28 16.93
    -3 0 -3 355.39 13.96
    0 -3 -3 353.68 14.01
    -3 0 3 362.37 15.82
    0 3 -3 347.52 15.92
    -3 0 -3 352.45 15.28
    -3 0 3 349.68 17.65
    0 -3 3 369.54 14.77
    0 -3 -3 352.41 17.44
    -3 0 3 342.62 15.71
    0 3 3 348.05 14.25
    0 3 3 385.98 13.75
    -3 0 3 345.53 17.76
    0 3 3 348.67 13.61
    3 0 -3 344.21 17.14
    -3 0 -3 342.51 16.19
    0 -3 3 374.82 17.6
    0 -3 -3 353.69 16.88
    0 3 3 357.91 13.67
    0 3 3 352.03 14.25
    0 -3 -3 352.57 14.2
    0 3 -3 349.51 14.9
    0 -3 -3 344.64 14.99
    -3 0 3 355.18 16.51
    0 -3 -3 380.23 16.66
    -3 0 3 354.78 18.09
    -3 0 -3 339.22 16.1
    0 3 -3 369.8 17.21
    0 -3 -3 356.2 15.46
    0 3 3 342.88 17.71
    0 -3 -3 350.75 17.23
    0 -3 3 389.73 17.83
    -3 0 3 348.6 17.9
    0 -3 -3 356.98 13.79
    -3 0 3 361.35 17.67
    0 3 -3 360.42 17.08
    0 -3 -3 335.63 16.17
    0 3 -3 362.48 15.44
    0 3 3 316.84 15.56
    0 -3 -3 357.42 14.21
    -3 0 -3 356.41 16.45
    0 3 3 357.28 13.68
    0 3 3 328.58 16.37
    -3 0 3 347.5 17.73
    3 0 3 340.64 15.48
    0 -3 4 41.36 4.83
    0 -3 4 44.41 5.18
    0 -3 -4 39.36 3.87
    3 0 4 35.37 2.54
    3 0 4 33.98 3.23
    0 -3 -4 40.81 2.58
    0 3 4 36.53 3.72
    -3 0 -4 38.44 3.81
    0 -3 4 36.7 4.27
    3 0 -4 33.68 4.29
    -3 0 4 29.34 4.18
    0 -3 -4 35.12 4.21
    -3 0 4 45.42 5.26
    0 3 4 39.99 4.86
    -3 0 4 43.66 5.07
    0 3 4 39.4 2.55
    0 -3 4 38.24 3.39
    3 0 -4 37.12 3.78
    -3 0 4 37.05 3.91
    -3 0 -4 36.26 3.14
    0 -3 -4 35.91 2.46
    0 3 4 38.77 2.23
    -3 0 -4 36.38 3.87
    0 -3 -4 36.21 3.97
    -3 0 -4 35.2 2.82
    0 3 4 38.72 2.25
    0 -3 -4 31.9 4.65
    0 3 4 37.23 2.19
    3 0 4 38.36 2.84
    0 3 4 42.01 2.63
    -3 0 -4 33.34 3.64
    -3 0 -4 37.67 3.58
    -3 0 -4 36.76 3.74
    0 -3 4 39.15 4.74
    0 -3 -4 32.85 4.3
    0 -3 -4 40.6 4.79
    0 3 -4 34.55 4.26
    0 -3 -4 34.08 2.8
    0 -3 -4 34.84 3.26
    0 3 -4 35.49 4.29
    0 -3 -4 38 4.08
    -3 0 4 32.52 4.46
    0 3 4 34.62 2.16
    0 3 -4 34.83 4.21
    0 -3 -4 34.57 2.95
    0 3 -4 36.08 3.16
    0 3 4 39.55 3.42
    0 3 -4 40.99 3.96
    -3 0 4 32.79 3.87
    0 3 4 32.52 3.13
    -3 0 4 36.45 4.7
    3 0 4 36.91 3.91
    0 -3 -4 34.45 2.2
    -3 0 4 36.97 3.76
    -3 0 4 34.77 4.47
    0 -3 4 41.41 4.81
    0 3 4 39.05 2.54
    -3 0 -4 38.44 3.83
    -3 0 4 38.17 4.69
    0 -3 -4 35.8 3.91
    0 3 4 34.63 2.14
    0 -3 -4 40.79 2.58
    0 -3 4 35 3.72
    -3 0 4 32.76 3.52
    0 3 -4 36.04 2.95
    0 -3 -4 32.54 3.3
    -3 0 4 32.18 4.31
    -3 0 -4 36.33 3.73
    0 3 4 35.33 4.52
    -3 0 5 1846.36 72.58
    -3 0 -5 1919.72 67.8
    0 -3 5 2056.89 72.75
    -3 0 5 1864.18 69.93
    0 -3 5 1932.86 71.58
    0 -3 -5 1856.08 70.25
    -3 0 5 1919.78 69.93
    -3 0 -5 1894.73 69.42
    3 0 5 1890.4 67
    0 3 -5 2129.75 67.98
    -3 0 5 1822.94 72.23
    0 -3 5 2034.51 72.48
    3 0 5 1851.41 69.25
    -3 0 -5 2016.73 69.14
    -3 0 -5 1898.11 67.58
    0 3 5 1779.54 68.88
    0 -3 -5 1955.45 70.59
    -3 0 5 1849.52 72.03
    -3 0 5 1819.55 70.51
    -3 0 5 1837.55 72.33
    0 -3 5 2037.38 72.56
    3 0 5 2008.31 67.9
    -3 0 5 1844.55 72.46
    3 0 5 1880.36 69.28
    -3 0 -5 1861.67 69.44
    -3 0 -5 1845.28 68.48
    0 3 -5 1812.89 67.92
    0 -3 -5 1890.18 72.42
    0 -3 -5 1740.1 69.05
    0 -3 -5 1835.65 70.98
    0 -3 5 2038.89 69.18
    0 -3 5 1894.42 72.62
    0 3 -5 1975.79 71.88
    3 0 5 1905.32 69.77
    0 -3 -5 1859.46 67.52
    3 0 5 1910.33 68.01
    3 0 5 1825.21 69.33
    3 0 -5 1953.65 69.35
    3 0 -5 1850.64 69.8
    0 3 5 1934.19 72.53
    0 -3 -5 1848.23 68.02
    -3 0 5 1880.49 66.85
    -3 0 5 1857.29 72.14
    -3 0 -5 1864.89 69.24
    3 0 -5 1808.39 71.32
    0 3 -5 1961.82 71.91
    3 0 5 1909.38 69.35
    0 3 5 1963.49 70.21
    -3 0 5 1771.93 72.09
    -3 0 5 1860.56 72.22
    -3 0 -5 1791.74 69.5
    0 -3 -5 1838.56 73.34
    0 3 5 1919.22 68.74
    0 3 5 1917.04 68.79
    -3 0 -5 1850.8 69.27
    0 -3 -5 1883.47 69.2
    3 0 5 1862.42 69.34
    3 0 5 1860.63 69.97
    -3 0 5 1889.48 70.2
    0 3 -5 1983.03 71.91
    -3 0 -5 1876.82 69.28
    0 -3 -5 2010.13 69.05
    0 -3 5 1762.42 68.83
    0 -3 -5 1820.75 70.16
    0 3 -5 1974.76 69.67
    0 -3 -5 1835.15 67.91
    0 3 6 19.37 2.78
    3 0 6 23.73 3.17
    0 -3 -6 20.62 3.15
    -3 0 -6 22.62 3.04
    -3 0 6 20.34 3.68
    3 0 6 16 2.74
    -3 0 -6 20.06 2.71
    0 -3 -6 16.96 2.44
    3 0 6 26.45 2.58
    0 -3 -6 19.96 2.36
    -3 0 -6 17.39 2.05
    0 -3 -6 23.68 4.15
    0 -3 -6 18.39 3.02
    -3 0 6 20.63 3.69
    0 -3 6 29.31 4.51
    3 0 -6 23.53 3.08
    -3 0 -6 19.69 2.8
    -3 0 6 17.97 3.5
    3 0 -6 21.09 3.1
    0 3 -6 24.35 3.91
    0 -3 6 20.19 2.79
    -3 0 6 24.07 4.13
    0 3 6 21.18 2.84
    -3 0 -6 23.34 2.89
    0 -3 6 21.49 3.82
    0 3 -6 21.19 2.65
    -3 0 6 19.7 3.7
    3 0 6 15.45 2.54
    3 0 6 21.45 2.96
    0 3 6 21.8 3.98
    -3 0 -6 22.59 2.98
    0 -3 -6 17.78 2.19
    -3 0 6 23.81 3.62
    0 -3 6 21.31 2.6
    -3 0 6 19.96 3.8
    0 -3 -6 24.41 2.81
    0 -3 -6 17.96 3.06
    3 0 -6 19.75 3.42
    -3 0 6 18.29 3
    0 3 6 17.72 2.94
    -3 0 -6 21.17 2.49
    0 -3 6 25.94 4.23
    -3 0 -6 22.37 2.99
    0 -3 -6 19.1 2.86
    0 -3 6 24 3.78
    0 -3 6 25.68 4.23
    0 3 6 18.98 2.58
    3 0 -6 21.78 2.94
    0 -3 -6 20.37 2.88
    0 3 -6 23.66 3.96
    0 3 -6 24.34 3.13
    3 0 6 21.41 2.93
    3 0 6 18.57 2.76
    -3 0 6 23.61 2.15
    -3 0 -6 20.01 2.3
    3 0 6 21.09 2.28
    -3 0 6 19.91 3.09
    0 -3 -6 18.7 3.68
    -3 0 -6 18.25 2.78
    -3 0 6 24.16 4.01
    0 -3 -6 19.73 3.28
    -3 0 -6 21.54 2.85
    0 3 -6 26.65 4.2
    -3 0 6 21.31 3.82
    -3 0 6 24.86 3.52
    3 0 6 22.01 2.66
    3 0 6 23.14 3.02
    3 0 6 26.41 3.38
    0 3 6 19.52 2.41
    0 3 -6 22.04 2.33
    0 3 7 496.17 21.94
    0 -3 -7 448.17 18.94
    0 -3 -7 466.37 23.67
    -3 0 -7 459.79 20.28
    0 -3 -7 495.02 21.88
    3 0 -7 478.99 21.1
    -3 0 7 453.43 23.09
    0 -3 -7 449.08 21.64
    0 -3 7 455.44 22.7
    -3 0 -7 451.09 20.98
    -3 0 7 452.68 23.78
    -3 0 7 449.43 23.52
    3 0 7 429.11 20.34
    0 3 -7 495.23 23.51
    0 -3 7 479.6 23.35
    -3 0 -7 464.39 20.46
    0 -3 -7 436.46 20.64
    3 0 -7 455.42 22.59
    0 3 7 481.85 21.69
    -3 0 -7 468.11 19.91
    -3 0 7 470.92 22.5
    3 0 -7 461.73 21.69
    0 3 7 489.17 20.92
    0 -3 7 500.13 24.06
    0 -3 -7 462.31 22.32
    3 0 7 468.24 20.98
    -3 0 7 468.63 23.7
    0 3 -7 461.59 20.33
    0 -3 7 516.67 24.18
    0 -3 -7 426.47 21.5
    -3 0 -7 486.38 20.61
    3 0 7 464.04 20.83
    -3 0 -7 430.85 20.61
    0 3 -7 470.16 23.16
    -3 0 -7 471.03 20.57
    0 -3 7 487.39 23.74
    -3 0 7 450.22 18.15
    0 3 7 484.2 19.53
    3 0 7 482.56 18.83
    0 -3 -7 471.59 21.3
    0 -3 -7 422.77 19.96
    3 0 -7 465.1 20.63
    0 -3 7 447.38 19.08
    0 3 -7 464.34 23.08
    0 -3 7 464.65 20.83
    0 3 7 453.58 23.74
    -3 0 7 475.84 22.24
    -3 0 7 463.63 23.52
    -3 0 7 450.34 23.6
    -3 0 7 457.8 23.35
    -3 0 -7 463.9 20.56
    3 0 7 479.35 21.59
    0 -3 -7 449.39 20.43
    3 0 7 451.79 20.48
    0 3 -7 457.8 20.82
    0 -3 -7 470.91 24.4
    0 -3 -7 498.71 19.15
    -3 0 7 447.6 21.59
    -3 0 -7 459.23 20.38
    3 0 7 496.55 20.33
    -3 0 7 465.93 23.33
    3 0 7 440.98 20.35
    -3 0 -7 448.11 18.85
    3 0 7 439.94 19.16
    3 0 7 424.2 20.35
    0 -3 -7 453.91 19.01
    -3 0 7 448.95 21.51
    3 0 7 462.95 19.87
    0 3 8 10.23 2.34
    3 0 -8 9.86 2.29
    3 0 -8 12.7 3.25
    3 0 8 10.43 2.2
    0 -3 -8 12.5 2.79
    -3 0 8 6.84 2.48
    3 0 -8 11.44 2.9
    0 -3 8 16.92 3.63
    0 -3 -8 11.04 2.94
    -3 0 8 8.64 2.5
    0 -3 -8 9 2.22
    0 -3 -8 9.55 1.6
    -3 0 -8 8.33 2.01
    0 3 8 9.52 1.87
    3 0 -8 10.38 2.79
    0 -3 8 20.07 4.14
    -3 0 8 7.24 2.38
    3 0 8 7.8 1.88
    0 -3 -8 8.16 1.63
    3 0 -8 8.28 2.56
    0 3 8 10.16 3.12
    0 3 -8 12.87 2.57
    3 0 -8 6.12 2.13
    0 3 -8 16.79 3.54
    3 0 -8 8.82 2.09
    0 -3 -8 10.43 1.69
    0 3 8 9.58 2.27
    3 0 8 12.2 1.67
    3 0 8 7.37 2.02
    0 -3 8 11.17 3
    3 0 8 8.83 2.08
    0 3 8 9.22 1.54
    3 0 8 9.66 2.14
    -3 0 8 8.23 2.43
    3 0 8 12.8 2.35
    0 -3 -8 10.94 2.43
    0 3 -8 12.52 2.58
    0 -3 -8 10.15 2.18
    3 0 8 9.82 1.86
    -3 0 8 7.65 2.41
    -3 0 -8 11.32 2.12
    -3 0 -8 7.98 1.63
    -3 0 -8 12.07 2.37
    3 0 -8 6.17 2
    0 3 8 7.18 2.04
    0 -3 -8 10.39 2.47
    -3 0 8 5.74 1.91
    0 -3 8 15.76 3.04
    -3 0 8 12.62 3.28
    -3 0 8 9.99 2.78
    0 3 -8 13.95 3.49
    3 0 -8 7.81 2.24
    3 0 8 11.12 2.25
    3 0 8 9.22 2.07
    0 -3 -8 10.13 2.43
    0 -3 -8 8.6 2.93
    -3 0 -8 7.78 0.93
    0 -3 -8 11.31 2.25
    3 0 -8 9.69 2.69
    -3 0 -8 9 1.93
    3 0 -8 9.67 2.56
    -3 0 -8 9.95 2.25
    0 3 -8 17.95 3.69
    -3 0 -8 9.76 1.71
    -3 0 8 8.09 2.2
    -3 0 8 9.61 2.64
    -3 0 -8 8.67 1.95
    -3 0 -8 9 2
    0 -3 -8 10.02 2.78
    -3 0 8 10.96 2.73
    -3 0 -8 7.62 2.02
    3 0 8 8.16 1.82
    3 0 -8 10.8 2.92
    -3 0 -8 9.59 2.09
    0 -3 8 17.03 3.89
    3 0 -8 11.46 3.1
    0 -3 8 10.38 1.62
    0 -3 8 19.75 4.07
    3 0 -9 1043.96 46.01
    3 0 9 1226.52 45
    0 3 -9 1120.41 45.14
    3 0 -9 1141.14 48.14
    3 0 9 1062.79 43.42
    -3 0 -9 1079.03 45.7
    0 -3 9 1266.37 49.94
    0 3 9 1170.82 43.71
    0 -3 -9 1113.63 46.36
    0 3 9 1115.99 49
    0 -3 -9 1169.73 48.23
    3 0 9 1243.4 42.06
    -3 0 9 1137.68 48.61
    -3 0 -9 1013.49 42.57
    0 3 -9 1165.28 48.53
    3 0 -9 1171.92 49.08
    0 3 9 1117.94 45.41
    3 0 9 1093.55 44.7
    -3 0 -9 1087.23 45.05
    -3 0 9 1139.17 48.71
    -3 0 9 1120.36 46.73
    3 0 9 1073.02 44.77
    -3 0 9 1113.36 49.05
    -3 0 -9 1233.12 44.84
    3 0 9 1200.84 45.32
    -3 0 -9 1201.47 44.95
    0 -3 -9 1169.27 47.01
    0 -3 -9 1198.88 41.54
    0 -3 -9 1120.46 45.52
    0 -3 9 1242.76 49.51
    0 -3 9 1245.56 49.63
    3 0 -9 1150.43 48.34
    3 0 -9 1073.6 47.1
    3 0 -9 1154.35 45.49
    -3 0 9 1144.32 45.78
    -3 0 9 1118.88 48.38
    3 0 9 1043.48 44.53
    0 -3 9 1195.68 48.04
    3 0 -9 1125.59 45.85
    0 -3 -9 1137.41 46.29
    0 -3 9 1140.14 47.86
    3 0 9 1023.1 44.36
    -3 0 -9 1196.34 44.74
    0 -3 -9 1087.14 42.65
    -3 0 -9 1185.57 40.8
    0 3 -9 1173.32 48.55
    3 0 -9 1153.48 47.98
    3 0 -9 1184.46 48.8
    0 -3 9 1107.55 41.52
    0 -3 -9 1057.91 43.07
    0 -3 -9 1155.48 47.25
    3 0 9 1130.22 44.21
    3 0 9 1044.19 44.56
    -3 0 9 1106.65 46.67
    0 -3 9 1163.07 45.83
    -3 0 -9 1230.6 44.98
    3 0 9 1219.31 46.71
    3 0 -9 1193.17 49.27
    -3 0 -9 1227.62 44.83
    0 -3 -9 1076.8 45.21
    3 0 -9 1116.51 47.68
    0 3 -9 1048.8 47.46
    3 0 -9 1141.38 47.83
    0 -3 -9 1128.47 48.88
    -3 0 -9 1094.25 44.83
    -3 0 -9 1046.96 44.93
    -3 0 9 1109.3 48.55
    -3 0 9 1166.74 47.89
    0 -3 -9 1154.27 49.72
    0 3 9 1135.07 42.57
    -3 0 9 1110.87 48.19
    0 3 -9 1166.16 48.53
    0 3 9 1194.8 46.58
    0 3 9 1208.37 46.54
    3 0 -9 1139.86 47.97
    0 3 -9 1113.09 45.15
    -3 0 9 1189.68 47.61
    -3 0 -9 1224.38 43.33
    0 -3 -9 1139.35 46.27
    -3 0 10 170.46 13.81
    3 0 -10 171.04 13.52
    0 -3 -10 195.18 13.58
    3 0 -10 183.03 13.18
    3 0 10 193.83 10.48
    -3 0 10 210.43 12.49
    0 -3 -10 187.35 9.85
    0 3 10 192.87 12.1
    3 0 -10 183.73 12.54
    3 0 -10 193.78 13.68
    -3 0 -10 202.2 11.27
    0 -3 10 191.61 13.36
    0 -3 -10 192.88 7.86
    3 0 10 184.08 11.4
    -3 0 -10 189.82 8.5
    -3 0 -10 160.21 11.21
    -3 0 10 185.61 11.99
    3 0 10 199.63 9.07
    -3 0 -10 193.7 10.36
    3 0 -10 174.83 12.74
    0 -3 -10 182.68 7.82
    0 -3 -10 187.84 12.27
    3 0 10 184.73 11.15
    3 0 10 210.36 11.79
    -3 0 10 193.28 12.99
    -3 0 10 185.79 13.65
    -3 0 10 189.78 13.86
    -3 0 10 169.53 11.42
    0 3 10 183.87 7.9
    0 3 10 205.69 14.84
    -3 0 -10 186.27 11.99
    -3 0 -10 182.86 11.55
    -3 0 -10 160.49 11.11
    0 -3 -10 192.44 14.42
    0 -3 -10 180.69 7.75
    0 -3 10 195.68 14.03
    3 0 -10 204.75 13.9
    0 -3 -10 187.03 7.79
    3 0 -10 199.38 14.32
    -3 0 -10 208.26 11.51
    3 0 10 201.34 12.62
    3 0 -10 175.92 11.97
    0 -3 -10 198.2 12.23
    0 -3 10 190.61 12.11
    0 3 -10 196.71 13.83
    0 -3 -10 195.54 13.01
    0 3 10 181.89 7.9
    0 -3 -10 176.44 11.88
    -3 0 10 190.56 13.83
    0 -3 -10 187.87 12.48
    0 -3 -10 184.84 7.77
    -3 0 -10 205.94 11.4
    0 -3 -10 185.81 13.96
    -3 0 10 189.73 13.39
    -3 0 10 201.41 14.2
    0 3 10 199.83 9.77
    -3 0 -10 205.5 11.35
    0 -3 -10 185.56 12.87
    3 0 -10 194.35 13.94
    0 3 10 194.2 12.5
    -3 0 10 183.45 13.57
    -3 0 10 181.25 12.85
    3 0 10 176.79 11.26
    3 0 -10 186.02 11.89
    0 -3 -10 186 7.9
    0 -3 10 207.95 13.67
    0 -3 10 179.22 8.16
    0 3 -10 191.12 11.7
    0 -3 -10 186.55 7.9
    -3 0 -10 200.84 11.26
    0 3 10 184.03 10.58
    0 3 -10 207.03 14.09
    0 -3 -10 162.9 10.14
    0 -3 10 210.34 14.47
    3 0 10 174.69 11.28
    -3 0 -10 191.31 10.11
    3 0 10 214.25 11.91
    3 0 -10 194.35 9.95
    0 3 -10 183.31 13.31
    3 0 10 174.58 11.22
    0 -3 -10 185.29 7.87
    3 0 10 177.26 11.31
    0 -3 -10 188.43 8.24
    0 3 -10 184.84 11.81
    0 -3 -10 184.3 7.89
    3 0 -10 198.76 13.92
    0 -3 -10 186.54 12.49
    3 0 -10 174.37 13.05
    0 -3 10 204.37 14.39
    3 0 -10 204.99 13.81
    0 3 -10 209.33 14.19
    3 0 11 1450.58 55.44
    0 -3 11 1467.92 58.52
    0 -3 -11 1323.77 48.73
    0 3 -11 1224.48 55.94
    0 -3 -11 1406.95 48.97
    0 -3 -11 1386.2 48.85
    0 3 11 1392.82 54.67
    -3 0 -11 1188.56 53.28
    -3 0 11 1310.88 56.89
    -3 0 11 1347.84 53.62
    -3 0 -11 1420.66 52.16
    3 0 11 1218.58 53.13
    -3 0 -11 1436.69 53.12
    0 3 11 1435.67 55.24
    3 0 11 1350.57 53.38
    0 -3 -11 1396.9 49.06
    -3 0 -11 1436.68 53.31
    -3 0 -11 1221.81 53.54
    0 -3 -11 1292.35 54.75
    3 0 11 1510.91 49.95
    0 -3 -11 1391.61 48.88
    0 -3 -11 1341.44 48.77
    0 -3 -11 1397.48 49
    0 3 11 1330.81 48.8
    -3 0 11 1358.44 57.39
    -3 0 11 1347.75 56.73
    -3 0 11 1377.04 57.6
    0 3 -11 1352.77 53.65
    3 0 11 1191.64 52.96
    0 -3 -11 1310.47 55.29
    3 0 11 1219.81 53.12
    3 0 -11 1342.93 54.54
    -3 0 11 1300.1 54.2
    3 0 -11 1370.34 56.87
    3 0 -11 1317.25 54.99
    0 -3 11 1351.09 56.3
    -3 0 11 1402.21 54.85
    0 3 11 1342.66 58.27
    3 0 11 1540.81 55.7
    -3 0 11 1305.37 57.17
    0 -3 -11 1361.25 56.08
    0 -3 11 1440.44 58.21
    3 0 11 1376.12 53.65
    0 -3 -11 1291.23 54.17
    0 3 -11 1274.01 54.11
    3 0 11 1316.6 51.57
    0 -3 -11 1322.1 54.91
    -3 0 -11 1378.61 53.12
    -3 0 -11 1437.9 49.6
    3 0 -11 1307.2 54.88
    -3 0 11 1347.33 57.26
    0 -3 11 1326.48 54.66
    -3 0 -11 1434.1 53.18
    3 0 -11 1404.43 57.64
    3 0 -11 1372.28 57.29
    0 3 11 1452.86 52.65
    0 3 -11 1405.56 57.46
    0 -3 -11 1428.13 56.41
    0 3 -11 1393.06 57.42
    0 3 11 1423.93 55.4
    -3 0 -11 1325.42 51.45
    -3 0 11 1340.18 56.16
    0 -3 -11 1379.88 48.83
    -3 0 11 1419.83 56.38
    0 3 -11 1390.86 54.49
    3 0 11 1384.98 53.55
    3 0 -11 1380.71 56.93
    0 -3 -11 1379.96 56.75
    3 0 -11 1456.93 58.65
    -3 0 -11 1316.02 54.19
    3 0 -11 1376.59 57.14
    3 0 -11 1346.39 57.38
    0 -3 11 1488.16 58.85
    3 0 11 1434.12 53.96
    3 0 -11 1316.71 56.77
    -3 0 11 1351.55 56.01
    0 3 11 1333.62 48.78
    0 -3 -11 1407.52 58.84
    3 0 11 1195.92 52.99
    0 3 11 1411.91 50.69
    3 0 -11 1398.98 58.26
    0 -3 -11 1324.69 57.99
    0 3 -11 1412.99 57.49
    0 -3 -11 1401.65 48.9
    0 -3 -11 1262.21 51.99
    -3 0 -11 1417.61 53.07
    0 -3 11 1406.53 57.03
    3 0 -11 1252.93 55.55
    0 -3 -11 1377.88 51.42
    3 0 -11 1318.31 55.39
    3 0 -11 1458.82 51.85
    3 0 -12 1.79 1.58
    -3 0 12 -0.03 1.39
    0 3 12 1.92 1.72
    3 0 12 9.37 2.57
    3 0 -12 4.76 2.19
    0 -3 -12 1.37 0.64
    0 -3 -12 1.33 1.23
    0 -3 12 1.63 1.79
    -3 0 -12 3.47 1.47
    3 0 12 5.44 2.43
    0 3 12 2.82 1.1
    0 3 12 1.63 1.33
    3 0 -12 5.42 2.84
    3 0 -12 0.13 1.07
    -3 0 12 1.29 1.23
    0 3 -12 2.86 1.57
    0 -3 12 7.49 3.2
    -3 0 -12 3.44 1.75
    0 -3 -12 2.93 1.31
    3 0 -12 3.83 1.34
    0 -3 -12 3.48 2.09
    -3 0 12 6.16 2.71
    0 -3 -12 4.2 1.13
    3 0 -12 1.95 2.11
    3 0 -12 2.63 2.04
    3 0 12 0.8 1.12
    0 3 12 3.91 2.2
    0 3 12 4.7 1.15
    -3 0 12 2.61 2.34
    -3 0 -12 2.32 1.14
    0 -3 12 -0.47 0.97
    -3 0 -12 3.39 1.74
    0 -3 -12 1.31 0.59
    -3 0 -12 3.73 1.08
    -3 0 12 2.07 2.2
    0 3 -12 1.77 1.84
    -3 0 12 3.05 2.04
    0 -3 -12 3.75 1.56
    0 3 12 6.57 3.01
    -3 0 12 0.62 1.37
    0 -3 -12 5.27 1.22
    -3 0 -12 4.98 1.91
    0 3 -12 5.44 2.9
    -3 0 -12 5.11 2.07
    0 -3 -12 2.19 1.31
    0 -3 -12 3.92 1.06
    -3 0 12 2.82 1.78
    0 -3 -12 4.43 2.39
    3 0 -12 1.54 1.72
    0 3 -12 1.73 1.23
    3 0 12 2.27 1.88
    3 0 12 2.67 1.64
    0 -3 -12 0.94 0.97
    -3 0 12 3.91 2.32
    -3 0 -12 2.42 1.47
    -3 0 -12 1.46 1.42
    0 3 -12 4.29 2.26
    0 -3 -12 4.6 2.49
    0 -3 12 3.42 1.98
    0 -3 12 1.67 1.85
    0 -3 -12 1.9 0.77
    0 3 12 3.12 1.46
    -3 0 12 0.8 1.34
    0 3 12 4.53 1.17
    0 -3 -12 3.4 1.01
    3 0 -12 1.53 1.36
    0 -3 -12 4.92 1.17
    3 0 12 2.25 1.14
    3 0 -12 2.83 1.85
    0 3 -12 4.01 1.96
    3 0 12 3.27 1.57
    -3 0 12 1.49 1.05
    3 0 -12 2.44 1.85
    0 3 12 -0.17 1.19
    3 0 -12 3.38 2.23
    0 -3 -12 2.05 0.76
    0 -3 -12 2.48 0.86
    3 0 12 2.24 0.79
    3 0 -12 2.76 2.16
    0 -3 -12 2.93 2.08
    -3 0 -12 4.13 1.71
    3 0 -12 7.21 3.03
    0 -3 12 4.75 2.4
    0 -3 -12 1.6 1.44
    0 -3 12 5.2 2.75
    3 0 12 4.45 1.84
    0 -3 -12 2.5 0.84
    -3 0 -12 2.07 1.62
    -3 0 12 2.55 1.86
    0 -3 -12 1.8 1.66
    -3 0 13 529.45 28.87
    3 0 -13 555.69 28.78
    3 0 13 571.12 27.36
    0 3 -13 583.99 29.53
    3 0 -13 522.45 29.31
    3 0 -13 528.64 28.94
    0 -3 13 533.46 29.13
    3 0 -13 580.89 29.88
    0 3 13 522.89 21.5
    0 -3 -13 502.04 24.57
    3 0 13 639.35 24.96
    0 3 13 532.07 21.58
    -3 0 -13 559.79 24.83
    0 -3 -13 519.5 27.82
    0 -3 -13 557.23 22.37
    0 -3 13 539.65 26.68
    0 3 13 580.49 27.71
    3 0 13 573.59 21.8
    -3 0 -13 574.25 25.58
    3 0 -13 515.84 28.2
    0 -3 13 552.67 29.52
    0 -3 -13 555.75 22.06
    3 0 -13 521.61 27.36
    0 3 13 549.82 22.55
    3 0 13 560.32 26.29
    3 0 -13 558.16 24.67
    0 -3 -13 550.72 22.07
    -3 0 13 495.41 27.75
    0 -3 -13 576.76 28.26
    -3 0 -13 569.86 25.31
    0 3 13 508.41 26.91
    -3 0 13 544.67 27.97
    -3 0 -13 475.21 25.59
    0 -3 -13 543.45 27.12
    -3 0 -13 492.73 25.83
    3 0 -13 553.99 27.41
    0 -3 -13 547.01 21.63
    3 0 -13 566.6 29.12
    -3 0 13 511.18 28.46
    -3 0 -13 540.57 22.19
    0 -3 -13 554.56 28.41
    0 -3 13 612.96 30.66
    0 -3 -13 494.52 27.3
    0 -3 -13 539.44 21.61
    0 -3 -13 537.94 21.6
    0 -3 13 575.73 28.26
    -3 0 13 544.72 27.84
    0 3 13 604.98 27.73
    -3 0 -13 468.69 25.47
    3 0 -13 554.32 29.17
    0 3 13 503.67 26.29
    0 -3 -13 545.82 22.12
    0 -3 13 549.3 27.17
    0 -3 13 568.19 28.92
    -3 0 13 509.86 26.26
    0 3 -13 515.44 25.46
    -3 0 13 531.37 28.95
    0 -3 -13 555.32 21.66
    -3 0 13 564.4 29.21
    0 -3 13 532.64 27.18
    -3 0 -13 574.07 25.37
    0 -3 -13 547.16 22.08
    0 -3 -13 509.72 29.26
    -3 0 -13 562.79 25.42
    0 -3 -13 574.87 30.43
    3 0 -13 498.13 27.46
    3 0 13 606.92 27.66
    -3 0 -13 492.31 25.53
    3 0 -13 564.19 29.23
    3 0 13 571.83 25.92
    0 -3 -13 530.72 27.46
    0 -3 -13 573.24 22.35
    0 3 13 551.09 24.77
    3 0 13 526.32 24.95
    0 3 -13 584.89 26.95
    -3 0 -13 451.37 25.95
    3 0 13 493.62 23.26
    0 -3 -13 546.74 21.98
    3 0 13 572.67 26.59
    -3 0 13 579.4 27.37
    -3 0 13 530.87 28.12
    0 3 -13 497.28 27.75
    3 0 -13 522.52 24.34
    0 -3 -13 461.97 25.73
    -3 0 -13 572.16 25.41
    0 -3 -13 557.86 23.91
    -3 0 13 552.25 29.28
    0 3 -13 574.49 29.41
    0 3 -13 572.23 29.33
    3 0 -13 517.29 29.22
    -3 0 13 507.11 24.66
    0 3 -14 52.38 6.33
    -3 0 14 43.07 5.81
    0 3 -14 49.49 7.14
    -3 0 -14 50.91 6.66
    3 0 -14 43.6 6.98
    0 -3 -14 45.48 4.11
    0 -3 14 43.04 6.88
    0 3 -14 45.27 5.64
    0 3 14 51.91 6.55
    0 3 14 42.65 3.72
    3 0 14 46.76 5.84
    -3 0 14 39.06 6.27
    0 -3 14 54.13 7.74
    3 0 14 41.53 6.28
    -3 0 14 42.33 5.01
    3 0 -14 43.49 6.64
    0 -3 -14 46.34 6.53
    0 -3 14 54.31 6.96
    -3 0 -14 46.4 5.77
    3 0 -14 42.92 6.73
    0 -3 -14 45.1 3.86
    3 0 -14 42.68 6.81
    3 0 -14 34.38 5.6
    0 3 -14 39.66 6.89
    0 -3 14 48.51 6.18
    0 -3 -14 47.86 7.8
    3 0 14 48.06 3.72
    -3 0 14 37.4 6.14
    0 -3 -14 48.32 7.43
    -3 0 14 47.56 7.08
    0 3 14 46.22 5.26
    -3 0 -14 41.34 5.6
    0 -3 -14 50.85 8.04
    0 3 -14 38.19 5.73
    0 3 14 49.96 6.43
    -3 0 -14 33.7 5.09
    3 0 -14 43.06 6.72
    -3 0 -14 45.07 5.43
    0 3 -14 58.23 7.75
    0 -3 -14 46.86 6.71
    -3 0 -14 36.45 5.39
    0 -3 -14 39.7 5.78
    3 0 -14 48.36 7.1
    3 0 -14 44.84 5.1
    0 -3 -14 43.17 3.76
    0 3 -14 43.57 7.2
    3 0 -14 41.68 7.19
    -3 0 -14 46.14 4.09
    0 3 -14 43.96 7.22
    3 0 -14 41.88 6.23
    3 0 14 37.17 4.78
    3 0 -14 40.1 6.13
    0 -3 -14 44.56 5.31
    3 0 -14 45.79 6.82
    0 -3 14 43.76 6.19
    0 -3 -14 47.23 4.29
    0 -3 -14 44.59 5.93
    -3 0 14 48.39 7.03
    3 0 14 51.64 6.53
    -3 0 14 45.88 6.89
    0 -3 -14 47.31 3.9
    -3 0 -14 47.98 5.57
    -3 0 14 41.96 6.48
    0 -3 14 44.01 6.66
    0 3 14 52.06 4.33
    3 0 14 42.26 5.6
    0 -3 -14 41.21 6.25
    -3 0 -14 53.76 5.86
    -3 0 -14 43.47 5.27
    -3 0 -14 45.41 5.39
    3 0 14 55.56 6.14
    3 0 14 37.59 4.31
    3 0 -14 42.57 6.7
    0 -3 14 44.26 6.49
    0 -3 -14 43.37 4.66
    3 0 -14 44.47 5.31
    0 -3 14 53.84 7.83
    -3 0 14 46.44 6.4
    0 -3 -14 47.71 4.15
    0 -3 -14 48.71 6.76
    0 -3 -14 47.85 3.93
    -3 0 -14 43.71 5.76
    0 -3 -14 48.91 7.43
    -3 0 14 53.39 6.89
    0 3 14 45.78 6.35
    0 -3 -14 41.89 3.92
    0 -3 -14 43.24 4.07
    0 -3 -14 52.41 4.45
    0 -3 14 45.56 7.07
    0 3 -14 48.47 6.82
    0 -3 -14 41.88 6.21
    3 0 -14 41.58 5.94
    -3 0 14 44.26 6.77
    3 0 -14 57.67 7.75
    3 0 14 50.07 6.47
    -3 0 -14 43.68 5.14
    0 -3 -14 48.22 6.23
    0 3 14 37.94 5.89
    3 0 14 49.58 5.04
    0 -3 -14 49.15 4.23
    0 3 -14 54.39 7.48
    0 -3 14 46.85 6.34
    0 3 14 45.44 3.82
    -3 0 -14 40.91 5.79
    -3 0 14 52.63 6.55
    0 3 14 48.36 6.44
    0 -3 -15 449.22 13.47
    0 -3 -15 442.95 14.3
    -3 0 15 404.47 20.72
    -3 0 15 394.84 21.22
    -3 0 -15 452.26 17.98
    0 3 15 429.27 13.28
    3 0 15 445.08 21.28
    0 -3 15 457.63 20.76
    3 0 -15 410.98 20.74
    0 3 -15 455.65 19.68
    3 0 -15 398.79 21.78
    -3 0 -15 455.13 17.8
    0 -3 15 425.77 22.75
    0 3 15 452.98 20.21
    0 -3 -15 440.67 21.43
    3 0 -15 417.41 19.74
    3 0 -15 435.31 22.77
    0 -3 -15 428.55 13.34
    0 3 -15 417.18 22.93
    3 0 15 464.54 20.5
    0 3 -15 412.3 22.93
    0 -3 -15 401.97 19.3
    0 -3 -15 445.43 21.72
    0 -3 -15 431.86 14.15
    3 0 -15 449.12 17.09
    0 -3 -15 441.45 13.45
    0 -3 -15 449.11 23.31
    0 3 -15 443.02 22.36
    -3 0 -15 374.66 19.31
    0 -3 -15 440.76 14.63
    0 -3 -15 386.8 18.77
    -3 0 15 416.43 19.09
    3 0 15 390.08 16.3
    3 0 -15 384.13 20
    0 3 15 404.49 12.95
    3 0 -15 425.74 21.99
    3 0 -15 419.14 21.68
    0 -3 -15 458.71 25.12
    -3 0 -15 435.86 14.1
    0 3 -15 406.36 20.62
    -3 0 -15 372.36 17.31
    -3 0 15 429.54 20.82
    -3 0 -15 459.11 17.95
    0 -3 15 437.06 22.62
    -3 0 15 425.82 21.75
    -3 0 15 452.03 20.37
    0 -3 15 385.73 19.87
    0 3 15 436.55 17.17
    0 -3 15 413.18 12.96
    0 3 -15 484.46 23.3
    0 -3 15 438.57 21.56
    3 0 -15 428.21 22.55
    0 -3 -15 379.69 16.86
    0 3 15 438.6 20.3
    3 0 -15 446.87 24.22
    0 -3 15 447.48 22.72
    -3 0 -15 397.42 18.59
    0 3 -15 414.67 22.91
    3 0 -15 405.33 21.8
    0 -3 -15 434.08 13.27
    -3 0 15 418.11 21.83
    -3 0 15 435.34 20.94
    3 0 -15 417.74 20.66
    3 0 15 470.17 12.77
    0 3 15 394.41 19.16
    0 -3 -15 444.12 14.83
    3 0 -15 424.69 22.15
    3 0 15 434.25 19.85
    0 -3 -15 447.77 14.56
    0 -3 15 457.19 21.02
    -3 0 -15 441.98 17.78
    0 -3 -15 463.38 16.41
    0 -3 -15 469.21 21.5
    0 -3 -15 427.6 24.22
    3 0 -15 437.69 21.93
    3 0 -15 458.85 17.73
    0 3 -15 420.16 21.85
    0 -3 -15 389.46 20.31
    -3 0 -15 400.21 18.73
    0 3 -15 412.95 17.85
    0 -3 15 391.07 21.92
    0 3 15 438.39 20.11
    0 -3 -15 420.06 22.9
    0 -3 -15 436 14.3
    -3 0 15 428.86 22.08
    3 0 15 468.97 18.66
    0 -3 15 451.81 20.64
    -3 0 15 408.24 21.55
    3 0 15 445.26 19.25
    0 -3 15 414.01 19.22
    -3 0 15 432.82 16.53
    -3 0 -15 452.61 17.73
    3 0 -15 410.89 21.36
    -3 0 -15 365.26 18.89
    0 -3 -15 430.38 14.3
    0 3 15 425.95 20.44
    3 0 15 452.33 19.48
    0 3 -15 383.43 19.09
    0 -3 -15 424.31 20.54
    0 3 15 442 13.91
    -3 0 -15 434.42 17.15
    -3 0 15 432.45 21.56
    3 0 -15 413.7 20.18
    0 -3 -15 413.51 19.35
    -3 0 -15 393 18.58
    -3 0 -15 374.29 18.03
    0 -3 -16 -0.7 1.78
    0 3 16 2.13 1.19
    0 -3 -16 3.07 2.45
    0 -3 -16 2.7 1.76
    0 3 16 0.72 0.76
    0 -3 16 0.5 2.14
    3 0 -16 1.47 2.44
    0 -3 -16 0.97 0.95
    0 3 16 2.2 1.75
    3 0 -16 2.46 2.46
    0 3 16 0.7 2.03
    0 3 -16 4.23 3.11
    -3 0 16 3.43 2.17
    0 3 16 3.67 2.07
    3 0 -16 1.09 2.02
    0 -3 -16 1.36 1.24
    3 0 -16 1.75 1.47
    3 0 16 5.44 2.17
    0 -3 16 1.95 2.92
    0 3 -16 7.15 3.14
    0 3 -16 0.5 1.2
    3 0 16 1.53 2.06
    0 3 16 2.19 1.74
    -3 0 16 3.79 2.53
    0 -3 16 3.79 2.82
    3 0 -16 2.34 1.99
    0 -3 -16 1.9 1.17
    0 3 -16 2.93 1.91
    3 0 -16 5.83 3.54
    3 0 16 1.12 0.87
    3 0 -16 2.54 2.13
    0 -3 -16 2.44 1.3
    -3 0 -16 4.5 1.63
    -3 0 -16 2.98 1.66
    0 -3 -16 0.87 1.66
    -3 0 -16 0.81 1.72
    0 3 16 3.87 2.19
    3 0 16 -0.54 1.42
    0 -3 -16 3.04 1.33
    -3 0 -16 -0.61 1.19
    0 -3 -16 3.01 1.4
    0 3 -16 0.49 1.11
    -3 0 16 1.03 1.37
    -3 0 16 1.62 2.37
    -3 0 -16 0.31 1.28
    0 -3 -16 3.79 1.51
    -3 0 -16 0.04 1.61
    -3 0 -16 2.93 2.26
    0 -3 16 4.24 2.44
    3 0 -16 0.8 1.61
    0 -3 16 3.25 2.48
    0 3 -16 4.37 2.9
    3 0 16 1.74 1.53
    -3 0 16 -0.39 1.41
    -3 0 -16 4.29 2.35
    0 3 -16 4.4 3.21
    -3 0 16 3.9 2.11
    0 3 -16 2.23 1.72
    3 0 -16 0.87 2.06
    -3 0 -16 1.95 1.46
    3 0 -16 0.57 1.15
    0 -3 16 2.22 1.97
    -3 0 16 2.8 2.08
    3 0 -16 -0.5 1.85
    0 -3 -16 2.86 3.18
    -3 0 16 3.7 2.6
    0 -3 -16 1.83 1.26
    0 -3 -16 4.03 3.14
    0 3 -16 0.17 0.86
    0 3 16 4.69 2.99
    3 0 16 -0.4 1.68
    3 0 -16 0.65 0.98
    3 0 16 1.59 1.9
    3 0 16 2.65 1.44
    -3 0 16 3.28 2.3
    3 0 -16 -0.21 1.22
    0 -3 16 3.97 2.36
    3 0 -16 0.57 2.22
    -3 0 -16 1.02 1.72
    3 0 16 3.38 2.72
    3 0 -16 1.96 2.26
    -3 0 16 2.69 2.37
    0 -3 -16 1.66 0.99
    -3 0 16 3.38 2.79
    0 -3 16 1.15 0.94
    -3 0 -16 3.8 2.41
    0 -3 -16 1.91 1.77
    0 -3 -16 2.4 2.06
    0 3 -16 0.34 1.62
    -3 0 16 1.85 2.59
    0 -3 -16 1.31 1.47
    0 -3 -16 2.53 1.28
    0 3 16 1.45 0.93
    3 0 16 2.98 2.11
    0 -3 -16 1.35 1.05
    0 -3 -16 1.33 1.41
    3 0 16 3.49 2.02
    0 -3 -16 3.27 2.51
    0 3 -16 1.18 2.26
    0 -3 16 -0.53 1.71
    -3 0 -16 2.44 1.8
    3 0 -16 3.39 2.74
    0 3 -16 3.25 2.83
    -3 0 -16 -0.74 1.42
    0 -3 16 -1.87 2.28
    -3 0 -16 4.85 2.29
    3 0 16 8.55 3.11
    0 -3 16 -0.97 2.06
    0 -3 -16 1.28 1.1
    3 0 17 475.5 25.08
    -3 0 17 431.75 26.91
    0 -3 17 492.46 28.25
    0 -3 17 452.92 27.04
    0 -3 -17 478.48 20.32
    -3 0 17 440.77 24.72
    -3 0 17 447.93 25.79
    0 3 17 456.66 23.1
    0 -3 17 501.01 28.62
    3 0 -17 428 26.83
    0 -3 -17 420.53 26.16
    0 3 17 458.14 20.1
    -3 0 -17 478.96 23.61
    0 3 -17 404.58 25.45
    3 0 -17 445.31 27.65
    0 -3 -17 479.35 22.24
    -3 0 17 445.96 27.08
    3 0 -17 452.16 27.63
    0 3 17 418.16 25.43
    3 0 17 466.34 25.63
    3 0 17 424.49 24.67
    0 -3 17 432.82 26.43
    0 -3 -17 425.68 25.31
    -3 0 -17 492.81 23.85
    3 0 17 482.95 19.19
    0 -3 -17 438.62 25.84
    0 -3 17 463.84 26.1
    0 -3 17 467.29 25.91
    3 0 17 398.01 24.03
    3 0 -17 472.94 28.26
    0 -3 -17 418.66 20.66
    -3 0 17 419.01 26.46
    0 -3 -17 429.3 20.87
    -3 0 -17 473.42 23.48
    -3 0 -17 467.57 23.54
    0 3 -17 436.64 25.63
    3 0 -17 486.66 22.68
    0 -3 -17 442.06 28.15
    0 3 17 490.9 26.34
    3 0 -17 462.88 26.92
    3 0 17 445 26.13
    -3 0 -17 500.6 23.92
    0 -3 17 460.14 25.4
    0 -3 -17 443.97 21.08
    -3 0 17 457.82 25.74
    3 0 -17 468.47 26.59
    -3 0 -17 408.86 23.13
    0 -3 -17 433.39 20.82
    3 0 -17 447.85 27.42
    3 0 17 408.65 24.23
    3 0 17 424.77 19.86
    3 0 17 437.12 25.03
    -3 0 -17 488.61 23.94
    3 0 -17 451.56 23.64
    0 -3 -17 430.18 21.22
    0 -3 -17 424.78 24.87
    3 0 17 388.19 23.8
    -3 0 -17 419.01 24.5
    3 0 -17 452.03 29.11
    -3 0 17 420.3 21.42
    0 3 17 453 19.98
    3 0 17 431.41 24.62
    0 -3 17 404.78 19.08
    0 -3 -17 442.22 26.63
    0 3 -17 454.09 27.06
    3 0 -17 449.91 26.94
    0 3 -17 423.8 24.88
    0 -3 -17 489.78 20.45
    -3 0 -17 385.93 23.81
    0 -3 -17 445.65 21.18
    0 -3 -17 430.58 28.79
    0 -3 17 471.22 26.09
    0 -3 -17 475.26 21.57
    3 0 -17 445.54 27.67
    3 0 -17 455.4 27.04
    -3 0 -17 385.23 23.82
    0 3 -17 489.63 27.94
    0 -3 -17 457.76 20.11
    0 -3 -17 375.61 22.67
    0 3 -17 502.68 28.15
    0 3 17 452.21 20.12
    -3 0 17 484.65 28.06
    3 0 17 418.16 21.85
    0 -3 -17 474.56 20.27
    -3 0 17 415.44 26.5
    0 3 17 484.93 25.85
    -3 0 -17 429.08 24.72
    -3 0 17 442.44 26.57
    0 3 17 449.2 25.49
    3 0 -17 463.91 27.55
    0 -3 -17 506.79 29.11
    0 3 -17 441.9 23.7
    3 0 17 465.49 23.94
    0 3 -17 471.83 27.57
    -3 0 -17 449.21 20.66
    0 3 18 3.72 2.28
    0 -3 -18 7 1.98
    3 0 18 3.72 1.88
    -3 0 -18 1.62 1.08
    0 3 -18 1.79 1.82
    3 0 18 3.76 1.56
    -3 0 18 4.67 1.92
    3 0 18 8.65 3.75
    -3 0 -18 1.49 1.71
    3 0 -18 1.75 2.29
    -3 0 -18 0.25 1.31
    0 -3 -18 2.16 2.31
    0 -3 -18 2.65 1.51
    0 3 -18 4.23 1.98
    -3 0 -18 1.74 1.95
    3 0 -18 3.05 2.92
    3 0 18 2.72 2.32
    3 0 -18 8.72 3.81
    0 3 18 0.91 0.75
    -3 0 18 -0.32 1.5
    0 3 18 1.41 2.44
    -3 0 18 4.25 3.87
    0 3 -18 -0.43 2.65
    0 -3 -18 3.04 1.44
    3 0 18 2.85 1.19
    -3 0 -18 2.44 1.74
    -3 0 18 1.46 1.8
    3 0 -18 1.39 2.68
    0 -3 18 1.54 2.52
    0 -3 -18 1.85 1.23
    0 -3 -18 4.02 2.59
    3 0 18 5.41 2.57
    3 0 -18 0.86 2.09
    -3 0 -18 3.94 2.31
    0 -3 18 3.34 2.68
    0 3 18 -1.15 1.98
    0 -3 -18 1.21 1.03
    0 -3 -18 1.5 1.66
    0 3 18 3.07 2.15
    0 -3 -18 2.66 1.44
    3 0 -18 -0.3 1.25
    3 0 -18 0.61 2.47
    -3 0 18 -0.1 1.71
    0 -3 18 6.07 2.73
    3 0 -18 1.11 1.41
    -3 0 -18 3.07 1.87
    3 0 18 1.1 1.58
    0 3 18 2.1 1.3
    0 -3 -18 1.19 2.24
    -3 0 -18 5.18 1.99
    -3 0 -18 2.47 2.22
    0 -3 18 1.51 0.95
    0 -3 -18 1.82 1.02
    3 0 18 4.63 2.55
    3 0 -18 0.84 2.62
    3 0 18 0.37 1
    0 -3 -18 0.17 1.59
    0 -3 -18 7.32 3.09
    0 3 -18 4.85 2.85
    0 3 18 2.11 2.52
    3 0 -18 2.06 3.03
    3 0 -18 3.45 2.68
    0 -3 18 1.57 2.72
    0 -3 -18 3.55 1.48
    0 -3 18 -0.71 2.67
    3 0 -18 4.14 3.01
    0 3 18 2.26 1.11
    0 3 -18 1.31 1.51
    3 0 18 2.04 0.94
    -3 0 -18 4.04 2.5
    -3 0 18 0.85 2.73
    3 0 18 5.67 2.67
    3 0 18 1.55 2.4
    0 -3 -18 2.29 1.47
    -3 0 -18 4.55 2.34
    3 0 18 1.1 1.2
    -3 0 -18 3.96 1.98
    0 -3 -18 1.45 0.98
    -3 0 18 0.45 1.93
    0 -3 18 2.55 2.44
    3 0 -18 6.88 3.52
    0 -3 -18 3.04 2.41
    0 -3 -18 1.62 1.29
    3 0 -18 2.95 2.72
    3 0 -18 4.52 2.77
    0 3 -18 1.39 2.03
    -3 0 18 0.72 1.33
    -3 0 18 2.3 2.04
    3 0 19 117.51 9.65
    3 0 19 166.17 13.9
    -3 0 -19 121.94 10.8
    3 0 19 156.68 13.26
    3 0 -19 154.19 14.36
    0 3 19 138.45 9.2
    0 3 19 124.51 12.16
    0 3 -19 162.48 14.98
    -3 0 19 132.52 13.54
    -3 0 -19 132.56 11.17
    3 0 19 152.3 11.06
    -3 0 -19 135.79 11.24
    0 3 -19 139.2 13.97
    3 0 19 131.48 11.23
    3 0 -19 138.99 13.56
    -3 0 -19 146.74 11.61
    3 0 19 118.95 11.73
    -3 0 -19 122.91 9.23
    0 3 19 155.23 11.77
    0 3 19 131.27 12.54
    3 0 -19 141.59 13.88
    0 -3 -19 141.55 10.28
    0 -3 19 151.92 14.31
    3 0 -19 121.04 13.12
    -3 0 -19 97.24 10.87
    0 -3 -19 139.25 10.05
    0 3 -19 124.42 12.64
    -3 0 -19 132.93 12.49
    0 -3 -19 133.87 9.11
    0 -3 -19 134.42 9.68
    0 -3 -19 140.23 9.26
    -3 0 19 130.38 12.65
    0 -3 -19 145.94 14.18
    -3 0 19 128.45 13.36
    0 -3 -19 137.33 9.77
    -3 0 19 119.19 13.3
    3 0 -19 111.97 12.63
    0 -3 -19 131.66 11.68
    3 0 19 111.85 11.4
    0 -3 -19 132.74 9.09
    0 -3 -19 142.75 9.34
    3 0 19 135.82 8.79
    -3 0 -19 152.35 11.72
    0 -3 -19 132.6 9.92
    -3 0 19 137.83 13.09
    3 0 -19 145 14.53
    3 0 19 138.6 12.79
    3 0 19 120.26 12.41
    3 0 19 140.04 12.97
    0 -3 -19 132.13 12.26
    0 -3 19 129.84 13.91
    0 -3 19 122.09 13.07
    -3 0 -19 148.72 11.6
    -3 0 -19 155.39 11.79
    0 -3 -19 136.9 9.89
    3 0 -19 108.2 12.48
    0 -3 -19 155.48 16.34
    0 3 19 125.32 8.42
    0 -3 -19 118.4 11.99
    3 0 19 121.38 11.84
    0 -3 19 144.25 12.83
    0 3 19 131.32 12.71
    0 3 -19 137.28 12.89
    0 -3 19 121.1 7.95
    3 0 -19 157.28 14.87
    3 0 -19 132.57 13.85
    3 0 -19 139.02 11.75
    0 -3 -19 156.07 15.19
    0 3 -19 130.89 13.57
    3 0 -19 143.01 15.63
    3 0 -19 144.07 14.32
    0 3 19 132.63 13.09
    3 0 19 151.4 8.15
    -3 0 19 124.51 13.46
    3 0 -19 131.61 13.57
    0 -3 19 140.64 13.35
    0 3 19 134.21 9.12
    3 0 -19 146.85 14.4
    0 -3 19 110.63 11.91
    0 -3 19 144.77 14.47
    0 3 -19 119.39 13.11
    -3 0 19 133.91 9.74
    -3 0 -19 118.17 11.67
    0 -3 -19 132.89 9.71
    3 0 -19 132.25 9.89
    -3 0 19 116.13 12.71
    -3 0 -19 120.06 11.8
    -3 0 19 120.24 11.78
    0 3 -20 3.79 3.33
    3 0 -20 0.42 2.08
    0 3 -20 2.67 2.33
    0 3 -20 -1.52 1.5
    -3 0 20 -0.72 1.67
    0 -3 20 2.02 3.1
    0 -3 -20 0.88 1.56
    0 -3 -20 0.03 0.85
    0 -3 20 -0.82 1.77
    0 -3 -20 0.58 1.05
    0 -3 -20 -1.42 2.42
    -3 0 -20 3.47 2.88
    -3 0 20 3.67 2.87
    0 3 20 -0.28 1.63
    0 -3 -20 3.78 1.86
    0 -3 -20 2.4 3.1
    3 0 -20 -0.77 1.76
    -3 0 -20 -1.55 1.92
    3 0 -20 0.25 1.89
    3 0 20 -0.24 1.24
    -3 0 -20 -1.62 1.97
    -3 0 -20 0.34 1.95
    -3 0 -20 0.35 1.31
    3 0 20 1.1 2.35
    3 0 20 0.57 1.86
    0 3 -20 1.67 1.53
    0 -3 -20 -0.14 1.38
    -3 0 20 -2 2.52
    3 0 -20 -0.72 1.39
    0 -3 -20 0.25 1.35
    -3 0 -20 -1 1.77
    3 0 20 0.83 1.31
    -3 0 -20 -1.07 1.5
    0 -3 20 0.31 2.42
    0 -3 20 0.74 2.07
    -3 0 20 -1.96 2.18
    -3 0 -20 0.86 1.53
    -3 0 20 0.88 1.53
    0 -3 20 2.17 1.39
    0 3 20 -1.72 2.22
    0 3 20 0.37 1.42
    0 3 20 2.33 2.88
    -3 0 -20 -0.7 1.47
    -3 0 20 -1.61 2.11
    0 -3 -20 -0.06 1.94
    0 -3 -20 -0.65 1.82
    3 0 -20 4.03 3.29
    0 -3 20 -1.57 2.39
    0 3 20 14.48 2.97
    3 0 20 0.93 1.78
    3 0 20 1.59 2.12
    0 3 20 -0.98 0.79
    0 3 20 0.93 1.18
    0 3 20 2.04 2.61
    3 0 20 5.06 3.28
    0 -3 -20 0.22 1.28
    0 -3 -20 1.52 1.74
    3 0 -20 0.07 2.02
    0 -3 -20 0.77 1
    3 0 20 2.36 3.21
    3 0 20 0.46 1.82
    3 0 20 -0.49 2.06
    -3 0 -20 -0.17 1.31
    3 0 20 1.48 1.68
    0 -3 -20 0.49 1.16
    0 3 -20 -0.6 1.72
    -3 0 20 -0.85 0.9
    0 -3 -20 0.3 1.84
    3 0 -20 -0.83 0.96
    0 3 -20 -0.23 2.87
    0 -3 20 -1.74 1.63
    3 0 20 0.28 0.81
    3 0 20 1.36 1.98
    -3 0 20 -0.97 2.1
    -3 0 -20 1.96 2.22
    0 -3 -20 -0.01 1.07
    0 3 -20 -0.79 2.65
    3 0 21 323.56 22.91
    -3 0 -21 332.58 22.98
    0 3 -21 387.4 26.18
    -3 0 21 367.27 25.36
    0 -3 -21 357.91 20.05
    3 0 -21 351.11 24.99
    0 3 21 362.1 18.78
    3 0 -21 392.27 26.25
    3 0 21 369.23 24.38
    3 0 -21 370.03 22.74
    -3 0 -21 320.75 22.71
    0 3 -21 346.62 24.04
    -3 0 21 338.38 24.57
    3 0 -21 367.64 25.55
    0 3 21 393.58 25.42
    0 -3 -21 375.72 18.95
    -3 0 21 343.94 25.56
    0 3 21 366.04 24.6
    0 3 -21 363.82 24.64
    3 0 21 380.12 18.17
    3 0 21 420.5 21.91
    0 -3 -21 393.54 20.25
    0 -3 21 391.38 26.04
    3 0 -21 361.52 19.37
    0 -3 21 384.93 26.32
    3 0 -21 371.35 28.11
    0 3 -21 414.02 26.84
    0 -3 -21 374.42 19.97
    0 -3 21 387.64 26.52
    -3 0 -21 350.35 23.87
    3 0 21 323.39 22.75
    0 -3 -21 371.14 20.16
    3 0 -21 384.22 26.09
    0 3 21 411.95 18.31
    0 -3 -21 381.37 20.29
    -3 0 -21 408.82 22.4
    0 -3 -21 382.23 19.03
    3 0 21 331.23 23.85
    -3 0 21 387.48 25.41
    0 -3 -21 388.35 19.15
    -3 0 -21 391.15 22.22
    0 3 -21 418.05 26.88
    0 -3 -21 405.47 24.14
    3 0 21 371.68 22.17
    -3 0 21 357.74 18.75
    0 -3 21 395.11 25.53
    3 0 21 382.15 24.63
    3 0 21 389.94 16.88
    0 -3 21 316.37 16.44
    -3 0 -21 407.48 22.42
    0 3 21 386.71 24.29
    -3 0 -21 324.99 22.79
    -3 0 -21 367.46 19.51
    3 0 21 320.9 18.47
    0 3 21 378.92 19.06
    3 0 21 326.84 22.96
    0 3 -21 381.22 26.05
    -3 0 -21 407.19 22.65
    0 -3 -21 336.5 27.41
    0 -3 -21 350.25 23.96
    -3 0 -21 308.64 20.7
    0 3 21 390.56 25.81
    -3 0 21 355.5 23.31
    -3 0 21 365.63 26.1
    0 -3 -21 383.14 20.21
    0 -3 21 407.65 27.14
    -3 0 21 347.12 24.89
    3 0 21 415.12 25.14
    0 -3 -21 399.23 19.25
    0 -3 -21 378.26 20.47
    0 -3 -21 323.78 24.71
    0 3 21 401.27 22.65
    -3 0 -21 415.86 22.65
    0 -3 21 383.48 23.89
    3 0 21 366.52 24.03
    0 3 -21 380.2 18.42
    0 3 22 11.65 4.25
    0 -3 -22 13.38 3.06
    -3 0 22 10.07 2.72
    -3 0 -22 11.41 3.6
    0 3 22 15.56 3.1
    0 3 -22 18.72 5.64
    3 0 -22 13.8 5.27
    -3 0 22 11.69 4.83
    3 0 22 13.69 4.78
    0 -3 22 7.38 4
    -3 0 -22 13.92 4.77
    0 -3 22 17.8 4.49
    3 0 22 19.65 4.54
    -3 0 22 12.89 3.98
    0 3 22 12.72 3.93
    3 0 22 34.37 6.49
    3 0 22 23.48 5.4
    0 3 -22 12.62 4.44
    3 0 -22 10.34 3.92
    0 3 22 6.41 3.88
    -3 0 -22 18.71 4.88
    3 0 22 15.1 5.13
    3 0 -22 16.34 5.47
    0 -3 22 13.5 5.15
    0 3 -22 11.06 4.1
    3 0 -22 17.41 5.24
    0 -3 -22 14.46 3.24
    -3 0 -22 6.31 2.46
    0 -3 22 15.54 5.01
    0 -3 -22 11.9 2.84
    -3 0 22 14.93 5.96
    0 -3 22 18.95 5.5
    -3 0 22 16.25 5.6
    3 0 22 12.78 2.25
    0 3 -22 13.62 4.72
    -3 0 -22 13.67 3.88
    0 -3 22 5.67 3.05
    0 -3 -22 9.13 2.22
    0 -3 22 11.81 4.37
    0 3 22 20.48 5.96
    3 0 22 9.55 4.14
    0 -3 -22 15.15 5.36
    0 -3 -22 11.9 4.32
    0 -3 -22 6.12 2.94
    -3 0 -22 14.55 4.39
    0 3 22 7.5 2.3
    3 0 22 9.98 4.4
    -3 0 22 13.56 4.98
    -3 0 22 13.86 5.25
    3 0 -22 18.09 5.39
    0 3 22 11.74 4.65
    -3 0 -22 15.05 4
    -3 0 22 5.91 3.53
    3 0 -22 15.91 6.3
    0 -3 -22 10.18 4.6
    -3 0 -22 16.82 4.3
    -3 0 -23 251.77 17.44
    0 3 -23 254.57 21.02
    -3 0 23 239.2 21.27
    0 3 23 234.28 19.03
    -3 0 23 206.73 19.13
    -3 0 23 233.64 20.37
    -3 0 -23 271.56 17.91
    3 0 -23 221.49 19.78
    0 -3 23 269.68 21.49
    -3 0 -23 274.92 18.02
    0 -3 -23 212.93 22.12
    0 -3 23 237.45 21.26
    0 -3 -23 248.75 14.66
    3 0 23 252.03 20.29
    0 3 -23 225.31 19.81
    3 0 -23 206.67 19.28
    0 -3 23 239.46 20.02
    -3 0 -23 242.12 17.26
    0 -3 23 263.4 20.77
    0 3 23 239.42 14.63
    -3 0 -23 219.76 18.84
    0 3 23 250.89 20.19
    -3 0 23 202.31 19.03
    0 3 23 241.35 20.54
    0 3 23 234.35 17.37
    3 0 23 255.25 19.99
    0 3 23 250.92 14.8
    0 -3 -23 250.03 14.67
    3 0 23 174.47 17.46
    -3 0 23 229.44 18.48
    -3 0 23 250.48 20.39
    -3 0 23 242.29 21.11
    0 -3 23 260.5 21.32
    0 -3 -23 229.25 20.77
    3 0 23 238.12 19.21
    3 0 23 227.82 17.03
    -3 0 -23 235.53 17.1
    3 0 23 239.76 16.56
    3 0 -23 218.97 19.8
    3 0 23 248.16 19.72
    0 3 23 243.85 20.04
    3 0 -23 206.82 21.58
    0 -3 -23 259.06 14.89
    0 3 -23 260.81 21.25
    0 -3 23 234.65 18.28
    0 -3 23 227.08 20.4
    0 -3 -23 196.63 18.12
    0 -3 -23 255.86 14.75
    0 3 -23 251.6 20.85
    3 0 -23 246.67 20.77
    0 3 24 0.65 2.59
    0 3 24 1.22 3.04
    3 0 -24 0.8 2.29
    3 0 24 3.83 2.58
    -3 0 24 0.91 3.21
    -3 0 24 1.51 2.53
    -3 0 -24 1.81 2.41
    0 -3 24 -6.56 3.52
    0 -3 24 1.85 2.09
    0 -3 24 1.07 2.36
    3 0 -24 3.73 3.51
    0 -3 24 2.51 3.27
    3 0 24 -1.27 2.96
    3 0 -24 0.88 2.11
    -3 0 -24 -1.62 2.04
    -3 0 24 2.2 3.32
    0 -3 -24 1.06 1.9
    -3 0 24 1.3 2.61
    3 0 24 0.89 2.39
    3 0 24 3 2.29
    0 3 -24 -0.4 2.69
    0 -3 24 -0.79 2.87
    -3 0 24 1.35 3.86
    -3 0 -24 -0.52 1.69
    -3 0 -24 -0.16 1.6
    -3 0 -24 3.3 2.29
    0 3 24 -0.05 1.73
    0 -3 24 1.56 2.37
    0 3 -24 -0.66 2.81
    0 3 24 3.17 3.47
    0 3 -24 4.99 4.24
    0 3 24 -1.37 2.45
    3 0 24 4.68 3.43
    -3 0 24 1.33 3.17
    3 0 -24 -0.27 2.89
    0 3 -24 1.25 3.82
    -3 0 24 -1.7 1.86
    3 0 -24 -0.18 2.08
    3 0 24 -0.92 2.54
    0 -3 24 -4.33 3.22
    -3 0 -24 2.7 1.8
    0 -3 -24 4.39 4.68
    3 0 24 1.43 1.95
    0 -3 -24 -1.1 2.18
    3 0 25 177.05 16.99
    3 0 -25 156.48 16.65
    0 -3 25 169.84 17.47
    0 3 -25 170.12 17.44
    -3 0 -25 178.07 14.9
    0 3 25 176.83 16.6
    -3 0 25 166.93 17.33
    0 3 25 152.85 14.34
    0 -3 25 173.96 17.85
    -3 0 25 177.09 18.43
    3 0 25 118.13 14.32
    3 0 25 137 15.49
    3 0 25 179.84 14.57
    0 -3 -25 158.77 17.6
    -3 0 25 154.29 15.58
    3 0 25 164.32 16.19
    0 -3 25 166.7 17.05
    3 0 25 195.29 17.78
    -3 0 25 175.29 17.61
    -3 0 -25 171.48 14.51
    -3 0 25 147.92 16.31
    0 -3 25 128.47 15.27
    0 3 -25 178.08 17.86
    0 -3 25 161.24 14.95
    -3 0 -25 169.66 14.41
    0 -3 -25 186.2 20.83
    3 0 -25 162.59 17.27
    0 3 -25 182.35 17.96
    -3 0 25 151.9 17.28
    -3 0 25 158.58 16.81
    -3 0 -25 182.63 14.85
    0 -3 25 193.64 19.55
    0 3 25 164.97 16.79
    0 -3 25 149.8 16.65
    0 -3 25 163.48 14.66
    -3 0 -25 171.47 14.55
    0 3 25 167.89 17.11
    0 3 -25 183.34 18.08
    3 0 -25 171.69 17.51
    0 -3 -25 150.81 15.94
    3 0 -25 177.69 20.17
    0 3 25 134.05 15.9
    3 0 25 162.34 14.33
    3 0 -25 153.79 16.6
    -3 0 26 103.4 13.75
    -3 0 26 105.36 12.68
    -3 0 26 84.13 12.59
    0 3 -26 110.54 14.37
    3 0 26 113.55 11.56
    0 -3 26 125.87 12.92
    0 3 26 115.67 12.63
    3 0 -26 96.46 13.27
    3 0 -26 89.23 12.81
    -3 0 26 109.66 14.88
    3 0 26 90.41 12.25
    -3 0 26 116.9 14.44
    3 0 26 129.38 14.4
    3 0 26 111.34 14.14
    3 0 26 136.01 15.39
    -3 0 26 123.89 15.7
    0 3 26 128.59 15.77
    -3 0 26 125.43 14.85
    0 -3 -26 116.68 15.19
    0 3 -26 124.41 15.19
    0 -3 26 96.52 13.51
    0 -3 -26 112.6 16.33
    0 3 26 113.45 13.53
    3 0 -26 130.88 15.27
    -3 0 -26 125 12.55
    0 -3 26 122.67 14.66
    3 0 -26 102.56 13.98
    -3 0 -26 127.65 12.56
    0 -3 26 120.1 12.79
    0 -3 26 106.12 14.4
    0 3 26 121.3 14.91
    0 -3 26 148.87 16.23
    0 3 -26 88.4 12.78
    0 3 26 114.2 14.13
    -3 0 -26 123.7 12.34
    -3 0 -26 121.16 12.06
    -3 0 26 124.05 15.06
    -3 0 -26 114.53 11.89
    0 3 -26 122.59 14.88
    3 0 26 130.19 14.89
    3 0 -26 124.27 17.14
    0 -3 26 107.48 14.21
    0 -3 26 107.48 14.85
    3 0 26 127.34 12.74
    0 3 27 125.69 13.54
    0 3 -27 136.09 16.14
    3 0 27 141.74 15.94
    3 0 27 142.94 13.37
    -3 0 -27 142.06 13.66
    3 0 -27 138.3 15.99
    0 -3 27 128.87 16.05
    -3 0 27 125.7 14.3
    -3 0 -27 142.37 13.69
    0 3 27 126.5 15.93
    0 3 -27 157.47 17.27
    0 -3 27 170.04 17.92
    3 0 27 169.96 17.98
    -3 0 27 137.62 16.01
    3 0 -27 121.48 15.01
    0 -3 27 163.01 14.99
    0 3 -27 149.37 16.93
    -3 0 -27 140.47 13.6
    0 -3 27 132.64 16.21
    -3 0 -27 160.43 14.68
    3 0 27 142.74 13.92
    -3 0 27 145.54 16.67
    0 3 -27 144.05 16.79
    3 0 -27 132.02 16.26
    -3 0 27 145 16.38
    0 3 27 144.47 15.7
    -3 0 27 167.62 17.74
    3 0 -27 144.87 16.36
    0 -3 -27 120.28 15.91
    0 -3 27 148.11 14.32
    3 0 27 118.03 14.37
    -3 0 -27 163.97 14.61
    -3 0 28 0.31 4.04
    3 0 -28 -0.8 2.79
    0 3 28 3.67 2.98
    0 -3 28 2.26 2.97
    3 0 28 0.26 2.73
    -3 0 28 -2.12 3.6
    3 0 -28 4.26 4.22
    3 0 28 4.49 2.94
    0 3 -28 2.21 3.91
    0 3 -28 -1.85 3.24
    0 3 -28 4.18 4.13
    0 -3 28 4.76 3.97
    3 0 -28 0.3 3.54
    3 0 -28 -2.02 2.77
    -3 0 28 2.75 3.72
    0 -3 28 2.46 3.95
    0 -3 -28 -1 2.68
    0 3 -28 -1.78 1.98
    -3 0 28 6 4.42
    3 0 -29 91.63 12.82
    -3 0 29 76.68 11.24
    -3 0 29 93.38 13.58
    0 3 29 83.9 11.24
    -3 0 29 89.06 12.99
    3 0 -29 91.02 12.86
    3 0 -29 86.82 12.88
    3 0 -29 60.1 11.33
    -3 0 29 78.05 12.31
    3 1 -29 -3.96 4.05
    3 1 -29 -0.4 3.98
    3 -1 29 2.02 2.57
    3 1 -29 6.51 3.37
    -1 -3 29 4.52 3.52
    1 3 29 0.97 2.9
    -3 1 29 -2.01 3.31
    3 1 -28 0.02 2.95
    -1 3 -28 0.76 2.8
    -1 -3 28 3.18 3.11
    -1 3 -28 -3.41 3.95
    3 1 -28 0.64 3.24
    -1 3 -28 -0.62 3.6
    -3 1 28 2.53 3.24
    3 1 -28 -2.12 3.31
    -1 3 -28 5.75 5.1
    3 1 -28 0.76 2.66
    -3 1 28 4.13 3.6
    -3 1 28 3.19 3.15
    3 -1 28 0.19 2.86
    1 3 28 0.82 2.67
    1 -3 -28 4.38 3.29
    -3 1 28 -2.6 3.32
    3 -1 28 -3.2 4.17
    3 1 -27 11.39 4.95
    3 1 -27 20.17 6.13
    -1 3 -27 19.98 5.99
    3 1 -27 8.66 4.6
    3 -1 27 24.68 6.91
    -1 3 -27 29.26 6.84
    -1 -3 27 14.71 5.27
    1 3 27 9.33 4.85
    -3 1 27 15.65 5.58
    -1 -3 27 9.92 4.23
    -3 1 27 14.21 4.78
    1 3 27 25.2 6.01
    -3 1 27 20.35 6.01
    1 -3 -27 25.15 7.58
    -1 3 -27 18.67 6.03
    3 1 -27 17.61 5.8
    1 3 27 16.37 5.01
    3 -1 27 18.23 5.86
    -3 1 27 24.36 6.12
    3 -1 27 24.72 5.95
    -1 3 -27 20.98 5.56
    -3 1 26 224.34 18.63
    -3 1 26 225.45 19.79
    -1 -3 26 230.95 21.79
    -3 1 26 213.51 20.21
    3 1 -26 200.48 19.98
    1 3 26 210.96 19.95
    -1 3 -26 241.04 21.23
    -1 -3 26 192.87 20.25
    -3 1 26 198.67 18.72
    3 -1 26 191.04 17.74
    1 3 26 225.18 18.5
    -1 3 -26 216.86 20.05
    1 -3 -26 226.12 23.55
    1 3 26 230.83 20.65
    1 3 26 222.71 19.32
    -1 -3 26 221.84 20.97
    -3 1 26 222.26 19.6
    3 -1 26 245.07 20.57
    -1 -3 26 218.63 20.69
    -3 -1 -26 190.74 18.69
    -1 3 -26 221.75 20.36
    3 -1 26 212.98 15.85
    1 -3 -26 190.38 20.57
    -1 -3 26 197.1 19.65
    -3 1 26 235.28 21.42
    1 3 26 212.67 19.79
    3 1 -26 176.71 19.17
    3 -1 26 232.24 20.27
    3 1 -26 197.98 22.73
    -3 1 26 248.12 22.32
    -1 -3 26 250.93 23.03
    -1 -3 26 209.29 17.41
    -1 3 -26 210.99 19.97
    3 -1 26 220.07 19.95
    3 -1 26 199.99 19.87
    3 1 -26 214.2 20.82
    3 1 -26 210.5 19.82
    3 -1 26 223.53 18.49
    -3 1 25 50.22 9.82
    -3 1 25 38.06 7.8
    1 3 25 48.13 9.09
    1 3 25 48.94 8.08
    -1 -3 25 49.33 9.33
    3 1 -25 51.81 9.85
    1 -3 -25 36.39 9
    3 1 -25 40.38 7.97
    -1 -3 25 39.66 8.67
    1 3 25 53.17 9.16
    -1 3 -25 38.35 7.94
    3 -1 25 54.48 7.16
    3 -1 25 38.18 7.41
    -1 -3 25 46.44 9.52
    -1 3 -25 48.14 8.74
    3 1 -25 57.13 10.41
    -1 -3 25 46.94 7.77
    -1 -3 25 52.71 9.91
    1 -3 -25 42.87 9.49
    -3 1 25 44.29 8.4
    -3 -1 -25 50.69 6.9
    -1 3 -25 48.22 9.3
    3 1 -25 45.24 10.3
    -3 1 25 39.55 9.13
    3 -1 25 43.91 8.96
    -1 -3 25 59.86 10.16
    3 1 -25 39.9 9.4
    -3 -1 -25 44.77 8.67
    3 -1 25 48.14 8.87
    -3 -1 -25 59.26 7.67
    3 -1 25 54.87 9.14
    -1 -3 25 50.8 9.46
    1 3 25 48.44 8.41
    -3 1 25 48.46 7.9
    -3 -1 -25 62.79 7.85
    -3 -1 -25 49.04 6.95
    -3 -1 -25 45.06 6.72
    3 -1 25 34.58 7
    -3 1 25 44.83 8.58
    -3 1 25 52.33 9.49
    -3 1 25 42.76 8.29
    3 -1 25 37.43 7.76
    -1 3 -25 58.44 10.05
    1 3 25 52.74 9.18
    -1 3 -24 1.78 2.69
    -3 1 24 6.17 3.21
    3 -1 24 4.58 3.15
    1 3 24 5.47 3.05
    -1 3 -24 -0.64 2.67
    3 -1 24 -0.32 2.31
    -3 -1 -24 3.1 2.11
    -3 -1 -24 4.06 3.18
    3 1 -24 -0.04 2.23
    1 3 24 6.96 3.53
    -1 3 -24 6.47 3.67
    -1 -3 24 -3.8 3.36
    3 -1 24 0.49 1.53
    3 1 -24 4.41 3.79
    -3 1 24 5.44 3.52
    -3 -1 -24 1.41 1.77
    1 3 24 3.33 2.32
    3 1 -24 5.05 4.72
    -3 -1 -24 -0.05 1.71
    -3 1 24 3.65 3.51
    1 3 24 6.19 3.06
    -3 1 24 4.87 2.79
    -1 -3 24 4.19 3.09
    -1 3 -24 -0.65 2.13
    3 -1 24 -1.9 2.71
    1 -3 -24 4.36 3.53
    3 -1 24 -2.16 2.84
    3 1 -24 -2.09 2.69
    3 1 -24 3.36 3.57
    -3 1 24 0.09 1.99
    -1 -3 24 7.67 4.12
    -1 -3 24 0.09 1.82
    -3 1 24 1.66 2.86
    1 3 24 3.89 3.61
    -3 -1 -24 2.19 1.6
    -3 1 24 1.44 2.71
    -1 -3 24 1.93 2
    -1 -3 24 -0.15 1.96
    -3 -1 -24 3.61 2.12
    3 -1 24 -0.43 2.43
    -1 -3 24 -3.07 4.25
    -3 1 24 2.28 2.58
    1 -3 -24 5.84 4.5
    3 -1 24 0.87 2.02
    3 1 -23 14.33 5.64
    1 -3 -23 11.51 3.04
    3 1 -23 14.38 5.55
    -1 -3 23 23.15 6.74
    1 3 23 16.86 5.14
    -3 -1 -23 19.18 4.17
    3 -1 23 21.48 5.71
    3 -1 23 18.31 5.25
    -3 1 23 10.79 4.18
    -1 3 -23 13.12 4.64
    -3 1 23 16.52 5.09
    -1 -3 23 15.4 5.5
    3 1 -23 18.45 5.59
    1 3 23 16.44 5.4
    -3 -1 -23 20.1 4.21
    1 -3 -23 15.68 3.75
    -1 -3 23 24.72 6.76
    1 3 23 11.88 2.65
    -3 1 23 15.64 6.08
    1 -3 -23 27.58 7.24
    -1 -3 23 24.11 6.5
    -3 1 23 17.5 4.55
    -3 -1 -23 17.03 4.1
    -1 3 -23 16.23 5.28
    -3 1 23 19.29 5.72
    1 -3 -23 16 3.89
    -3 -1 -23 19.67 4.18
    3 1 -23 18.56 6.04
    1 3 23 20.62 5.28
    3 -1 23 19.86 5.29
    1 3 23 16.44 4.17
    -1 3 -23 17.95 5.6
    -3 1 23 24.41 6.32
    1 -3 -23 24.27 7.17
    3 -1 23 20.74 5.59
    3 -1 23 8.17 3.1
    -3 1 23 24.95 6.44
    -1 -3 23 15.33 5.3
    3 1 -23 13.04 4.57
    -1 -3 23 24.86 6.78
    -1 3 -23 26.76 6.55
    -3 1 23 13.83 5.42
    1 -3 -23 13.67 3.46
    3 -1 23 19.03 5.05
    -3 -1 -23 13.51 4.8
    1 3 23 18.75 5.41
    3 -1 23 20.62 3.99
    -3 -1 -23 20.84 4.34
    -1 -3 23 20.05 4.96
    3 1 -22 442 30.01
    3 -1 22 484.06 28.75
    1 -3 -22 415.56 27.71
    1 -3 -22 490.03 23.93
    1 -3 -22 441.32 26.84
    -3 1 22 423.12 27.72
    -3 -1 -22 484.92 24.52
    1 3 22 438.59 25.94
    1 -3 -22 417.52 22.79
    3 1 -22 417.04 29.72
    1 -3 -22 452.54 23.39
    -3 -1 -22 379.66 25.03
    -3 1 22 420.38 25.84
    1 3 22 455.27 28.45
    -1 -3 22 444.26 30.17
    3 -1 22 472.07 24.15
    1 3 22 417.53 28.75
    1 -3 -22 413.35 31.48
    3 -1 22 493.52 28.91
    -3 1 22 403.52 27.45
    3 -1 22 430.01 28.47
    3 1 -22 436.61 30.11
    1 3 22 457.93 21.36
    1 3 22 434.09 26.99
    -1 -3 22 469.82 29.92
    -1 3 -22 435.87 28.42
    -3 -1 -22 379.58 25
    -3 -1 -22 489.51 24.63
    1 -3 -22 465.4 23.62
    3 1 -22 454.18 32.6
    -3 -1 -22 414.1 22.51
    3 1 -22 468.75 28.95
    -3 -1 -22 439.07 24.04
    1 -3 -22 401.89 29.53
    -3 1 22 437.67 29.5
    3 -1 22 425.57 27.14
    -3 -1 -22 357.01 24.53
    1 3 22 409.68 27.52
    -3 1 22 470.79 30.83
    3 -1 22 453.6 26.78
    -1 3 -22 453.1 28.84
    3 -1 22 482.03 28.24
    -1 3 -22 444.89 28.6
    1 3 22 488.88 29.06
    -1 -3 22 483.25 30.11
    -3 1 22 490.95 29.83
    -3 -1 -22 484.49 24.71
    -1 -3 22 477.66 31.17
    -3 1 22 433.1 28.15
    -1 3 -22 476.47 29.27
    -1 -3 22 426.72 29.76
    -1 -3 22 442.45 26.86
    -3 -1 -22 425.89 27.3
    -3 -1 -22 495.2 24.69
    1 -3 -21 36.26 5.24
    -1 3 -21 42.16 3.38
    3 -1 21 48.59 7.58
    -3 1 21 41.47 8.43
    -3 -1 -21 29.33 5.74
    -1 -3 21 45.16 8.03
    -3 -1 -21 43.11 5.93
    1 -3 -21 40.78 5.67
    1 3 21 41.04 6.55
    -3 1 21 48.58 7.99
    3 1 -21 40.4 7.7
    -3 1 21 44.8 6.89
    -1 3 -21 38.13 7.2
    -1 -3 21 44.21 8.43
    -1 3 -21 42.03 7.79
    1 -3 -21 32.11 6.49
    1 3 21 31.76 4.11
    -3 1 21 35.37 6.67
    -3 -1 -21 43.01 7.2
    3 1 -21 42.61 6.37
    1 3 21 32.51 6.54
    3 -1 21 44.66 7.69
    -3 -1 -21 42.05 5.81
    3 -1 21 23.69 5.59
    3 1 -21 50.7 10.3
    1 -3 -21 33.44 6.07
    3 -1 21 36.34 7.04
    1 3 21 35.79 7.4
    1 3 21 39.54 7.21
    -3 -1 -21 26.04 5.49
    3 1 -21 30.39 7.22
    3 1 -21 42.48 8.4
    1 -3 -21 28.35 4.74
    -1 3 -21 35.11 6.9
    -3 -1 -21 38.06 5.61
    -3 -1 -21 35.6 4.98
    -3 1 21 37.83 7.11
    1 -3 -21 35.59 8.26
    -3 1 21 32.12 7.08
    -3 1 21 33.5 3.21
    1 -3 -21 39.34 8.11
    -1 -3 21 46.02 8.43
    1 -3 -21 41.46 5.75
    1 -3 -21 42.93 6.6
    3 -1 21 34.96 5.16
    -1 -3 21 46.15 8.58
    1 -3 -21 33.67 5.15
    -1 3 -21 39.85 7.36
    -1 -3 21 50.21 7.6
    3 -1 21 30.75 6.42
    -1 -3 21 29.85 6.71
    1 -3 -21 33.36 5.27
    1 3 21 35.82 6.88
    3 -1 21 32.02 3.74
    1 -3 -21 36.29 5.33
    1 3 21 38.58 6.92
    1 -3 -21 37.4 5.52
    -3 -1 -21 30.93 5.87
    1 -3 -21 46.8 5.95
    3 1 -21 46.03 8.61
    -3 -1 -21 31.73 5.13
    -3 -1 -21 41.25 5.73
    -1 -3 21 33.2 7.1
    -3 1 21 31.64 6.54
    3 -1 21 41.16 6.77
    1 -3 -21 35.63 5.37
    1 3 21 41.48 3.26
    -3 -1 -21 39.61 5.64
    -3 -1 -20 29.65 5.45
    1 3 20 29.48 5.39
    -3 -1 -20 25.32 5.54
    -3 1 20 19.05 4.74
    -1 -3 20 28.71 6.52
    3 -1 20 23.65 5.09
    3 -1 20 1 1.29
    -3 1 20 32.29 6.36
    1 -3 -20 23.42 4.04
    -1 -3 20 17.97 4.88
    -1 3 -20 22.02 4.97
    1 -3 -20 27.43 4.42
    -3 -1 -20 35.85 5.15
    1 3 20 23.42 5.22
    -3 -1 -20 25.13 4.93
    3 -1 20 37.54 6.71
    1 -3 -20 27.98 5.87
    3 -1 20 24.1 3.37
    3 1 -20 25.24 6.42
    3 -1 20 26.54 5.33
    1 -3 -20 29.36 4.85
    -1 3 -20 24.11 5.48
    1 -3 -20 24.29 4.15
    1 3 20 31.72 6.07
    1 -3 -20 26.79 4.32
    -3 1 20 30.37 6.56
    -1 -3 20 29.06 6.55
    1 -3 -20 29.19 4.59
    3 1 -20 20.53 5.82
    -3 -1 -20 25.58 4.4
    1 -3 -20 20.72 4.19
    -1 3 -20 28.03 2.61
    1 -3 -20 25.58 5.03
    1 -3 -20 25.37 4.31
    1 -3 -20 29.23 4.66
    -3 1 20 25.57 2.84
    -1 -3 20 28.98 6.66
    -3 1 20 30.65 6.85
    -3 1 20 30.46 5.72
    3 1 -20 35.21 7.39
    -3 -1 -20 33.13 4.84
    -1 -3 20 21.1 5.61
    1 3 20 27.89 2.61
    1 -3 -20 27.63 6.7
    3 -1 20 32.93 6.25
    -1 3 -20 31.16 6.44
    -3 -1 -20 24.96 3.88
    1 -3 -20 28.3 5.71
    -3 1 20 33.32 6.54
    -3 1 20 25.31 5.62
    -1 3 -20 40.99 7.2
    1 -3 -20 22.76 6
    1 -3 -20 23.31 4.45
    -3 -1 -20 18.48 3.86
    1 -3 -20 22.03 4
    1 3 20 35.5 6.62
    3 1 -20 29.36 5.92
    -1 -3 20 34.85 6.8
    1 3 20 28.84 3.63
    3 1 -20 28.13 6.02
    1 -3 -20 24.88 6
    1 3 20 25.88 5.59
    -3 -1 -20 31.45 5.64
    3 -1 20 30.07 5.94
    -3 -1 -20 26.67 5.02
    -1 3 -20 32.05 6.4
    3 -1 20 31.41 6.1
    -1 -3 20 28.28 6.33
    -3 -1 -20 28.63 4.71
    1 3 20 20.12 5.42
    -3 -1 -20 22.22 4.11
    3 1 -20 25.94 4.8
    3 1 -20 20.82 6.06
    3 1 -19 25.81 6.25
    1 3 19 29.95 5.83
    1 -3 -19 23.13 3.96
    1 -3 -19 21.77 3.71
    1 3 19 24.16 4.66
    1 -3 -19 30.99 7.36
    3 1 -19 23.54 6.29
    -3 1 19 14.01 3.66
    1 -3 -19 22.38 4.07
    3 1 -19 22 5.28
    1 3 19 19.99 2.92
    1 -3 -19 20.1 4.4
    -1 -3 19 18.06 5.42
    -3 -1 -19 22.45 4.33
    -1 3 -19 25.32 5.62
    3 1 -19 19.75 5.78
    -3 1 19 16.16 2.33
    3 1 -19 18.24 3.93
    3 -1 19 29.73 5.5
    3 -1 19 26.52 5.2
    1 -3 -19 18.07 3.49
    -3 1 19 21.2 5.84
    1 -3 -19 22.45 3.94
    -3 -1 -19 28.78 4.6
    1 3 19 27.51 5.45
    -1 -3 19 18.65 4.87
    3 -1 19 20.52 3.14
    3 1 -19 24.01 5.34
    1 -3 -19 19.58 3.87
    -3 -1 -19 19.71 4.24
    -3 -1 -19 19.88 3.89
    -3 -1 -19 26.22 4.44
    1 -3 -19 13.13 4.7
    -3 1 19 25.26 5.48
    -3 1 19 24.45 5.36
    1 -3 -19 20.71 3.85
    -3 -1 -19 22.05 4.53
    -1 -3 19 20.64 5.54
    3 -1 19 16.27 4.27
    -3 -1 -19 20.91 3.46
    1 -3 -19 25.37 6.05
    3 -1 19 27.17 5.52
    -1 3 -19 22.93 5.5
    3 -1 19 19.8 4.97
    -3 1 19 18.11 5.14
    -3 -1 -19 21.68 4.92
    1 -3 -19 18.05 4.44
    -3 1 19 21.72 5.53
    1 -3 -19 19.79 4.92
    1 3 19 23.34 2.35
    1 -3 -19 23.73 4.2
    1 3 19 28.59 6.28
    3 -1 19 21.89 5
    -1 3 -19 22.58 2.25
    3 1 -19 22.94 5.96
    -3 -1 -19 18.27 4.17
    -3 -1 -19 13.13 3.38
    -3 1 19 26.38 6.25
    -1 -3 19 24.63 5.82
    -3 1 19 14.21 4.55
    -3 -1 -19 24.7 4.15
    1 -3 -19 23.35 4.39
    1 3 19 15.64 4.93
    1 -3 -19 23.92 4.07
    -1 3 -19 13.99 4.18
    -1 -3 19 22.09 4.95
    -3 -1 -19 25.81 4.35
    1 3 19 26.44 5.86
    -1 3 -19 20.89 4.26
    1 -3 -19 20.42 3.79
    -1 -3 19 30.54 6.71
    -3 1 19 24.31 5.62
    -1 -3 19 19.61 5.12
    -1 3 -19 19.27 4.72
    -1 3 -19 28.47 6.02
    -3 -1 -18 912.41 37.57
    3 1 -18 879.06 45.16
    1 -3 -18 797.86 40.61
    1 3 18 869.89 40.67
    -3 1 18 834.59 41.82
    1 3 18 838.78 38.98
    1 3 18 848.38 41.1
    -3 1 18 822.18 41.74
    1 -3 -18 774.02 38.3
    1 3 18 851.98 41.34
    1 -3 -18 918.06 37.16
    3 -1 18 760.18 40.5
    3 -1 18 884.46 40.5
    1 -3 -18 874.3 37.16
    1 -3 -18 891.59 36.84
    3 1 -18 881.48 46.32
    1 3 18 910.32 34.22
    1 -3 -18 915.9 44.77
    3 -1 18 795.46 34.92
    -1 -3 18 863.83 41.32
    -3 -1 -18 711.38 37.94
    -1 3 -18 724.81 40.29
    -1 3 -18 902.32 42.99
    -3 1 18 831.2 39.22
    3 1 -18 869.17 37.77
    1 -3 -18 895.19 37.19
    1 3 18 890.73 32.18
    1 -3 -18 836.06 43.2
    3 -1 18 940.12 40.85
    -1 -3 18 859.36 43.31
    1 -3 -18 859.63 37.33
    -3 -1 -18 720.7 36.66
    -3 1 18 870.99 43.27
    1 -3 -18 836.42 41.15
    -3 -1 -18 703.78 37.97
    1 -3 -18 927.96 44.62
    1 3 18 774.64 42.49
    -1 3 -18 927.46 43.33
    -3 -1 -18 931.47 37.72
    1 3 18 856.12 41.54
    1 -3 -18 882.01 36.88
    -1 -3 18 870.23 43.45
    1 -3 -18 880.55 36.75
    -3 -1 -18 829.56 38.48
    -3 -1 -18 796.67 40.22
    -3 1 18 856.12 43.44
    -1 3 -18 916.82 31.94
    1 -3 -18 846.65 45.82
    3 -1 18 910.12 41.57
    -1 -3 18 896.68 43.16
    3 -1 18 950.7 42.26
    3 -1 18 848.64 41.35
    -1 -3 18 840.87 42.45
    -1 -3 18 837.07 43.93
    -3 -1 -18 886.43 37.49
    -3 -1 -18 915.91 37.76
    3 1 -18 901.15 45.5
    3 1 -18 868.62 44.83
    -3 -1 -18 824.77 35.52
    1 -3 -18 868.49 36.82
    1 -3 -18 882.45 39.27
    -3 -1 -18 915.92 37.53
    -3 1 18 845.75 42.07
    1 -3 -18 892.05 37.02
    -1 3 -18 920.46 43.07
    -1 -3 18 964.95 46.04
    -1 3 -18 764.38 40.71
    -1 -3 18 878.53 44.64
    3 1 -18 829.19 41.4
    3 -1 18 733.24 40.12
    -3 1 18 929.53 42.54
    -3 1 18 901.7 41.25
    3 -1 18 848.45 40.08
    -3 -1 -18 692.08 37.78
    3 1 -18 866.26 41.19
    3 -1 18 788.51 40.86
    3 -1 18 844.99 41.37
    -1 3 -18 893.32 42.82
    -1 3 -18 855.64 38.47
    1 -3 -18 843.47 36.66
    -3 1 18 847.84 33.52
    -3 1 18 845.34 43.82
    -3 1 17 17.04 4.7
    -3 -1 -17 11.81 2.94
    3 -1 17 12.26 3.54
    1 -3 -17 14.66 3.04
    -3 1 17 11.4 3.46
    3 1 -17 11.56 4.22
    -3 -1 -17 12.88 3.23
    3 1 -17 21.12 5.76
    -3 1 17 15.45 4.14
    -1 3 -17 15.68 4.36
    3 1 -17 2.37 2.02
    1 -3 -17 12.94 3.39
    -3 -1 -17 7.57 2.52
    -1 3 -17 14.87 3.85
    -3 -1 -17 18.3 3.91
    -3 -1 -17 10.02 2.26
    3 1 -17 15.68 4.64
    1 3 17 15.99 3.96
    -3 -1 -17 13.16 3.14
    1 -3 -17 14.95 3.06
    -1 -3 17 12.48 4.29
    1 3 17 16.06 1.86
    -3 -1 -17 10.32 2.95
    -3 1 17 11.37 2.06
    3 -1 17 12.64 3.8
    3 1 -17 12.56 4.23
    -3 1 17 11.26 3.92
    3 -1 17 19.8 4.8
    1 -3 -17 12.15 3.89
    -3 -1 -17 9.96 2.9
    -1 -3 17 10.49 3.73
    3 1 -17 18.87 4.82
    3 1 -17 23.26 5.96
    -1 -3 17 18.9 5.56
    -1 -3 17 11.67 4.06
    1 -3 -17 21.35 3.99
    -3 1 17 10.13 3.93
    -1 3 -17 19.85 5.15
    1 -3 -17 9.52 2.47
    -3 1 17 25.31 5.71
    -3 1 17 20.27 4.47
    3 1 -17 15.97 5.12
    -1 3 -17 16.28 4.52
    1 -3 -17 13.53 4.36
    1 -3 -17 17.62 5.68
    3 -1 17 22.41 4.8
    -1 3 -17 12.92 1.52
    -3 -1 -17 15.67 3.46
    1 -3 -17 15.28 4.04
    1 3 17 12.21 3.85
    1 3 17 9.75 2.1
    3 1 -17 17.36 4.73
    3 -1 17 15.74 3.97
    1 3 17 16.98 2.44
    -1 3 -17 12.65 3.72
    1 -3 -17 10.37 3.19
    -3 1 17 13.8 4.19
    1 -3 -17 16.07 3.24
    3 -1 17 16.2 4.52
    3 -1 17 13.18 3.82
    3 1 -17 12.58 3.03
    1 -3 -17 13.84 3.1
    3 1 -17 16.14 4.96
    -1 -3 17 20.67 5.72
    1 -3 -17 14.13 3.29
    1 -3 -17 14.91 5.01
    -1 3 -17 8.11 3.16
    -3 -1 -17 4.69 2.22
    1 -3 -17 14.71 3.1
    -1 -3 17 23.41 5.56
    3 1 -17 17.85 4.93
    -1 -3 17 15.21 4.39
    -1 -3 17 10 3.21
    1 3 17 13.71 4.49
    3 -1 17 10.8 2.41
    -3 1 17 13.06 3.86
    3 -1 17 11.93 3.57
    -3 1 17 12.81 4.28
    1 3 17 12.71 3.73
    -3 -1 -17 18.12 4.57
    1 3 17 14.12 4.32
    1 -3 -17 13.35 3
    -3 -1 -17 14.31 3.18
    1 3 17 15 4.23
    1 -3 -17 12.47 2.69
    1 -3 -17 13.48 3.15
    1 3 17 11.98 2.28
    3 -1 17 12.57 3.54
    1 -3 -17 18.3 4.73
    -1 3 -17 13.76 3.52
    3 1 -17 12.87 4.68
    3 1 -17 17.64 4.28
    3 -1 17 15.53 4.17
    -3 -1 -16 38.02 4.67
    1 -3 -16 41.53 7.09
    1 -3 -16 36.24 4.59
    3 1 -16 36.88 6.99
    3 1 -16 44.13 7.42
    1 -3 -16 27.39 5.16
    -1 3 -16 50.97 7.18
    -1 -3 16 43.45 6.48
    3 -1 16 36.99 5.64
    -3 -1 -16 31.76 5.58
    -1 3 -16 32.06 5.77
    -3 -1 -16 38.77 4.82
    -3 1 16 46.55 7.33
    -1 3 -16 38.04 6.39
    -3 1 16 35.36 5.8
    1 3 16 35.46 6
    -1 -3 16 49.62 7.69
    -3 -1 -16 33.11 3.86
    -1 -3 16 46.17 7.28
    1 -3 -16 35.58 4.44
    1 3 16 39.37 4.03
    -1 3 -16 36.46 6.2
    -1 3 -16 33.85 6.44
    1 3 16 37.29 6.02
    -1 -3 16 33.71 5.88
    3 1 -16 37.38 7.03
    -3 1 16 45.06 6.92
    1 -3 -16 39.82 4.71
    1 -3 -16 32.76 6.13
    1 -3 -16 36.25 4.45
    3 1 -16 39.3 3.46
    1 -3 -16 30.39 5.62
    3 -1 16 36.22 5.8
    3 -1 16 35.82 4.31
    3 1 -16 4.61 2.54
    3 1 -16 32.51 4.52
    -3 1 16 36.32 5.38
    1 -3 -16 33.22 4.93
    1 -3 -16 39.76 4.61
    -1 -3 16 46.17 7.67
    -1 3 -16 49.61 7.29
    1 3 16 29.66 5.55
    -3 1 16 43.84 6.53
    3 1 -16 41.26 7.03
    -3 -1 -16 34.38 5.31
    -1 -3 16 31.7 6.23
    1 -3 -16 41.09 6.9
    1 3 16 34.49 3.73
    3 1 -16 40.48 7.08
    -3 -1 -16 32.39 4.85
    1 -3 -16 40.85 4.8
    3 -1 16 36.64 5.63
    -1 -3 16 36.16 6.74
    3 -1 16 27.36 5.16
    -1 -3 16 33.95 5.98
    -1 3 -16 38.53 5.2
    1 -3 -16 37.19 5.76
    1 -3 -16 36.3 4.38
    1 -3 -16 39.82 4.58
    -3 -1 -16 39.18 4.85
    -1 -3 16 51.53 7.97
    -3 1 16 30.27 6.22
    1 -3 -16 36.49 6.52
    3 1 -16 39.88 6.98
    -1 3 -16 39.11 5.74
    3 -1 16 33.05 5.77
    1 -3 -16 36.15 5.68
    1 3 16 36.32 5.78
    3 -1 16 38.42 6.06
    -1 3 -16 46.33 6.62
    -1 3 -16 34.91 6.74
    1 3 16 40.59 3.61
    1 -3 -16 42.46 6.51
    1 -3 -16 35.13 6.03
    -3 1 16 38.22 6.47
    1 3 16 39.91 5.44
    -1 3 -16 35.01 2.48
    3 1 -16 37.79 5.84
    -3 -1 -16 30.78 4.64
    3 -1 16 43.13 6.24
    -3 1 16 44.9 7.01
    3 1 -16 36.54 6.75
    3 -1 16 32.48 5.6
    3 -1 16 40.38 4.69
    3 1 -16 42.66 7.24
    1 -3 -16 35.05 6.96
    -3 1 16 32.99 5.86
    1 3 16 39.41 6.91
    -3 1 16 38.61 3.89
    1 3 16 37.45 2.92
    -3 -1 -16 26.91 4.88
    -1 -3 16 35.72 6.24
    -3 -1 -16 36.5 4.73
    -3 1 16 43.2 6.24
    1 -3 -16 43.89 4.84
    -3 -1 -16 42.56 5.05
    -1 3 -16 32.79 6.46
    3 1 -16 37.53 7.26
    -3 1 16 47.04 7.16
    3 -1 16 50.33 6.27
    -1 -3 16 33.84 5.72
    3 1 -16 41.86 7.48
    -1 -3 16 32.7 6.02
    1 -3 -16 36.5 5.12
    -3 -1 -16 33.09 5.18
    -3 -1 -16 30.84 4.87
    1 -3 -16 35.78 4.51
    3 1 -16 38.86 7.07
    3 -1 15 43.75 6.34
    1 3 15 52.54 6.93
    -1 -3 15 47.61 7.59
    1 3 15 53.08 6.18
    3 1 -15 55.15 8.28
    -3 1 15 45.5 6.69
    -3 -1 -15 47.48 4.68
    -1 3 -15 56.72 7.53
    -3 -1 -15 49.14 6.29
    -3 -1 -15 57.14 5.82
    -1 -3 15 63.67 7.77
    1 -3 -15 63.78 8.19
    3 -1 15 58.12 7.01
    1 3 15 49.33 3.88
    3 -1 15 66.7 5.65
    3 1 -15 54.9 5.52
    -3 -1 -15 54.63 6.01
    -1 -3 15 56.52 7.11
    3 -1 15 51.97 5.2
    -1 3 -15 48.37 7.21
    3 -1 15 52.6 6.77
    -3 1 15 53.75 6.39
    1 -3 -15 49.21 5.98
    3 1 -15 51.9 7.96
    1 -3 -15 54.33 7.98
    -1 -3 15 44.13 7.43
    1 -3 -15 64.71 5.7
    1 -3 -15 42.98 6.63
    -3 -1 -15 60.76 5.93
    3 1 -15 63.24 9.01
    -1 -3 15 63.14 8.25
    -3 -1 -15 44.21 5.77
    3 1 -15 43.13 7.59
    -1 3 -15 59.15 7.88
    1 3 15 49.69 6.64
    1 -3 -15 49.87 7.53
    3 -1 15 59.87 7.09
    3 1 -15 56.2 8.64
    1 3 15 66.07 7.71
    3 -1 15 47.74 6.68
    -3 1 15 50.82 6.93
    1 -3 -15 60.83 5.75
    3 -1 15 47.88 6.8
    3 1 -15 62.17 9.04
    -3 1 15 49.91 6.71
    -3 1 15 48.47 6.92
    -3 1 15 47.78 6.96
    -3 1 15 51.42 7.29
    -1 3 -15 43.59 5.55
    1 3 15 46.91 4.25
    -3 -1 -15 47.69 5.38
    3 1 -15 50.16 7.03
    -1 -3 15 64.57 7.78
    1 3 15 48.46 4.31
    -1 3 -15 52.88 6.98
    -1 3 -15 48.28 7.23
    -3 -1 -15 49.83 6.07
    -3 1 15 58.84 7.77
    1 -3 -15 54.61 7.01
    1 -3 -15 52.84 5.4
    1 -3 -15 56.43 7.99
    -3 1 15 58.79 7.31
    -1 3 -15 57.93 8.22
    -3 -1 -15 62.76 5.92
    -3 1 15 52.84 7.54
    1 -3 -15 57.14 5.6
    1 -3 -15 65.18 7.79
    3 1 -15 58.18 8.45
    -3 -1 -15 53.09 5.59
    1 -3 -15 53.07 7.37
    1 -3 -15 56.7 5.52
    1 -3 -15 57.59 5.4
    3 1 -15 55.86 8.28
    -1 -3 15 45.94 6.82
    1 3 15 57.71 7.02
    1 -3 -15 57.4 8.82
    -1 -3 15 44.57 6.85
    1 -3 -15 62.01 9.12
    -1 -3 15 57.47 8.45
    -1 -3 15 49.76 7.82
    3 1 -15 60.84 8.46
    3 1 -15 49.66 6.73
    -3 -1 -15 45.7 5.78
    -1 3 -15 62.97 8.12
    1 -3 -15 61.69 5.62
    -1 3 -15 53.33 7.5
    -3 -1 -15 50.72 6.83
    1 -3 -15 53.42 6.03
    3 1 -15 53.22 4.2
    -1 3 -15 68.79 7.25
    -3 -1 -15 44.02 6.47
    3 -1 15 59.08 6.72
    3 -1 15 45.91 6.06
    1 -3 -15 57.63 5.46
    -3 -1 -15 43.93 5.45
    3 1 -15 45.07 7.57
    1 -3 -15 69.01 6.3
    1 -3 -15 71.94 8.46
    1 3 15 48.91 7.7
    3 -1 15 67.64 7.85
    -1 3 -15 54.41 8.01
    3 1 -15 59.91 7.23
    -1 -3 15 53.72 8.14
    -3 1 15 56.24 4.82
    -3 1 15 47.3 7.55
    1 -3 -15 60.48 8.3
    1 3 15 55.54 3.64
    -1 3 -15 41.7 6.98
    1 -3 -15 53.24 5.47
    1 -3 -14 968.51 39.74
    1 3 14 881.52 26.12
    -3 1 14 946.73 36.13
    3 1 -14 933.15 34.35
    1 -3 -14 935.55 35.94
    -1 3 -14 960.26 36
    -1 -3 14 1026.49 39.41
    1 -3 -14 1030.59 32.07
    1 3 14 1036.59 32.83
    -3 1 14 993.33 32.62
    3 1 -14 972.19 38.48
    3 -1 14 865.68 33.44
    3 1 -14 945.54 29.21
    -1 3 -14 939.8 36.41
    3 -1 14 956.61 32.57
    -1 -3 14 956.2 35.8
    -1 3 -14 928.79 37.52
    1 -3 -14 953.19 36.05
    -1 -3 14 990.76 38.72
    -1 3 -14 1054.24 37.17
    1 -3 -14 1023.97 29.61
    1 -3 -14 999 29.15
    -1 3 -14 948.04 37.73
    -3 1 14 962.98 37.84
    3 1 -14 946.56 33.26
    3 1 -14 987.51 38.34
    -3 -1 -14 963.15 33.59
    -3 -1 -14 864.33 31.09
    3 1 -14 1012.97 38.71
    3 1 -14 970.73 39.71
    1 3 14 1039.69 25.74
    3 1 -14 1016.99 39.38
    -1 -3 14 964.89 34.75
    1 -3 -14 952.13 34.16
    3 1 -14 1037.35 39.53
    -1 -3 14 872.43 37.57
    3 -1 14 840.43 33.09
    -1 3 -14 991.68 36.4
    -3 1 14 980.83 35.39
    -3 -1 -14 849.69 33.8
    -3 -1 -14 846.12 30.83
    -1 -3 14 918.7 38.09
    -3 1 14 1057.41 35.15
    3 1 -14 969.31 34.32
    3 -1 14 1098.13 29.33
    -3 1 14 1017.29 35.37
    -3 1 14 984.19 36.72
    1 -3 -14 999.86 38.55
    -3 -1 -14 1019.38 30.66
    1 -3 -14 1002.28 28.8
    3 -1 14 1005.51 35.03
    1 3 14 969.05 34.03
    1 -3 -14 1005.12 28.86
    -1 3 -14 918.47 37.35
    1 3 14 871.08 26.06
    -3 -1 -14 874.69 31.42
    -1 3 -14 1020.76 36.81
    -1 -3 14 988.72 38.83
    -3 -1 -14 909.06 33.99
    -3 -1 -14 825 30.52
    3 -1 14 1016.49 34.23
    1 -3 -14 1009.46 29.68
    3 1 -14 979.67 39.46
    -3 1 14 971.41 36.93
    1 -3 -14 1003.11 28.93
    -3 -1 -14 1056.59 30.9
    3 -1 14 836.89 33.17
    1 -3 -14 1011.24 37.06
    1 -3 -14 867.45 30.43
    1 -3 -14 972.24 39.92
    -1 -3 14 973.32 37.15
    -3 -1 -14 836.32 30.48
    -3 1 14 900.77 35.47
    3 1 -14 1022.88 27.15
    1 -3 -14 977.57 29.71
    -1 -3 14 978.05 35.94
    3 -1 14 1103.67 35.45
    1 -3 -14 977.87 29.74
    1 -3 -14 916.49 33.61
    -1 3 -14 847.84 34.7
    -3 1 14 901.87 35.32
    3 -1 14 1012.27 28.92
    3 1 -14 963.14 35.59
    -3 -1 -14 1021.33 30.49
    1 3 14 986.92 34.96
    3 -1 14 907.79 29.46
    1 -3 -14 963.26 36.13
    1 -3 -14 949.95 36.06
    3 1 -14 1030.23 40.08
    1 -3 -14 896.37 33.41
    -1 3 -14 972.39 31.69
    -3 -1 -14 896.91 33.04
    3 1 -14 986.65 39.44
    -1 -3 14 943.56 35.57
    -3 -1 -14 959.4 31.09
    -3 -1 -14 874.78 27.49
    1 3 14 908.71 37.21
    3 1 -14 982.28 39.14
    1 3 14 974.31 34.51
    -3 -1 -14 1023.51 30.59
    1 -3 -14 1008.87 29.03
    -3 -1 -14 1088.85 31.06
    1 -3 -14 940.39 37.26
    1 -3 -14 1004.11 28.89
    1 3 14 1002.13 34.55
    3 -1 14 1003.89 33
    -3 1 14 921.53 35.7
    -3 1 14 916.05 28.03
    3 -1 13 36.07 3.65
    3 -1 13 22.32 4.13
    -3 -1 -13 29.45 3.75
    -3 -1 -13 30.35 3.16
    3 1 -13 25.47 5.33
    -1 -3 13 33.82 6.23
    1 -3 -13 28.61 3.32
    1 -3 -13 28.02 4.53
    3 1 -13 28.83 5.84
    1 -3 -13 31.21 5.34
    -3 1 13 30.86 5.19
    1 3 13 34.24 5.31
    1 -3 -13 30.63 3.44
    1 3 13 28.91 2.74
    3 -1 13 34.56 3.73
    3 -1 13 27.19 4.36
    -3 1 13 33.35 5.63
    1 3 13 30.62 5.09
    1 -3 -13 29.77 4.02
    3 -1 13 33.54 5.12
    -1 3 -13 32.85 5.62
    -1 3 -13 35.63 5.81
    1 -3 -13 32.4 3.59
    1 -3 -13 29.79 3.6
    -1 3 -13 30.66 5.6
    3 1 -13 39.72 7.07
    -1 -3 13 29.24 5.83
    1 -3 -13 22.23 4.7
    -3 1 13 28.77 5.05
    -1 3 -13 22.27 4.73
    -3 1 13 35.08 5.23
    3 1 -13 32 5.94
    -1 3 -13 29.13 5.47
    -3 -1 -13 27.45 4.74
    -1 3 -13 38.8 6.1
    -3 -1 -13 35.18 4.21
    3 -1 13 30.76 3.89
    1 -3 -13 24.6 4.82
    1 -3 -13 32.08 5
    -3 1 13 35.22 5.69
    3 1 -13 30.82 3.2
    1 -3 -13 29.34 4.13
    -3 1 13 25.9 3.33
    -3 1 13 27.47 4.84
    3 1 -13 36.23 6.08
    -3 1 13 31.9 4.48
    -1 -3 13 24.6 4.87
    1 3 13 32.67 2.56
    -3 -1 -13 28.07 3.73
    3 -1 13 39.18 5
    1 -3 -13 30.8 3.38
    -3 -1 -13 28.18 3.8
    1 -3 -13 32.47 5.63
    -1 3 -13 26.32 4.12
    -3 -1 -13 26.59 3.65
    -3 -1 -13 27.66 4.37
    -3 1 13 33.74 5.51
    3 -1 13 15.03 3.39
    3 -1 13 31.56 5.14
    -3 -1 -13 28.74 4.19
    3 1 -13 31.21 5.96
    3 1 -13 31.64 3.65
    1 -3 -13 37.3 3.75
    -3 1 13 27.39 4.77
    3 1 -13 28.98 4.87
    3 1 -13 26.19 5.37
    1 3 13 26.33 2.68
    -3 1 13 27.81 5.36
    3 1 -13 26.31 5.46
    -3 -1 -13 27.12 3.88
    -1 3 -13 36.14 6.09
    1 3 13 1.51 1.8
    -1 3 -13 26.77 5.1
    1 -3 -13 29.82 5.29
    -3 -1 -13 24.53 3.83
    -3 -1 -13 29.91 4.61
    3 -1 13 28.7 4.73
    3 1 -13 26.61 4.48
    3 1 -13 27.09 4.44
    1 -3 -13 39.54 6.49
    1 -3 -13 34.62 3.63
    1 3 13 27.15 5.49
    -3 -1 -13 24.28 3.77
    3 1 -13 24.08 4.98
    -1 -3 13 31.95 5.23
    -3 -1 -13 30.41 4.31
    -1 -3 13 34.07 5.17
    -1 -3 13 24.79 4.75
    3 -1 13 21.88 4.06
    1 -3 -13 28.6 3.59
    -3 1 13 26.81 4.68
    1 3 13 38.08 5.49
    -1 -3 13 37 6.33
    1 3 13 31.76 4.46
    1 -3 -13 30.5 5.19
    1 -3 -13 26.68 3.43
    1 -3 -13 40.71 5.48
    3 1 -13 34.92 5.26
    -3 1 12 16.9 3.07
    1 3 12 15.96 3.48
    1 -3 -12 24.44 4.49
    1 -3 -12 18.35 2.43
    -3 -1 -12 18.49 3.2
    3 -1 12 14.88 2.08
    3 -1 12 26.13 2.98
    -3 1 12 20.84 4.42
    3 1 -12 16.39 3.19
    3 -1 12 18.12 3.65
    -1 -3 12 19.63 4.08
    1 3 12 19.62 3.4
    -3 -1 -12 20.79 3.09
    -3 -1 -12 16.15 2.95
    -1 3 -12 17.56 4
    3 1 -12 22.19 4.09
    3 -1 12 22.6 3.61
    1 -3 -12 17.25 2.43
    -3 -1 -12 14.48 2.88
    -3 1 12 19.28 3.74
    3 1 -12 18.05 4.29
    -1 3 -12 18.57 3.19
    3 -1 12 17.42 2.82
    -1 -3 12 18.2 4.17
    -1 -3 12 24.27 4.25
    -3 -1 -12 18.98 2.98
    1 -3 -12 17.88 3.05
    1 -3 -12 23.51 4.36
    1 3 12 18.81 3.71
    -3 -1 -12 18.09 3.2
    -1 -3 12 20.96 4.57
    3 -1 12 19.4 2.74
    3 1 -12 17.65 3.4
    1 -3 -12 22.61 3.92
    -3 -1 -12 19.18 2.98
    3 1 -12 21.98 2.58
    1 3 12 16.96 3.48
    -3 1 12 20.92 2.92
    3 1 -12 22.66 4.9
    -3 1 12 13.68 3.4
    1 3 12 17.43 3.81
    1 -3 -12 23.75 4.49
    3 1 -12 20.34 4.61
    -1 3 -12 15.82 3.72
    1 3 12 12.49 3.7
    -3 1 12 18.15 3.98
    1 -3 -12 19.66 4.26
[truncated: 2,278,767 more chars]
